# Supplementary material for: Constructing Donor-Resonance-Donor Molecules for Acceptor-Free Bipolar Organic Semiconductors
Source: Research (Wash D C). 2021 Feb 5;2021:9525802. doi: 10.34133/2021/9525802 (PMC11014465; doi:10.34133/2021/9525802)
Supplement: Supplementary Materials — Figure S1: 1H NMR spectrum of t-BuPO in DMSO-d6. Figure S2: 13C NMR spectrum of t-BuPO in CDCl3. Figure S3: HRMS spectrum of t-BuPO. Figure S4: 1H NMR spectrum of t-BuPS in DMSO-d6. Figure S5: 13C NMR spectrum of t-BuPS in CDCl3. Figure S6: HRMS spectrum of t-BuPS. Figure S7: 1H NMR spectrum of t-BuPSe in DMSO-d6. Figure S8: 13C NMR spectrum of t-BuPSe in CDCl3. Figure S9: free volume region and fractional free volume (Vf) in the single crystal cells of (a) t-BuPO, (b) t-BuPS, and (c) t-BuPSe. Figure S10: (a) TGA and (b) DSC curves of the D-r-D molecules. Figure S11: AFM height images of the spin-coated thin films of (a) t-BuPO, (b) t-BuPS, and (c) t-BuPSe on ITO/PEDOT: PSS surface. Figure S12: localized orbital locator (LOL) profiles of (a) t-BuPO, (b) t-BuPS, and (c) t-BuPSe using Multiwfn. Figure S13: reduced density gradient (RDG) versus sign (λ2)ρ with the view of the RDG isosurface of (a) t-BuPO, (b) t-BuPS, and (c) t-BuPSe dimers. Positive charges are in red, while negative charges are in blue. Figure S14: phosphorescence spectra of the D-r-D molecules at 77 K in CH2Cl2 with a delay of 5 ms after the 290 nm excitation. Figure S15: (a) Experimental and DFT calculated results of triplet energies and (b) spin density distributions of the D-r-D molecules. Figure S16: PL spectra of (a) t-BuPO, (b) t-BuPS, and (c) t-BuPSe in different solvents with different polarities. The concentration of the emitters is ~10-5 mol L-1, and the excitation wavelength is at 290 nm. Figure S17: cyclic voltammograms of the D-r-D molecules in thin solid films. Figure S18: device configuration and energy level diagram of the FIrpic-doped blue PhOLEDs hosted by t-BuPO and t-BuPS. Figure S19: device configuration and energy level diagram of the solution-processed FIr6-doped deep-blue PhOLEDs hosted by t-BuPO or t-BuPS. Scheme S1: synthetic route of the D-r-D molecules: (i) n-BuLi, THF, t-BuPCl2, -78°C; (ii) 30% H2O2, CH2Cl2, room temperature (rt); (iii) sulfur, CH2Cl2, rt; (iv) selenium, [file 9525802.f1.zip]

Archive with 7 entries (7 files):
- Supplementary Materials/t-BuPO-checkCIF_PLATON report.pdf
- Supplementary Materials/t-BuPO-correct.cif
- Supplementary Materials/tBuP-Research_SI-12.0.docx
- Supplementary Materials/t-BuPS-checkCIF_PLATON report.pdf
- Supplementary Materials/t-BuPS-correct.cif
- Supplementary Materials/t-BuPSe-checkCIF_PLATON report.pdf
- Supplementary Materials/t-BuPSe-correct.cif
