# Supplementary material for: Constructing Donor-Resonance-Donor Molecules for Acceptor-Free Bipolar Organic Semiconductors
Source: Research (Wash D C). 2021 Feb 5;2021:9525802. doi: 10.34133/2021/9525802 (PMC11014465; doi:10.34133/2021/9525802)
Supplement: Supplementary Materials — Figure S1: 1H NMR spectrum of t-BuPO in DMSO-d6. Figure S2: 13C NMR spectrum of t-BuPO in CDCl3. Figure S3: HRMS spectrum of t-BuPO. Figure S4: 1H NMR spectrum of t-BuPS in DMSO-d6. Figure S5: 13C NMR spectrum of t-BuPS in CDCl3. Figure S6: HRMS spectrum of t-BuPS. Figure S7: 1H NMR spectrum of t-BuPSe in DMSO-d6. Figure S8: 13C NMR spectrum of t-BuPSe in CDCl3. Figure S9: free volume region and fractional free volume (Vf) in the single crystal cells of (a) t-BuPO, (b) t-BuPS, and (c) t-BuPSe. Figure S10: (a) TGA and (b) DSC curves of the D-r-D molecules. Figure S11: AFM height images of the spin-coated thin films of (a) t-BuPO, (b) t-BuPS, and (c) t-BuPSe on ITO/PEDOT: PSS surface. Figure S12: localized orbital locator (LOL) profiles of (a) t-BuPO, (b) t-BuPS, and (c) t-BuPSe using Multiwfn. Figure S13: reduced density gradient (RDG) versus sign (λ2)ρ with the view of the RDG isosurface of (a) t-BuPO, (b) t-BuPS, and (c) t-BuPSe dimers. Positive charges are in red, while negative charges are in blue. Figure S14: phosphorescence spectra of the D-r-D molecules at 77 K in CH2Cl2 with a delay of 5 ms after the 290 nm excitation. Figure S15: (a) Experimental and DFT calculated results of triplet energies and (b) spin density distributions of the D-r-D molecules. Figure S16: PL spectra of (a) t-BuPO, (b) t-BuPS, and (c) t-BuPSe in different solvents with different polarities. The concentration of the emitters is ~10-5 mol L-1, and the excitation wavelength is at 290 nm. Figure S17: cyclic voltammograms of the D-r-D molecules in thin solid films. Figure S18: device configuration and energy level diagram of the FIrpic-doped blue PhOLEDs hosted by t-BuPO and t-BuPS. Figure S19: device configuration and energy level diagram of the solution-processed FIr6-doped deep-blue PhOLEDs hosted by t-BuPO or t-BuPS. Scheme S1: synthetic route of the D-r-D molecules: (i) n-BuLi, THF, t-BuPCl2, -78°C; (ii) 30% H2O2, CH2Cl2, room temperature (rt); (iii) sulfur, CH2Cl2, rt; (iv) selenium, [file 9525802.f1.zip › Supplementary Materials/t-BuPO-correct.cif]

 
data_111
 
_audit_creation_method            'SHELXL-2014/7'
_shelx_SHELXL_version_number      '2014/7'
_chemical_name_systematic         ?
_chemical_name_common             ?
_chemical_melting_point           ?
_chemical_formula_moiety          ?
_chemical_formula_sum
 'C28 H25 N2 O P' 
_chemical_formula_weight          436.47

loop_
 _atom_type_symbol
 _atom_type_description
 _atom_type_scat_dispersion_real
 _atom_type_scat_dispersion_imag
 _atom_type_scat_source
 'C'  'C'   0.0033   0.0016
 'International Tables Vol C Tables 4.2.6.8 and 6.1.1.4'
 'H'  'H'   0.0000   0.0000
 'International Tables Vol C Tables 4.2.6.8 and 6.1.1.4'
 'N'  'N'   0.0061   0.0033
 'International Tables Vol C Tables 4.2.6.8 and 6.1.1.4'
 'O'  'O'   0.0106   0.0060
 'International Tables Vol C Tables 4.2.6.8 and 6.1.1.4'
 'P'  'P'   0.1023   0.0942
 'International Tables Vol C Tables 4.2.6.8 and 6.1.1.4'
 
_space_group_crystal_system       monoclinic
_space_group_IT_number            14
_space_group_name_H-M_alt         'P 21/n'
_space_group_name_Hall            '-P 2yn'
 
_shelx_space_group_comment
;
The symmetry employed for this shelxl refinement is uniquely defined
by the following loop, which should always be used as a source of
symmetry information in preference to the above space-group names.
They are only intended as comments.
;
 
loop_
 _space_group_symop_operation_xyz
 'x, y, z'
 '-x+1/2, y+1/2, -z+1/2'
 '-x, -y, -z'
 'x-1/2, -y-1/2, z-1/2'
 
_cell_length_a                    13.997(3)
_cell_length_b                    9.3673(19)
_cell_length_c                    34.254(7)
_cell_angle_alpha                 90
_cell_angle_beta                  92.450(5)
_cell_angle_gamma                 90
_cell_volume                      4487.1(15)
_cell_formula_units_Z             8
_cell_measurement_temperature     290(2)
_cell_measurement_reflns_used     8360
_cell_measurement_theta_min       0.980
_cell_measurement_theta_max       0.986
 
_exptl_crystal_description        block
_exptl_crystal_colour             colorless
_exptl_crystal_density_meas       ?
_exptl_crystal_density_method     ?
_exptl_crystal_density_diffrn     1.292          
_exptl_crystal_F_000              1840
_exptl_transmission_factor_min    ?
_exptl_transmission_factor_max    ?
_exptl_crystal_size_max           0.140
_exptl_crystal_size_mid           0.130
_exptl_crystal_size_min           0.100
_exptl_absorpt_coefficient_mu     0.146
_shelx_estimated_absorpt_T_min    0.980
_shelx_estimated_absorpt_T_max    0.986
_exptl_absorpt_correction_type    'multi-scan'
_exptl_absorpt_correction_T_min   0.980
_exptl_absorpt_correction_T_max   0.986
_exptl_absorpt_process_details    'SADABS; Bruker, 2000'
_exptl_absorpt_special_details    ?
_diffrn_ambient_temperature       290(2)
_diffrn_radiation_wavelength      0.71073
_diffrn_radiation_type            MoK\a
_diffrn_source                    'fine-focus sealed tube'
_diffrn_measurement_device_type   'Bruker SMART APEX CCD'
_diffrn_measurement_method        'phi and omega scans'
_diffrn_detector_area_resol_mean  ?
_diffrn_reflns_number             30600
_diffrn_reflns_av_unetI/netI      0.0526
_diffrn_reflns_av_R_equivalents   0.0585
_diffrn_reflns_limit_h_min        -15
_diffrn_reflns_limit_h_max        16
_diffrn_reflns_limit_k_min        -11
_diffrn_reflns_limit_k_max        11
_diffrn_reflns_limit_l_min        -41
_diffrn_reflns_limit_l_max        39
_diffrn_reflns_theta_min          1.190
_diffrn_reflns_theta_max          25.499
_diffrn_reflns_theta_full         25.242
_diffrn_measured_fraction_theta_max   0.999
_diffrn_measured_fraction_theta_full  0.999
_diffrn_reflns_Laue_measured_fraction_max    0.999
_diffrn_reflns_Laue_measured_fraction_full   0.999
_diffrn_reflns_point_group_measured_fraction_max   0.999
_diffrn_reflns_point_group_measured_fraction_full  0.999
_reflns_number_total              8352
_reflns_number_gt                 6540
_reflns_threshold_expression      'I > 2\s(I)'
_reflns_Friedel_coverage          0.000
_reflns_Friedel_fraction_max      .
_reflns_Friedel_fraction_full     .
 
_reflns_special_details
;
 Reflections were merged by SHELXL according to the crystal
 class for the calculation of statistics and refinement.
 
 _reflns_Friedel_fraction is defined as the number of unique
 Friedel pairs measured divided by the number that would be
 possible theoretically, ignoring centric projections and
 systematic absences.
;
 
_computing_data_collection        ?
_computing_cell_refinement        ?
_computing_data_reduction         ?
_computing_structure_solution     ?
_computing_structure_refinement 'SHELXL-2014/7 (Sheldrick, 2014)'
_computing_molecular_graphics     ?
_computing_publication_material   ?
_refine_special_details           ?
_refine_ls_structure_factor_coef  Fsqd
_refine_ls_matrix_type            full
_refine_ls_weighting_scheme       calc
_refine_ls_weighting_details
'w=1/[\s^2^(Fo^2^)+(0.1000P)^2^+0.8659P] where P=(Fo^2^+2Fc^2^)/3'
_atom_sites_solution_primary      ?
_atom_sites_solution_secondary    ?
_atom_sites_solution_hydrogens    geom
_refine_ls_hydrogen_treatment     constr
_refine_ls_extinction_method      none
_refine_ls_extinction_coef        .
_refine_ls_number_reflns          8352
_refine_ls_number_parameters      583
_refine_ls_number_restraints      0
_refine_ls_R_factor_all           0.0666
_refine_ls_R_factor_gt            0.0484
_refine_ls_wR_factor_ref          0.1561
_refine_ls_wR_factor_gt           0.1390
_refine_ls_goodness_of_fit_ref    0.998
_refine_ls_restrained_S_all       0.998
_refine_ls_shift/su_max           0.005
_refine_ls_shift/su_mean          0.001
 
loop_
 _atom_site_label
 _atom_site_type_symbol
 _atom_site_fract_x
 _atom_site_fract_y
 _atom_site_fract_z
 _atom_site_U_iso_or_equiv
 _atom_site_adp_type
 _atom_site_occupancy
 _atom_site_site_symmetry_order  
 _atom_site_calc_flag
 _atom_site_refinement_flags_posn
 _atom_site_refinement_flags_adp
 _atom_site_refinement_flags_occupancy
 _atom_site_disorder_assembly
 _atom_site_disorder_group
C1 C 0.86685(13) 0.2580(2) 0.11538(6) 0.0329(5) Uani 1 1 d . . . . .
C2 C 0.85513(16) 0.2770(2) 0.15504(7) 0.0420(5) Uani 1 1 d . . . . .
H2 H 0.8442 0.1996 0.1713 0.050 Uiso 1 1 calc R U . . .
C3 C 0.86021(17) 0.4148(3) 0.16977(8) 0.0509(6) Uani 1 1 d . . . . .
H3 H 0.8523 0.4298 0.1963 0.061 Uiso 1 1 calc R U . . .
C4 C 0.87679(18) 0.5307(3) 0.14578(9) 0.0571(7) Uani 1 1 d . . . . .
H4 H 0.8798 0.6221 0.1564 0.069 Uiso 1 1 calc R U . . .
C5 C 0.88887(17) 0.5122(2) 0.10655(9) 0.0509(7) Uani 1 1 d . . . . .
H5 H 0.9003 0.5902 0.0906 0.061 Uiso 1 1 calc R U . . .
C6 C 0.88379(14) 0.3748(2) 0.09096(7) 0.0383(5) Uani 1 1 d . . . . .
C7 C 0.89317(14) 0.3219(2) 0.05189(7) 0.0398(5) Uani 1 1 d . . . . .
C8 C 0.90882(17) 0.3884(3) 0.01634(8) 0.0562(7) Uani 1 1 d . . . . .
H8 H 0.9139 0.4872 0.0150 0.067 Uiso 1 1 calc R U . . .
C9 C 0.91671(19) 0.3073(4) -0.01667(8) 0.0649(8) Uani 1 1 d . . . . .
H9 H 0.9272 0.3513 -0.0404 0.078 Uiso 1 1 calc R U . . .
C10 C 0.90923(19) 0.1610(4) -0.01481(7) 0.0623(7) Uani 1 1 d . . . . .
H10 H 0.9155 0.1076 -0.0374 0.075 Uiso 1 1 calc R U . . .
C11 C 0.89258(17) 0.0914(3) 0.01987(7) 0.0492(6) Uani 1 1 d . . . . .
H11 H 0.8876 -0.0075 0.0208 0.059 Uiso 1 1 calc R U . . .
C12 C 0.88356(14) 0.1735(2) 0.05321(6) 0.0357(5) Uani 1 1 d . . . . .
C13 C 0.85293(15) -0.1011(2) 0.18712(6) 0.0342(5) Uani 1 1 d . . . . .
C14 C 0.76426(17) -0.1457(3) 0.19913(7) 0.0486(6) Uani 1 1 d . . . . .
H14 H 0.7106 -0.1433 0.1822 0.058 Uiso 1 1 calc R U . . .
C15 C 0.7582(2) -0.1938(4) 0.23710(8) 0.0669(8) Uani 1 1 d . . . . .
H15 H 0.6993 -0.2248 0.2454 0.080 Uiso 1 1 calc R U . . .
C16 C 0.8362(2) -0.1976(4) 0.26310(8) 0.0723(9) Uani 1 1 d . . . . .
H16 H 0.8292 -0.2297 0.2885 0.087 Uiso 1 1 calc R U . . .
C17 C 0.92367(19) -0.1542(3) 0.25144(7) 0.0557(7) Uani 1 1 d . . . . .
H17 H 0.9767 -0.1566 0.2687 0.067 Uiso 1 1 calc R U . . .
C18 C 0.93227(16) -0.1064(2) 0.21328(6) 0.0380(5) Uani 1 1 d . . . . .
C19 C 1.01454(15) -0.0638(2) 0.19247(7) 0.0372(5) Uani 1 1 d . . . . .
C20 C 1.11102(17) -0.0535(3) 0.20365(8) 0.0479(6) Uani 1 1 d . . . . .
H20 H 1.1317 -0.0710 0.2294 0.057 Uiso 1 1 calc R U . . .
C21 C 1.17475(17) -0.0173(3) 0.17627(9) 0.0535(7) Uani 1 1 d . . . . .
H21 H 1.2393 -0.0088 0.1834 0.064 Uiso 1 1 calc R U . . .
C22 C 1.14382(17) 0.0069(3) 0.13767(8) 0.0507(6) Uani 1 1 d . . . . .
H22 H 1.1887 0.0293 0.1194 0.061 Uiso 1 1 calc R U . . .
C23 C 1.04920(16) -0.0012(2) 0.12575(7) 0.0442(6) Uani 1 1 d . . . . .
H23 H 1.0292 0.0155 0.0999 0.053 Uiso 1 1 calc R U . . .
C24 C 0.98400(14) -0.0355(2) 0.15409(6) 0.0336(5) Uani 1 1 d . . . . .
C25 C 0.70034(15) -0.0331(2) 0.10306(7) 0.0380(5) Uani 1 1 d . . . . .
C26 C 0.67116(18) 0.0172(3) 0.06131(7) 0.0527(6) Uani 1 1 d . . . . .
H26A H 0.6031 0.0088 0.0572 0.079 Uiso 1 1 calc R U . . .
H26B H 0.7025 -0.0409 0.0426 0.079 Uiso 1 1 calc R U . . .
H26C H 0.6897 0.1151 0.0582 0.079 Uiso 1 1 calc R U . . .
C27 C 0.65743(16) 0.0711(3) 0.13182(8) 0.0481(6) Uani 1 1 d . . . . .
H27A H 0.5892 0.0605 0.1310 0.072 Uiso 1 1 calc R U . . .
H27B H 0.6735 0.1671 0.1248 0.072 Uiso 1 1 calc R U . . .
H27C H 0.6827 0.0512 0.1578 0.072 Uiso 1 1 calc R U . . .
C28 C 0.66431(18) -0.1874(3) 0.10694(8) 0.0526(6) Uani 1 1 d . . . . .
H28A H 0.6874 -0.2264 0.1315 0.079 Uiso 1 1 calc R U . . .
H28B H 0.6874 -0.2442 0.0860 0.079 Uiso 1 1 calc R U . . .
H28C H 0.5957 -0.1881 0.1058 0.079 Uiso 1 1 calc R U . . .
C29 C 0.36761(14) 0.7562(2) 0.11668(7) 0.0357(5) Uani 1 1 d . . . . .
C30 C 0.33452(17) 0.7278(3) 0.07860(7) 0.0463(6) Uani 1 1 d . . . . .
H30 H 0.3148 0.6365 0.0712 0.056 Uiso 1 1 calc R U . . .
C31 C 0.33185(18) 0.8384(3) 0.05220(8) 0.0541(6) Uani 1 1 d . . . . .
H31 H 0.3103 0.8212 0.0266 0.065 Uiso 1 1 calc R U . . .
C32 C 0.3606(2) 0.9753(3) 0.06291(9) 0.0583(7) Uani 1 1 d . . . . .
H32 H 0.3582 1.0481 0.0444 0.070 Uiso 1 1 calc R U . . .
C33 C 0.39262(17) 1.0042(3) 0.10055(9) 0.0516(6) Uani 1 1 d . . . . .
H33 H 0.4110 1.0963 0.1078 0.062 Uiso 1 1 calc R U . . .
C34 C 0.39721(14) 0.8940(2) 0.12770(7) 0.0381(5) Uani 1 1 d . . . . .
C35 C 0.42945(14) 0.8882(2) 0.16837(7) 0.0384(5) Uani 1 1 d . . . . .
C36 C 0.46537(17) 0.9912(3) 0.19452(8) 0.0529(7) Uani 1 1 d . . . . .
H36 H 0.4704 1.0860 0.1867 0.063 Uiso 1 1 calc R U . . .
C37 C 0.49316(18) 0.9512(3) 0.23181(8) 0.0581(7) Uani 1 1 d . . . . .
H37 H 0.5169 1.0194 0.2494 0.070 Uiso 1 1 calc R U . . .
C38 C 0.48619(18) 0.8107(3) 0.24336(8) 0.0580(7) Uani 1 1 d . . . . .
H38 H 0.5063 0.7858 0.2687 0.070 Uiso 1 1 calc R U . . .
C39 C 0.45038(17) 0.7062(3) 0.21851(7) 0.0502(6) Uani 1 1 d . . . . .
H39 H 0.4461 0.6118 0.2266 0.060 Uiso 1 1 calc R U . . .
C40 C 0.42072(14) 0.7472(2) 0.18072(7) 0.0376(5) Uani 1 1 d . . . . .
C41 C 0.30204(15) 0.3720(2) 0.07835(6) 0.0355(5) Uani 1 1 d . . . . .
C42 C 0.20572(16) 0.3364(2) 0.07440(7) 0.0450(6) Uani 1 1 d . . . . .
H42 H 0.1664 0.3421 0.0955 0.054 Uiso 1 1 calc R U . . .
C43 C 0.17016(18) 0.2923(3) 0.03819(8) 0.0538(7) Uani 1 1 d . . . . .
H43 H 0.1059 0.2675 0.0353 0.065 Uiso 1 1 calc R U . . .
C44 C 0.2264(2) 0.2835(3) 0.00596(8) 0.0537(7) Uani 1 1 d . . . . .
H44 H 0.1995 0.2567 -0.0182 0.064 Uiso 1 1 calc R U . . .
C45 C 0.32210(19) 0.3144(2) 0.01002(7) 0.0496(6) Uani 1 1 d . . . . .
H45 H 0.3611 0.3066 -0.0112 0.060 Uiso 1 1 calc R U . . .
C46 C 0.36011(16) 0.3577(2) 0.04637(7) 0.0398(5) Uani 1 1 d . . . . .
C47 C 0.45701(16) 0.3891(2) 0.05977(7) 0.0404(5) Uani 1 1 d . . . . .
C48 C 0.54384(18) 0.3870(3) 0.04116(8) 0.0544(7) Uani 1 1 d . . . . .
H48 H 0.5460 0.3643 0.0148 0.065 Uiso 1 1 calc R U . . .
C49 C 0.62603(18) 0.4194(3) 0.06278(10) 0.0614(8) Uani 1 1 d . . . . .
H49 H 0.6844 0.4199 0.0508 0.074 Uiso 1 1 calc R U . . .
C50 C 0.62284(17) 0.4513(3) 0.10224(9) 0.0554(7) Uani 1 1 d . . . . .
H50 H 0.6797 0.4711 0.1162 0.067 Uiso 1 1 calc R U . . .
C51 C 0.53873(16) 0.4545(2) 0.12133(8) 0.0474(6) Uani 1 1 d . . . . .
H51 H 0.5375 0.4765 0.1478 0.057 Uiso 1 1 calc R U . . .
C52 C 0.45505(15) 0.4235(2) 0.09934(7) 0.0386(5) Uani 1 1 d . . . . .
C53 C 0.21162(17) 0.5128(3) 0.16531(7) 0.0463(6) Uani 1 1 d . . . . .
C54 C 0.2114(2) 0.5931(3) 0.20477(8) 0.0643(8) Uani 1 1 d . . . . .
H54A H 0.2402 0.6853 0.2020 0.097 Uiso 1 1 calc R U . . .
H54B H 0.2471 0.5393 0.2243 0.097 Uiso 1 1 calc R U . . .
H54C H 0.1468 0.6044 0.2125 0.097 Uiso 1 1 calc R U . . .
C55 C 0.15263(17) 0.5998(3) 0.13505(8) 0.0557(7) Uani 1 1 d . . . . .
H55A H 0.1582 0.5580 0.1097 0.084 Uiso 1 1 calc R U . . .
H55B H 0.1759 0.6962 0.1348 0.084 Uiso 1 1 calc R U . . .
H55C H 0.0867 0.5998 0.1418 0.084 Uiso 1 1 calc R U . . .
C56 C 0.1713(2) 0.3619(3) 0.17261(9) 0.0677(8) Uani 1 1 d . . . . .
H56A H 0.1034 0.3678 0.1754 0.102 Uiso 1 1 calc R U . . .
H56B H 0.2010 0.3231 0.1961 0.102 Uiso 1 1 calc R U . . .
H56C H 0.1844 0.3012 0.1509 0.102 Uiso 1 1 calc R U . . .
N1 N 0.86512(12) 0.13188(17) 0.09237(5) 0.0332(4) Uani 1 1 d . . . . .
N2 N 0.88264(12) -0.05202(18) 0.15002(5) 0.0330(4) Uani 1 1 d . . . . .
N3 N 0.38020(13) 0.66384(19) 0.14941(5) 0.0379(4) Uani 1 1 d . . . . .
N4 N 0.35875(12) 0.41958(18) 0.11154(5) 0.0361(4) Uani 1 1 d . . . . .
O1 O 0.86850(11) -0.13942(16) 0.07723(4) 0.0412(4) Uani 1 1 d . . . . .
O2 O 0.39084(12) 0.42301(17) 0.18705(5) 0.0497(4) Uani 1 1 d . . . . .
P1 P 0.83083(4) -0.03495(5) 0.10453(2) 0.03073(16) Uani 1 1 d . . . . .
P2 P 0.33752(4) 0.49574(6) 0.15521(2) 0.03624(17) Uani 1 1 d . . . . .
 
loop_
 _atom_site_aniso_label
 _atom_site_aniso_U_11
 _atom_site_aniso_U_22
 _atom_site_aniso_U_33
 _atom_site_aniso_U_23
 _atom_site_aniso_U_13
 _atom_site_aniso_U_12
C1 0.0286(10) 0.0258(10) 0.0442(12) -0.0027(9) 0.0002(9) 0.0011(8)
C2 0.0475(13) 0.0337(12) 0.0448(13) -0.0043(10) 0.0014(10) 0.0004(10)
C3 0.0501(14) 0.0424(14) 0.0596(16) -0.0184(12) -0.0044(12) 0.0022(11)
C4 0.0489(14) 0.0299(13) 0.092(2) -0.0165(13) -0.0042(14) 0.0000(10)
C5 0.0419(13) 0.0267(12) 0.084(2) 0.0084(12) 0.0025(13) -0.0020(9)
C6 0.0263(10) 0.0288(11) 0.0599(15) 0.0077(10) 0.0022(10) -0.0015(8)
C7 0.0286(10) 0.0409(13) 0.0502(14) 0.0165(11) 0.0040(9) 0.0025(9)
C8 0.0448(14) 0.0586(17) 0.0657(18) 0.0291(14) 0.0065(13) 0.0002(12)
C9 0.0545(16) 0.091(2) 0.0493(17) 0.0330(16) 0.0064(13) -0.0011(15)
C10 0.0622(17) 0.090(2) 0.0347(14) 0.0064(14) 0.0056(12) 0.0020(15)
C11 0.0551(14) 0.0553(15) 0.0374(13) 0.0027(11) 0.0052(11) 0.0006(12)
C12 0.0304(10) 0.0418(12) 0.0350(12) 0.0085(10) 0.0026(9) 0.0016(9)
C13 0.0426(12) 0.0293(11) 0.0308(11) 0.0018(9) 0.0040(9) 0.0023(9)
C14 0.0444(13) 0.0585(16) 0.0433(14) 0.0091(12) 0.0049(11) -0.0032(11)
C15 0.0592(17) 0.089(2) 0.0537(17) 0.0192(16) 0.0158(14) -0.0073(15)
C16 0.075(2) 0.101(3) 0.0412(15) 0.0275(16) 0.0088(14) 0.0024(17)
C17 0.0609(16) 0.0650(18) 0.0408(14) 0.0110(12) -0.0015(12) 0.0030(13)
C18 0.0454(12) 0.0329(11) 0.0358(12) -0.0007(9) 0.0015(10) 0.0041(9)
C19 0.0407(12) 0.0290(11) 0.0418(12) -0.0035(9) 0.0013(10) 0.0041(9)
C20 0.0424(13) 0.0441(14) 0.0563(15) -0.0076(12) -0.0079(11) 0.0087(10)
C21 0.0347(12) 0.0473(15) 0.0782(19) -0.0074(13) -0.0019(12) 0.0047(10)
C22 0.0358(12) 0.0487(15) 0.0683(18) 0.0017(12) 0.0124(12) 0.0013(10)
C23 0.0413(13) 0.0457(14) 0.0460(14) 0.0036(11) 0.0077(10) 0.0012(10)
C24 0.0350(11) 0.0256(10) 0.0404(12) -0.0018(9) 0.0027(9) 0.0014(8)
C25 0.0371(11) 0.0351(12) 0.0415(13) 0.0007(10) -0.0021(10) -0.0017(9)
C26 0.0449(13) 0.0601(16) 0.0521(15) 0.0037(12) -0.0107(11) 0.0025(11)
C27 0.0394(12) 0.0441(14) 0.0613(16) -0.0034(12) 0.0082(11) 0.0014(10)
C28 0.0532(14) 0.0408(14) 0.0637(17) -0.0036(12) -0.0004(12) -0.0141(11)
C29 0.0323(10) 0.0309(11) 0.0439(13) 0.0049(9) 0.0004(9) -0.0011(8)
C30 0.0564(14) 0.0341(12) 0.0477(14) 0.0062(10) -0.0073(11) -0.0028(10)
C31 0.0595(15) 0.0500(15) 0.0519(15) 0.0157(12) -0.0097(12) 0.0010(12)
C32 0.0591(16) 0.0432(15) 0.0719(19) 0.0244(13) -0.0047(14) -0.0005(12)
C33 0.0451(13) 0.0316(12) 0.0778(19) 0.0110(12) 0.0007(13) -0.0031(10)
C34 0.0272(10) 0.0318(11) 0.0557(14) 0.0035(10) 0.0058(10) -0.0005(8)
C35 0.0296(10) 0.0358(12) 0.0502(14) -0.0048(10) 0.0079(10) -0.0043(9)
C36 0.0471(14) 0.0420(14) 0.0703(19) -0.0146(13) 0.0105(13) -0.0106(11)
C37 0.0554(16) 0.0592(17) 0.0601(18) -0.0245(14) 0.0059(13) -0.0143(12)
C38 0.0558(15) 0.0711(19) 0.0469(15) -0.0132(14) 0.0016(12) -0.0151(13)
C39 0.0548(14) 0.0533(15) 0.0420(14) -0.0036(11) -0.0016(11) -0.0122(12)
C40 0.0358(11) 0.0365(12) 0.0407(13) -0.0057(10) 0.0038(9) -0.0065(9)
C41 0.0415(11) 0.0254(10) 0.0387(12) -0.0003(9) -0.0074(10) -0.0012(8)
C42 0.0412(12) 0.0415(13) 0.0518(14) -0.0039(11) -0.0021(11) -0.0045(10)
C43 0.0482(14) 0.0428(14) 0.0683(18) -0.0073(13) -0.0205(13) -0.0046(11)
C44 0.0702(17) 0.0398(14) 0.0493(15) -0.0041(11) -0.0206(13) 0.0047(12)
C45 0.0708(17) 0.0354(13) 0.0421(14) -0.0020(10) -0.0038(12) 0.0061(11)
C46 0.0480(13) 0.0280(11) 0.0431(13) 0.0028(9) -0.0018(10) 0.0016(9)
C47 0.0435(12) 0.0266(11) 0.0512(14) 0.0035(10) 0.0017(10) 0.0020(9)
C48 0.0557(15) 0.0419(14) 0.0668(18) 0.0089(12) 0.0158(13) 0.0081(11)
C49 0.0399(14) 0.0475(15) 0.098(2) 0.0144(15) 0.0149(15) 0.0066(11)
C50 0.0361(13) 0.0390(14) 0.091(2) 0.0090(14) -0.0055(13) 0.0005(10)
C51 0.0406(12) 0.0363(13) 0.0644(16) -0.0003(11) -0.0104(11) 0.0009(10)
C52 0.0394(12) 0.0247(11) 0.0511(14) 0.0034(10) -0.0032(10) 0.0016(9)
C53 0.0499(14) 0.0389(13) 0.0506(14) 0.0007(11) 0.0078(11) -0.0069(10)
C54 0.0676(18) 0.0641(18) 0.0625(18) -0.0123(14) 0.0169(14) -0.0051(14)
C55 0.0445(14) 0.0530(16) 0.0695(18) -0.0016(13) -0.0001(12) -0.0007(11)
C56 0.0735(19) 0.0574(18) 0.073(2) 0.0074(15) 0.0132(15) -0.0247(14)
N1 0.0434(10) 0.0266(9) 0.0298(9) 0.0001(7) 0.0047(8) -0.0016(7)
N2 0.0336(9) 0.0334(9) 0.0322(10) 0.0026(7) 0.0033(7) -0.0017(7)
N3 0.0471(10) 0.0297(10) 0.0362(10) 0.0020(8) -0.0051(8) -0.0073(8)
N4 0.0339(9) 0.0311(9) 0.0429(11) -0.0007(8) -0.0049(8) -0.0040(7)
O1 0.0523(9) 0.0339(8) 0.0375(9) -0.0081(7) 0.0030(7) 0.0040(7)
O2 0.0640(10) 0.0401(9) 0.0440(10) 0.0077(7) -0.0103(8) -0.0017(8)
P1 0.0366(3) 0.0237(3) 0.0318(3) -0.0008(2) 0.0014(2) -0.0005(2)
P2 0.0428(3) 0.0286(3) 0.0369(3) 0.0032(2) -0.0035(2) -0.0045(2)
 
_geom_special_details
;
 All esds (except the esd in the dihedral angle between two l.s. planes)
 are estimated using the full covariance matrix.  The cell esds are taken
 into account individually in the estimation of esds in distances, angles
 and torsion angles; correlations between esds in cell parameters are only
 used when they are defined by crystal symmetry.  An approximate (isotropic)
 treatment of cell esds is used for estimating esds involving l.s. planes.
;
 
loop_
 _geom_bond_atom_site_label_1
 _geom_bond_atom_site_label_2
 _geom_bond_distance
 _geom_bond_site_symmetry_2
 _geom_bond_publ_flag
C1 C2 1.387(3) . ?
C1 C6 1.403(3) . ?
C1 N1 1.420(3) . ?
C2 C3 1.387(3) . ?
C2 H2 0.9300 . ?
C3 C4 1.388(4) . ?
C3 H3 0.9300 . ?
C4 C5 1.372(4) . ?
C4 H4 0.9300 . ?
C5 C6 1.395(3) . ?
C5 H5 0.9300 . ?
C6 C7 1.438(3) . ?
C7 C8 1.393(3) . ?
C7 C12 1.397(3) . ?
C8 C9 1.370(4) . ?
C8 H8 0.9300 . ?
C9 C10 1.376(4) . ?
C9 H9 0.9300 . ?
C10 C11 1.384(3) . ?
C10 H10 0.9300 . ?
C11 C12 1.387(3) . ?
C11 H11 0.9300 . ?
C12 N1 1.431(3) . ?
C13 C14 1.388(3) . ?
C13 C18 1.398(3) . ?
C13 N2 1.430(3) . ?
C14 C15 1.383(3) . ?
C14 H14 0.9300 . ?
C15 C16 1.379(4) . ?
C15 H15 0.9300 . ?
C16 C17 1.366(4) . ?
C16 H16 0.9300 . ?
C17 C18 1.392(3) . ?
C17 H17 0.9300 . ?
C18 C19 1.437(3) . ?
C19 C24 1.390(3) . ?
C19 C20 1.391(3) . ?
C20 C21 1.365(4) . ?
C20 H20 0.9300 . ?
C21 C22 1.392(4) . ?
C21 H21 0.9300 . ?
C22 C23 1.371(3) . ?
C22 H22 0.9300 . ?
C23 C24 1.398(3) . ?
C23 H23 0.9300 . ?
C24 N2 1.428(3) . ?
C25 C27 1.528(3) . ?
C25 C28 1.539(3) . ?
C25 C26 1.544(3) . ?
C25 P1 1.825(2) . ?
C26 H26A 0.9600 . ?
C26 H26B 0.9600 . ?
C26 H26C 0.9600 . ?
C27 H27A 0.9600 . ?
C27 H27B 0.9600 . ?
C27 H27C 0.9600 . ?
C28 H28A 0.9600 . ?
C28 H28B 0.9600 . ?
C28 H28C 0.9600 . ?
C29 C30 1.391(3) . ?
C29 C34 1.402(3) . ?
C29 N3 1.421(3) . ?
C30 C31 1.375(3) . ?
C30 H30 0.9300 . ?
C31 C32 1.389(4) . ?
C31 H31 0.9300 . ?
C32 C33 1.373(4) . ?
C32 H32 0.9300 . ?
C33 C34 1.389(3) . ?
C33 H33 0.9300 . ?
C34 C35 1.447(3) . ?
C35 C40 1.394(3) . ?
C35 C36 1.396(3) . ?
C36 C37 1.372(4) . ?
C36 H36 0.9300 . ?
C37 C38 1.379(4) . ?
C37 H37 0.9300 . ?
C38 C39 1.377(3) . ?
C38 H38 0.9300 . ?
C39 C40 1.396(3) . ?
C39 H39 0.9300 . ?
C40 N3 1.424(3) . ?
C41 C42 1.390(3) . ?
C41 C46 1.398(3) . ?
C41 N4 1.430(3) . ?
C42 C43 1.380(3) . ?
C42 H42 0.9300 . ?
C43 C44 1.386(4) . ?
C43 H43 0.9300 . ?
C44 C45 1.371(4) . ?
C44 H44 0.9300 . ?
C45 C46 1.393(3) . ?
C45 H45 0.9300 . ?
C46 C47 1.443(3) . ?
C47 C52 1.395(3) . ?
C47 C48 1.396(3) . ?
C48 C49 1.375(4) . ?
C48 H48 0.9300 . ?
C49 C50 1.387(4) . ?
C49 H49 0.9300 . ?
C50 C51 1.371(4) . ?
C50 H50 0.9300 . ?
C51 C52 1.396(3) . ?
C51 H51 0.9300 . ?
C52 N4 1.429(3) . ?
C53 C55 1.532(4) . ?
C53 C56 1.547(3) . ?
C53 C54 1.547(4) . ?
C53 P2 1.817(2) . ?
C54 H54A 0.9600 . ?
C54 H54B 0.9600 . ?
C54 H54C 0.9600 . ?
C55 H55A 0.9600 . ?
C55 H55B 0.9600 . ?
C55 H55C 0.9600 . ?
C56 H56A 0.9600 . ?
C56 H56B 0.9600 . ?
C56 H56C 0.9600 . ?
N1 P1 1.6920(17) . ?
N2 P1 1.6978(18) . ?
N3 P2 1.6988(18) . ?
N4 P2 1.6948(19) . ?
O1 P1 1.4672(15) . ?
O2 P2 1.4633(17) . ?
 
loop_
 _geom_angle_atom_site_label_1
 _geom_angle_atom_site_label_2
 _geom_angle_atom_site_label_3
 _geom_angle
 _geom_angle_site_symmetry_1
 _geom_angle_site_symmetry_3
 _geom_angle_publ_flag
C2 C1 C6 121.0(2) . . ?
C2 C1 N1 130.56(19) . . ?
C6 C1 N1 108.48(19) . . ?
C3 C2 C1 118.0(2) . . ?
C3 C2 H2 121.0 . . ?
C1 C2 H2 121.0 . . ?
C2 C3 C4 121.4(3) . . ?
C2 C3 H3 119.3 . . ?
C4 C3 H3 119.3 . . ?
C5 C4 C3 120.8(2) . . ?
C5 C4 H4 119.6 . . ?
C3 C4 H4 119.6 . . ?
C4 C5 C6 119.0(2) . . ?
C4 C5 H5 120.5 . . ?
C6 C5 H5 120.5 . . ?
C5 C6 C1 119.9(2) . . ?
C5 C6 C7 132.0(2) . . ?
C1 C6 C7 108.12(19) . . ?
C8 C7 C12 119.5(2) . . ?
C8 C7 C6 133.1(2) . . ?
C12 C7 C6 107.43(19) . . ?
C9 C8 C7 119.6(3) . . ?
C9 C8 H8 120.2 . . ?
C7 C8 H8 120.2 . . ?
C8 C9 C10 120.3(2) . . ?
C8 C9 H9 119.8 . . ?
C10 C9 H9 119.8 . . ?
C9 C10 C11 121.7(3) . . ?
C9 C10 H10 119.2 . . ?
C11 C10 H10 119.2 . . ?
C10 C11 C12 118.0(3) . . ?
C10 C11 H11 121.0 . . ?
C12 C11 H11 121.0 . . ?
C11 C12 C7 120.8(2) . . ?
C11 C12 N1 130.3(2) . . ?
C7 C12 N1 108.85(19) . . ?
C14 C13 C18 119.7(2) . . ?
C14 C13 N2 131.1(2) . . ?
C18 C13 N2 109.14(18) . . ?
C15 C14 C13 117.9(2) . . ?
C15 C14 H14 121.0 . . ?
C13 C14 H14 121.0 . . ?
C16 C15 C14 122.5(3) . . ?
C16 C15 H15 118.8 . . ?
C14 C15 H15 118.8 . . ?
C17 C16 C15 119.9(3) . . ?
C17 C16 H16 120.1 . . ?
C15 C16 H16 120.1 . . ?
C16 C17 C18 119.0(2) . . ?
C16 C17 H17 120.5 . . ?
C18 C17 H17 120.5 . . ?
C17 C18 C13 121.0(2) . . ?
C17 C18 C19 131.2(2) . . ?
C13 C18 C19 107.68(19) . . ?
C24 C19 C20 120.2(2) . . ?
C24 C19 C18 107.55(19) . . ?
C20 C19 C18 132.2(2) . . ?
C21 C20 C19 118.9(2) . . ?
C21 C20 H20 120.6 . . ?
C19 C20 H20 120.6 . . ?
C20 C21 C22 120.5(2) . . ?
C20 C21 H21 119.8 . . ?
C22 C21 H21 119.8 . . ?
C23 C22 C21 122.1(2) . . ?
C23 C22 H22 119.0 . . ?
C21 C22 H22 119.0 . . ?
C22 C23 C24 117.2(2) . . ?
C22 C23 H23 121.4 . . ?
C24 C23 H23 121.4 . . ?
C19 C24 C23 121.1(2) . . ?
C19 C24 N2 109.62(18) . . ?
C23 C24 N2 129.2(2) . . ?
C27 C25 C28 113.9(2) . . ?
C27 C25 C26 107.83(19) . . ?
C28 C25 C26 106.99(19) . . ?
C27 C25 P1 114.12(16) . . ?
C28 C25 P1 108.68(16) . . ?
C26 C25 P1 104.67(15) . . ?
C25 C26 H26A 109.5 . . ?
C25 C26 H26B 109.5 . . ?
H26A C26 H26B 109.5 . . ?
C25 C26 H26C 109.5 . . ?
H26A C26 H26C 109.5 . . ?
H26B C26 H26C 109.5 . . ?
C25 C27 H27A 109.5 . . ?
C25 C27 H27B 109.5 . . ?
H27A C27 H27B 109.5 . . ?
C25 C27 H27C 109.5 . . ?
H27A C27 H27C 109.5 . . ?
H27B C27 H27C 109.5 . . ?
C25 C28 H28A 109.5 . . ?
C25 C28 H28B 109.5 . . ?
H28A C28 H28B 109.5 . . ?
C25 C28 H28C 109.5 . . ?
H28A C28 H28C 109.5 . . ?
H28B C28 H28C 109.5 . . ?
C30 C29 C34 120.8(2) . . ?
C30 C29 N3 130.38(19) . . ?
C34 C29 N3 108.84(19) . . ?
C31 C30 C29 118.1(2) . . ?
C31 C30 H30 121.0 . . ?
C29 C30 H30 121.0 . . ?
C30 C31 C32 121.5(3) . . ?
C30 C31 H31 119.2 . . ?
C32 C31 H31 119.2 . . ?
C33 C32 C31 120.6(2) . . ?
C33 C32 H32 119.7 . . ?
C31 C32 H32 119.7 . . ?
C32 C33 C34 119.1(2) . . ?
C32 C33 H33 120.5 . . ?
C34 C33 H33 120.5 . . ?
C33 C34 C29 119.9(2) . . ?
C33 C34 C35 132.6(2) . . ?
C29 C34 C35 107.50(19) . . ?
C40 C35 C36 119.6(2) . . ?
C40 C35 C34 107.47(18) . . ?
C36 C35 C34 132.9(2) . . ?
C37 C36 C35 119.3(2) . . ?
C37 C36 H36 120.4 . . ?
C35 C36 H36 120.4 . . ?
C36 C37 C38 120.5(2) . . ?
C36 C37 H37 119.8 . . ?
C38 C37 H37 119.8 . . ?
C39 C38 C37 122.0(3) . . ?
C39 C38 H38 119.0 . . ?
C37 C38 H38 119.0 . . ?
C38 C39 C40 117.6(3) . . ?
C38 C39 H39 121.2 . . ?
C40 C39 H39 121.2 . . ?
C35 C40 C39 121.0(2) . . ?
C35 C40 N3 109.15(19) . . ?
C39 C40 N3 129.8(2) . . ?
C42 C41 C46 119.7(2) . . ?
C42 C41 N4 131.0(2) . . ?
C46 C41 N4 109.34(18) . . ?
C43 C42 C41 118.1(2) . . ?
C43 C42 H42 121.0 . . ?
C41 C42 H42 121.0 . . ?
C42 C43 C44 122.6(2) . . ?
C42 C43 H43 118.7 . . ?
C44 C43 H43 118.7 . . ?
C45 C44 C43 119.5(2) . . ?
C45 C44 H44 120.2 . . ?
C43 C44 H44 120.2 . . ?
C44 C45 C46 119.1(2) . . ?
C44 C45 H45 120.5 . . ?
C46 C45 H45 120.5 . . ?
C45 C46 C41 121.0(2) . . ?
C45 C46 C47 131.4(2) . . ?
C41 C46 C47 107.5(2) . . ?
C52 C47 C48 120.0(2) . . ?
C52 C47 C46 107.4(2) . . ?
C48 C47 C46 132.6(2) . . ?
C49 C48 C47 118.4(3) . . ?
C49 C48 H48 120.8 . . ?
C47 C48 H48 120.8 . . ?
C48 C49 C50 120.8(2) . . ?
C48 C49 H49 119.6 . . ?
C50 C49 H49 119.6 . . ?
C51 C50 C49 122.2(2) . . ?
C51 C50 H50 118.9 . . ?
C49 C50 H50 118.9 . . ?
C50 C51 C52 117.1(3) . . ?
C50 C51 H51 121.4 . . ?
C52 C51 H51 121.4 . . ?
C47 C52 C51 121.4(2) . . ?
C47 C52 N4 109.66(18) . . ?
C51 C52 N4 128.9(2) . . ?
C55 C53 C56 113.9(2) . . ?
C55 C53 C54 108.1(2) . . ?
C56 C53 C54 106.8(2) . . ?
C55 C53 P2 114.64(17) . . ?
C56 C53 P2 108.31(18) . . ?
C54 C53 P2 104.32(17) . . ?
C53 C54 H54A 109.5 . . ?
C53 C54 H54B 109.5 . . ?
H54A C54 H54B 109.5 . . ?
C53 C54 H54C 109.5 . . ?
H54A C54 H54C 109.5 . . ?
H54B C54 H54C 109.5 . . ?
C53 C55 H55A 109.5 . . ?
C53 C55 H55B 109.5 . . ?
H55A C55 H55B 109.5 . . ?
C53 C55 H55C 109.5 . . ?
H55A C55 H55C 109.5 . . ?
H55B C55 H55C 109.5 . . ?
C53 C56 H56A 109.5 . . ?
C53 C56 H56B 109.5 . . ?
H56A C56 H56B 109.5 . . ?
C53 C56 H56C 109.5 . . ?
H56A C56 H56C 109.5 . . ?
H56B C56 H56C 109.5 . . ?
C1 N1 C12 107.08(16) . . ?
C1 N1 P1 129.06(14) . . ?
C12 N1 P1 123.17(14) . . ?
C24 N2 C13 105.87(16) . . ?
C24 N2 P1 117.58(14) . . ?
C13 N2 P1 135.79(14) . . ?
C29 N3 C40 106.99(17) . . ?
C29 N3 P2 128.64(14) . . ?
C40 N3 P2 123.40(15) . . ?
C52 N4 C41 105.90(17) . . ?
C52 N4 P2 116.78(14) . . ?
C41 N4 P2 136.11(15) . . ?
O1 P1 N1 110.22(9) . . ?
O1 P1 N2 111.79(9) . . ?
N1 P1 N2 101.45(8) . . ?
O1 P1 C25 112.03(10) . . ?
N1 P1 C25 106.18(9) . . ?
N2 P1 C25 114.45(9) . . ?
O2 P2 N4 111.03(10) . . ?
O2 P2 N3 110.37(9) . . ?
N4 P2 N3 102.19(9) . . ?
O2 P2 C53 111.51(11) . . ?
N4 P2 C53 114.40(10) . . ?
N3 P2 C53 106.82(10) . . ?
 
_refine_diff_density_max    0.371
_refine_diff_density_min   -0.413
_refine_diff_density_rms    0.046

_shelx_res_file
;

    111.res created by SHELXL-2014/7

TITL 111 in P2(1)/n
CELL 0.71073  13.99690   9.36730  34.25410  90.0000  92.4502  90.0000
ZERR    8.00   0.00270   0.00190   0.00660   0.0000   0.0053   0.0000
LATT 1
SYMM 0.5-X, 0.5+Y, 0.5-Z
SFAC C  H  N  O  P
UNIT 224  200  16  8  8
OMIT -3 51
L.S. 4
ACTA
BOND $H
FMAP 2
PLAN 5
size 0.10 0.13 0.14
TEMP 17.340
WGHT    0.100000    0.865900
FVAR       0.14292
MOLE 1
C1    1    0.866848    0.258030    0.115375    11.00000    0.02857    0.02575 =
         0.04424   -0.00269    0.00016    0.00108
C2    1    0.855128    0.276973    0.155041    11.00000    0.04745    0.03371 =
         0.04476   -0.00426    0.00135    0.00039
AFIX  43
H2    2    0.844193    0.199602    0.171267    11.00000   -1.20000
AFIX   0
C3    1    0.860209    0.414795    0.169774    11.00000    0.05008    0.04238 =
         0.05956   -0.01841   -0.00439    0.00224
AFIX  43
H3    2    0.852341    0.429817    0.196281    11.00000   -1.20000
AFIX   0
C4    1    0.876791    0.530733    0.145777    11.00000    0.04888    0.02992 =
         0.09191   -0.01648   -0.00417   -0.00001
AFIX  43
H4    2    0.879756    0.622069    0.156402    11.00000   -1.20000
AFIX   0
C5    1    0.888868    0.512236    0.106549    11.00000    0.04194    0.02669 =
         0.08397    0.00835    0.00248   -0.00201
AFIX  43
H5    2    0.900266    0.590210    0.090599    11.00000   -1.20000
AFIX   0
C6    1    0.883792    0.374753    0.090959    11.00000    0.02634    0.02884 =
         0.05985    0.00773    0.00221   -0.00147
C7    1    0.893172    0.321909    0.051890    11.00000    0.02855    0.04089 =
         0.05017    0.01652    0.00401    0.00253
C8    1    0.908815    0.388380    0.016336    11.00000    0.04481    0.05859 =
         0.06565    0.02907    0.00646    0.00017
AFIX  43
H8    2    0.913868    0.487239    0.015010    11.00000   -1.20000
AFIX   0
C9    1    0.916714    0.307272   -0.016668    11.00000    0.05452    0.09130 =
         0.04929    0.03298    0.00636   -0.00109
AFIX  43
H9    2    0.927185    0.351319   -0.040438    11.00000   -1.20000
AFIX   0
C10   1    0.909230    0.161029   -0.014808    11.00000    0.06216    0.09036 =
         0.03469    0.00636    0.00561    0.00196
AFIX  43
H10   2    0.915525    0.107593   -0.037435    11.00000   -1.20000
AFIX   0
C11   1    0.892575    0.091413    0.019870    11.00000    0.05513    0.05527 =
         0.03741    0.00272    0.00516    0.00058
AFIX  43
H11   2    0.887571   -0.007517    0.020800    11.00000   -1.20000
AFIX   0
C12   1    0.883561    0.173538    0.053211    11.00000    0.03038    0.04183 =
         0.03496    0.00847    0.00262    0.00158
C13   1    0.852932   -0.101134    0.187117    11.00000    0.04260    0.02932 =
         0.03080    0.00178    0.00398    0.00226
C14   1    0.764263   -0.145696    0.199127    11.00000    0.04438    0.05847 =
         0.04331    0.00909    0.00490   -0.00323
AFIX  43
H14   2    0.710615   -0.143261    0.182159    11.00000   -1.20000
AFIX   0
C15   1    0.758199   -0.193813    0.237104    11.00000    0.05917    0.08896 =
         0.05370    0.01923    0.01581   -0.00726
AFIX  43
H15   2    0.699315   -0.224776    0.245432    11.00000   -1.20000
AFIX   0
C16   1    0.836162   -0.197623    0.263097    11.00000    0.07476    0.10140 =
         0.04120    0.02745    0.00885    0.00240
AFIX  43
H16   2    0.829193   -0.229686    0.288512    11.00000   -1.20000
AFIX   0
C17   1    0.923670   -0.154196    0.251436    11.00000    0.06087    0.06504 =
         0.04082    0.01105   -0.00149    0.00304
AFIX  43
H17   2    0.976690   -0.156558    0.268739    11.00000   -1.20000
AFIX   0
C18   1    0.932272   -0.106382    0.213282    11.00000    0.04541    0.03287 =
         0.03582   -0.00074    0.00146    0.00412
C19   1    1.014543   -0.063774    0.192469    11.00000    0.04073    0.02904 =
         0.04184   -0.00347    0.00134    0.00407
C20   1    1.111017   -0.053525    0.203651    11.00000    0.04239    0.04412 =
         0.05633   -0.00763   -0.00790    0.00868
AFIX  43
H20   2    1.131736   -0.071044    0.229363    11.00000   -1.20000
AFIX   0
C21   1    1.174749   -0.017338    0.176267    11.00000    0.03468    0.04727 =
         0.07817   -0.00739   -0.00186    0.00467
AFIX  43
H21   2    1.239329   -0.008801    0.183443    11.00000   -1.20000
AFIX   0
C22   1    1.143823    0.006896    0.137672    11.00000    0.03578    0.04874 =
         0.06832    0.00175    0.01243    0.00134
AFIX  43
H22   2    1.188750    0.029265    0.119396    11.00000   -1.20000
AFIX   0
C23   1    1.049205   -0.001177    0.125753    11.00000    0.04129    0.04574 =
         0.04599    0.00357    0.00767    0.00122
AFIX  43
H23   2    1.029248    0.015470    0.099909    11.00000   -1.20000
AFIX   0
C24   1    0.984002   -0.035491    0.154094    11.00000    0.03497    0.02559 =
         0.04038   -0.00180    0.00268    0.00144
C25   1    0.700344   -0.033126    0.103060    11.00000    0.03712    0.03510 =
         0.04153    0.00073   -0.00209   -0.00174
C26   1    0.671156    0.017222    0.061309    11.00000    0.04487    0.06008 =
         0.05211    0.00368   -0.01070    0.00251
AFIX 137
H26A  2    0.603119    0.008845    0.057170    11.00000   -1.50000
H26B  2    0.702459   -0.040936    0.042642    11.00000   -1.50000
H26C  2    0.689744    0.115058    0.058162    11.00000   -1.50000
AFIX   0
C27   1    0.657427    0.071122    0.131825    11.00000    0.03938    0.04408 =
         0.06134   -0.00342    0.00815    0.00135
AFIX 137
H27A  2    0.589151    0.060526    0.131007    11.00000   -1.50000
H27B  2    0.673511    0.167084    0.124779    11.00000   -1.50000
H27C  2    0.682660    0.051237    0.157756    11.00000   -1.50000
AFIX   0
C28   1    0.664308   -0.187436    0.106943    11.00000    0.05319    0.04080 =
         0.06369   -0.00359   -0.00043   -0.01406
AFIX 137
H28A  2    0.687410   -0.226378    0.131494    11.00000   -1.50000
H28B  2    0.687369   -0.244152    0.085986    11.00000   -1.50000
H28C  2    0.595660   -0.188058    0.105772    11.00000   -1.50000
AFIX   0
C29   1    0.367614    0.756241    0.116678    11.00000    0.03227    0.03095 =
         0.04391    0.00490    0.00036   -0.00112
C30   1    0.334523    0.727754    0.078595    11.00000    0.05637    0.03405 =
         0.04769    0.00623   -0.00729   -0.00281
AFIX  43
H30   2    0.314787    0.636512    0.071206    11.00000   -1.20000
AFIX   0
C31   1    0.331847    0.838419    0.052202    11.00000    0.05948    0.05005 =
         0.05187    0.01574   -0.00965    0.00100
AFIX  43
H31   2    0.310258    0.821193    0.026581    11.00000   -1.20000
AFIX   0
C32   1    0.360630    0.975332    0.062910    11.00000    0.05915    0.04320 =
         0.07187    0.02436   -0.00466   -0.00048
AFIX  43
H32   2    0.358220    1.048113    0.044428    11.00000   -1.20000
AFIX   0
C33   1    0.392619    1.004203    0.100545    11.00000    0.04511    0.03165 =
         0.07783    0.01101    0.00072   -0.00307
AFIX  43
H33   2    0.410952    1.096258    0.107750    11.00000   -1.20000
AFIX   0
C34   1    0.397214    0.894038    0.127698    11.00000    0.02719    0.03175 =
         0.05569    0.00355    0.00582   -0.00052
C35   1    0.429445    0.888192    0.168372    11.00000    0.02958    0.03580 =
         0.05020   -0.00483    0.00792   -0.00433
C36   1    0.465366    0.991238    0.194522    11.00000    0.04708    0.04200 =
         0.07033   -0.01460    0.01054   -0.01061
AFIX  43
H36   2    0.470398    1.085965    0.186745    11.00000   -1.20000
AFIX   0
C37   1    0.493156    0.951228    0.231814    11.00000    0.05544    0.05916 =
         0.06008   -0.02449    0.00591   -0.01428
AFIX  43
H37   2    0.516867    1.019352    0.249444    11.00000   -1.20000
AFIX   0
C38   1    0.486193    0.810728    0.243356    11.00000    0.05575    0.07111 =
         0.04695   -0.01322    0.00164   -0.01509
AFIX  43
H38   2    0.506281    0.785777    0.268673    11.00000   -1.20000
AFIX   0
C39   1    0.450377    0.706219    0.218514    11.00000    0.05478    0.05334 =
         0.04202   -0.00361   -0.00161   -0.01224
AFIX  43
H39   2    0.446102    0.611773    0.226626    11.00000   -1.20000
AFIX   0
C40   1    0.420720    0.747159    0.180717    11.00000    0.03584    0.03649 =
         0.04066   -0.00567    0.00376   -0.00653
C41   1    0.302036    0.372012    0.078347    11.00000    0.04154    0.02542 =
         0.03871   -0.00027   -0.00739   -0.00124
C42   1    0.205718    0.336383    0.074401    11.00000    0.04119    0.04152 =
         0.05183   -0.00392   -0.00214   -0.00455
AFIX  43
H42   2    0.166379    0.342094    0.095549    11.00000   -1.20000
AFIX   0
C43   1    0.170160    0.292289    0.038190    11.00000    0.04824    0.04278 =
         0.06830   -0.00727   -0.02051   -0.00459
AFIX  43
H43   2    0.105903    0.267527    0.035298    11.00000   -1.20000
AFIX   0
C44   1    0.226448    0.283457    0.005964    11.00000    0.07016    0.03982 =
         0.04925   -0.00408   -0.02060    0.00472
AFIX  43
H44   2    0.199545    0.256727   -0.018235    11.00000   -1.20000
AFIX   0
C45   1    0.322103    0.314425    0.010023    11.00000    0.07084    0.03540 =
         0.04215   -0.00196   -0.00385    0.00607
AFIX  43
H45   2    0.361074    0.306622   -0.011192    11.00000   -1.20000
AFIX   0
C46   1    0.360109    0.357745    0.046374    11.00000    0.04804    0.02796 =
         0.04312    0.00282   -0.00179    0.00162
C47   1    0.457009    0.389082    0.059767    11.00000    0.04347    0.02665 =
         0.05115    0.00349    0.00166    0.00203
C48   1    0.543844    0.387003    0.041160    11.00000    0.05569    0.04189 =
         0.06681    0.00890    0.01576    0.00815
AFIX  43
H48   2    0.546035    0.364272    0.014785    11.00000   -1.20000
AFIX   0
C49   1    0.626025    0.419375    0.062776    11.00000    0.03992    0.04752 =
         0.09774    0.01436    0.01490    0.00655
AFIX  43
H49   2    0.684413    0.419889    0.050799    11.00000   -1.20000
AFIX   0
C50   1    0.622842    0.451276    0.102241    11.00000    0.03605    0.03901 =
         0.09057    0.00902   -0.00546    0.00050
AFIX  43
H50   2    0.679693    0.471134    0.116233    11.00000   -1.20000
AFIX   0
C51   1    0.538732    0.454531    0.121330    11.00000    0.04056    0.03630 =
         0.06438   -0.00025   -0.01044    0.00088
AFIX  43
H51   2    0.537497    0.476464    0.147783    11.00000   -1.20000
AFIX   0
C52   1    0.455047    0.423503    0.099342    11.00000    0.03937    0.02474 =
         0.05114    0.00336   -0.00316    0.00159
C53   1    0.211625    0.512811    0.165315    11.00000    0.04988    0.03888 =
         0.05058    0.00069    0.00782   -0.00691
C54   1    0.211406    0.593077    0.204769    11.00000    0.06764    0.06407 =
         0.06252   -0.01227    0.01694   -0.00507
AFIX 137
H54A  2    0.240221    0.685303    0.201959    11.00000   -1.50000
H54B  2    0.247100    0.539339    0.224290    11.00000   -1.50000
H54C  2    0.146759    0.604410    0.212546    11.00000   -1.50000
AFIX   0
C55   1    0.152628    0.599823    0.135054    11.00000    0.04450    0.05296 =
         0.06948   -0.00155   -0.00006   -0.00071
AFIX 137
H55A  2    0.158243    0.558034    0.109665    11.00000   -1.50000
H55B  2    0.175942    0.696183    0.134775    11.00000   -1.50000
H55C  2    0.086733    0.599770    0.141762    11.00000   -1.50000
AFIX   0
C56   1    0.171273    0.361894    0.172615    11.00000    0.07348    0.05739 =
         0.07307    0.00742    0.01316   -0.02468
AFIX 137
H56A  2    0.103426    0.367759    0.175391    11.00000   -1.50000
H56B  2    0.200956    0.323100    0.196069    11.00000   -1.50000
H56C  2    0.184389    0.301150    0.150916    11.00000   -1.50000
AFIX   0
N1    3    0.865123    0.131877    0.092369    11.00000    0.04336    0.02663 =
         0.02976    0.00008    0.00473   -0.00157
N2    3    0.882644   -0.052021    0.150020    11.00000    0.03357    0.03343 =
         0.03220    0.00263    0.00330   -0.00169
N3    3    0.380202    0.663839    0.149406    11.00000    0.04714    0.02971 =
         0.03622    0.00197   -0.00510   -0.00732
N4    3    0.358749    0.419585    0.111543    11.00000    0.03388    0.03108 =
         0.04289   -0.00065   -0.00492   -0.00400
O1    4    0.868503   -0.139425    0.077227    11.00000    0.05232    0.03385 =
         0.03749   -0.00806    0.00296    0.00396
O2    4    0.390835    0.423012    0.187053    11.00000    0.06402    0.04007 =
         0.04398    0.00769   -0.01025   -0.00169
P1    5    0.830834   -0.034947    0.104532    11.00000    0.03665    0.02372 =
         0.03184   -0.00084    0.00142   -0.00047
P2    5    0.337520    0.495741    0.155207    11.00000    0.04280    0.02855 =
         0.03693    0.00317   -0.00349   -0.00450
HKLF 4

REM  111 in P2(1)/n
REM R1 =  0.0484 for    6540 Fo > 4sig(Fo)  and  0.0666 for all    8352 data
REM    583 parameters refined using      0 restraints

END

WGHT      0.0495      2.1923

REM Highest difference peak  0.371,  deepest hole -0.413,  1-sigma level  0.046
Q1    1   0.7593 -0.0362  0.1072  11.00000  0.05    0.37
Q2    1   0.2689  0.4991  0.1575  11.00000  0.05    0.36
Q3    1   0.4088  0.9160  0.1518  11.00000  0.05    0.23
Q4    1   0.8393 -0.1638  0.0979  11.00000  0.05    0.22
Q5    1   0.9792 -0.0963  0.2058  11.00000  0.05    0.21
;
_shelx_res_checksum   65045

_shelx_hkl_file
;
   1   0   0   -0.12    0.02
  -1   0   0   -0.10    0.03
  -1   0   0   -0.10    0.02
   1   0   0   -0.07    0.03
   2   0   0   53.41    3.31
   2   0   0   55.91    3.30
  -2   0   0   54.10    3.30
  -2   0   0   47.45    3.30
   3   0   0   -0.60    0.09
  -3   0   0   -0.47    0.09
   5   0   0   -0.26    0.14
   5   0   0   -0.02    0.12
   6   0   0  357.99   22.43
   6   0   0  360.69   22.40
   7   0   0    0.15    0.14
   7   0   0   -0.07    0.18
   8   0   0   64.67    3.98
   8   0   0   60.86    4.03
   9   0   0    0.44    0.24
   9   0   0    0.48    0.20
  10   0   0   21.57    1.60
  10   0   0   24.05    1.53
  11   0   0    0.56    0.22
  11   0   0   -0.04    0.40
  12   0   0   -0.03    0.38
  12   0   0    0.15    0.24
  13   0   0    0.11    0.38
  13   0   0    0.09    0.30
  14   0   0    6.89    0.79
  14   0   0    6.35    0.68
  15   0   0   -0.41    0.30
  15   0   0   -0.05    0.49
  16   0   0    0.35    0.36
  16   0   0   -0.28    0.57
  17   0   0   -0.50    0.68
  17   0   0    0.18    0.42
  18   0   0    5.46    0.81
  18   0   0    4.44    0.98
  -1  -1   0  471.44   28.76
  -1  -1   0  471.68   28.76
   1   1   0  424.96   28.76
   1   1   0  479.80   28.76
   2  -1   0    6.93    0.49
  -2  -1   0    8.38    0.53
   2  -1   0    7.06    0.50
   2   1   0    7.41    0.49
  -2   1   0    7.01    0.50
  -2   1   0    6.63    0.49
   2   1   0    8.04    0.52
  -3  -1   0    9.85    0.61
   3  -1   0    8.29    0.59
   3  -1   0    7.76    0.60
  -3   1   0    9.33    0.60
  -3   1   0    7.45    0.59
   3   1   0    8.56    0.59
   3   1   0    9.00    0.62
  -4  -1   0    6.15    0.45
   4  -1   0    5.62    0.41
   4  -1   0    5.07    0.43
   4   1   0    5.76    0.46
   4   1   0    5.66    0.41
  -5  -1   0    6.40    0.52
   5  -1   0    6.63    0.50
   5  -1   0    6.48    0.48
   5   1   0    6.79    0.52
   5   1   0    6.63    0.49
   6  -1   0   95.10    6.13
   6  -1   0   96.81    6.10
   6   1   0   97.01    6.16
   6   1   0   99.64    6.10
   7  -1   0  102.90    6.68
   7  -1   0  108.06    6.65
   7   1   0  103.58    6.72
   7   1   0  108.71    6.65
   8  -1   0    7.49    0.57
   8  -1   0    7.40    0.63
   8   1   0    8.29    0.59
   8   1   0    7.36    0.63
   9  -1   0   58.61    3.95
   9  -1   0   63.57    3.88
   9   1   0   59.43    3.96
   9   1   0   62.56    3.89
  10  -1   0    6.11    0.66
  10  -1   0    6.51    0.53
  10   1   0    5.20    0.59
  10   1   0    6.69    0.54
  11  -1   0   15.63    1.05
  11  -1   0   13.43    1.15
  11   1   0   15.33    1.05
  11   1   0   13.75    1.17
  12  -1   0    3.61    0.43
  12  -1   0    3.57    0.55
  12   1   0    3.29    0.57
  12   1   0    3.24    0.49
  13  -1   0   -0.10    0.27
  13  -1   0   -0.29    0.40
  13   1   0    0.16    0.26
  13   1   0    0.72    0.39
  14  -1   0    1.92    0.46
  14  -1   0    2.06    0.50
  14   1   0    1.04    0.47
  14   1   0    1.58    0.35
  15  -1   0    4.15    0.57
  15  -1   0    4.67    0.73
  15   1   0    3.38    0.64
  15   1   0    4.22    0.57
  16  -1   0    1.37    0.60
  16  -1   0    0.33    0.41
  16   1   0    1.52    0.56
  17  -1   0    3.80    0.61
  17  -1   0    6.55    1.04
  17   1   0    4.09    0.61
  17   1   0    3.32    0.79
  18  -1   0    0.61    0.87
  18  -1   0    1.50    0.54
  18   1   0    2.87    0.88
  18   1   0    1.98    0.54
   1  -2   0   11.04    0.81
   1  -2   0   13.75    0.85
  -1  -2   0   13.79    0.85
   1   2   0   13.14    0.85
   1   2   0   12.07    0.87
  -1   2   0   12.93    0.84
   1   2   0   12.72    0.83
  -2  -2   0   79.43    4.94
  -2  -2   0   77.49    4.93
   2  -2   0   80.76    4.92
  -2   2   0   78.73    4.95
   2   2   0   76.09    4.90
  -2   2   0   77.73    4.92
   3  -2   0    1.40    0.21
  -3  -2   0    1.60    0.22
   3  -2   0    1.45    0.18
   3   2   0    0.96    0.24
   3   2   0    1.57    0.20
   3   2   0    1.16    0.20
  -4  -2   0   70.69    4.04
   4  -2   0   59.52    3.98
   4  -2   0   60.81    3.99
   4   2   0   62.83    3.98
   4   2   0   62.81    4.03
   5  -2   0    8.68    0.64
   5  -2   0    8.75    0.61
   5   2   0    9.18    0.66
   5   2   0    8.08    0.60
   6  -2   0  114.39    7.21
   6  -2   0  113.24    7.18
   6   2   0  113.46    7.18
   6   2   0  116.76    7.24
   7  -2   0   11.03    0.86
   7  -2   0   12.54    0.83
   7   2   0   12.49    0.91
   7   2   0   11.43    0.82
   8  -2   0    2.33    0.30
   8  -2   0    1.76    0.31
   8   2   0    2.12    0.30
   8   2   0    2.08    0.36
   9  -2   0    6.54    0.54
   9  -2   0    5.56    0.64
   9   2   0    7.23    0.54
   9   2   0    6.52    0.61
  10  -2   0    1.61    0.40
  10  -2   0    1.67    0.26
  10   2   0    1.68    0.29
  10   2   0    1.30    0.36
  11  -2   0    5.39    0.64
  11  -2   0    5.26    0.51
  11   2   0    5.74    0.55
  11   2   0    4.16    0.68
  12  -2   0    0.16    0.24
  12  -2   0   -0.18    0.36
  12   2   0    0.96    0.42
  12   2   0    0.30    0.25
  13  -2   0    1.08    0.44
  13  -2   0    0.80    0.29
  13   2   0    0.45    0.29
  13   2   0    1.10    0.43
  14  -2   0    8.97    0.79
  14  -2   0    8.98    0.93
  14   2   0    7.12    0.85
  14   2   0    8.88    0.75
  15  -2   0   -0.38    0.37
  15  -2   0    0.50    0.53
  15   2   0   -0.03    0.30
  15   2   0    0.76    0.55
  16  -2   0    2.87    0.76
  16  -2   0    2.45    0.48
  16   2   0    1.64    0.42
  16   2   0    2.16    0.63
  17  -2   0    1.00    0.81
  17  -2   0   -0.15    0.43
  17   2   0    1.03    0.72
  17   2   0   -0.10    0.43
  18  -2   0    4.76    0.68
  18  -2   0    6.15    1.20
  18   2   0    5.36    1.06
  18   2   0    4.90    0.71
   0  -3   0    0.19    0.17
   0   3   0   -0.20    0.09
   0   3   0    0.16    0.15
   0   3   0    0.01    0.14
   1  -3   0    2.49    0.28
  -1  -3   0    2.54    0.25
   1   3   0    2.15    0.32
   1   3   0    1.93    0.26
   1   3   0    1.66    0.22
  -2  -3   0    2.46    0.25
   2  -3   0    2.11    0.27
   2   3   0    1.96    0.29
   2   3   0    2.05    0.29
   2   3   0    2.10    0.27
   2   3   0    2.01    0.23
  -3  -3   0   28.85    1.84
  -3  -3   0   28.21    1.84
   3  -3   0   28.27    1.81
  -3   3   0   30.88    1.92
   3   3   0   27.42    1.79
   3   3   0   24.22    1.84
  -4  -3   0    1.12    0.22
   4  -3   0    0.97    0.17
   4  -3   0    0.88    0.19
  -4  -3   0    1.10    0.20
   4   3   0    0.66    0.17
   4   3   0    1.17    0.17
   5  -3   0   68.21    4.41
   5  -3   0   71.40    4.43
  -5  -3   0   71.22    4.45
   5   3   0   68.83    4.41
   6  -3   0    7.56    0.57
   6  -3   0    8.07    0.62
   6   3   0    7.41    0.57
   6   3   0    8.02    0.63
   7  -3   0   13.70    1.01
   7  -3   0   14.29    0.96
   7   3   0   12.97    0.95
   7   3   0   14.75    1.03
   8  -3   0   12.68    0.89
   8  -3   0   12.49    0.96
   8   3   0   12.33    0.96
   8   3   0   12.95    0.90
   9  -3   0   58.95    3.54
   9  -3   0   54.89    3.61
   9   3   0   54.35    3.55
   9   3   0   53.81    3.64
  10  -3   0    3.69    0.52
  10  -3   0    4.80    0.45
  10   3   0    3.98    0.54
  10   3   0    3.76    0.45
  11  -3   0   25.77    1.78
  11  -3   0   25.86    1.67
  11   3   0   24.48    1.69
  11   3   0   23.06    1.82
  12  -3   0   -0.21    0.38
  12  -3   0   -0.33    0.23
  12   3   0   -0.42    0.19
  12   3   0    0.41    0.43
  13  -3   0    8.54    0.70
  13  -3   0    9.25    0.92
  13   3   0    7.72    0.70
  13   3   0    7.58    0.84
  14  -3   0    0.38    0.31
  14  -3   0    0.47    0.48
  14   3   0    0.55    0.31
  14   3   0   -0.15    0.44
  15  -3   0   12.03    1.03
  15  -3   0   12.87    1.23
  15   3   0   10.24    1.10
  15   3   0   12.55    1.00
  16  -3   0    0.65    0.41
  16  -3   0    1.20    0.67
  16   3   0   -0.02    0.62
  16   3   0    0.27    0.38
  17  -3   0    1.31    0.83
  17  -3   0    0.45    0.42
  17   3   0    0.58    0.43
  17   3   0    0.71    0.77
  18  -3   0    2.31    0.94
  18   3   0    2.20    0.64
  18   3   0    1.99    0.91
   0  -4   0    7.09    0.55
   0   4   0    7.76    0.63
   0   4   0    6.45    0.50
   1  -4   0    7.56    0.61
  -1  -4   0    8.06    0.61
  -1   4   0    9.13    0.73
   1   4   0    8.79    0.68
   1   4   0    7.73    0.58
  -2  -4   0   36.25    2.34
   2  -4   0   35.49    2.33
   2   4   0   36.16    2.38
  -2   4   0   37.52    2.42
   2   4   0   35.07    2.30
   3  -4   0   91.21    5.67
  -3  -4   0   90.16    5.69
   3   4   0   91.89    5.65
   3   4   0   86.49    5.71
  -3   4   0   89.55    5.74
   4  -4   0    8.92    0.64
  -4  -4   0    8.13    0.65
   4  -4   0    7.66    0.60
   4   4   0    8.25    0.59
   4   4   0    7.62    0.67
   5  -4   0    9.82    0.73
  -5  -4   0   10.24    0.77
   5  -4   0    9.67    0.70
   5   4   0    9.77    0.70
   5   4   0    8.58    0.76
   6  -4   0  107.28    7.53
   6  -4   0  127.45    7.59
  -6  -4   0  127.95    7.62
  -6  -4   0  127.87    7.63
   6   4   0  129.42    7.56
   6   4   0  101.76    7.60
  -7  -4   0   38.74    2.52
   7  -4   0   38.95    2.47
  -7  -4   0   36.57    2.48
   7  -4   0   36.64    2.41
   7   4   0   36.29    2.42
   8  -4   0    5.48    0.50
   8  -4   0    5.12    0.53
  -8  -4   0    5.88    0.58
   8   4   0    5.43    0.51
   9  -4   0    3.95    0.43
   9  -4   0    3.21    0.47
   9   4   0    3.98    0.48
   9   4   0    3.57    0.42
   9   4   0    2.49    0.54
  10  -4   0    4.61    0.49
  10  -4   0    4.71    0.53
  10   4   0    5.82    0.53
  10   4   0    3.48    0.64
  10   4   0    4.89    0.58
  11  -4   0    0.70    0.39
  11  -4   0    0.90    0.27
  11   4   0    0.94    0.27
  11   4   0    1.06    0.47
  11   4   0    0.33    0.30
  12  -4   0   12.21    1.06
  12  -4   0   11.11    0.85
  12   4   0    9.93    1.00
  12   4   0   11.28    0.89
  13  -4   0    1.19    0.53
  13   4   0    0.89    0.29
  13   4   0    0.56    0.43
  14  -4   0    3.51    0.65
  14  -4   0    1.91    0.38
  14   4   0    1.69    0.49
  14   4   0    2.32    0.44
  15  -4   0   -0.50    0.32
  15  -4   0   -0.34    0.58
  15   4   0    0.05    0.36
  15   4   0    0.25    0.51
  16  -4   0    2.63    0.82
  16   4   0    1.14    0.62
  16   4   0    0.93    0.41
  17  -4   0    0.32    0.83
  17   4   0    0.09    0.82
  17   4   0   -0.38    0.48
   0  -5   0    0.21    0.21
   0   5   0    0.23    0.23
  -1  -5   0   27.91    1.89
   1  -5   0   27.72    1.89
   1   5   0   26.84    1.86
   1   5   0   31.17    1.97
  -1   5   0   30.27    2.00
   2  -5   0   41.43    2.75
  -2  -5   0   42.61    2.76
   2   5   0   46.14    2.82
   2   5   0   40.39    2.72
  -2   5   0   42.39    2.84
  -3  -5   0   11.01    0.82
   3  -5   0   10.18    0.83
   3   5   0   10.48    0.78
   3   5   0   11.29    0.87
  -3   5   0   12.86    1.09
  -4  -5   0    0.23    0.22
   4   5   0    0.17    0.18
   4   5   0    0.17    0.17
   5  -5   0    6.02    0.56
   5  -5   0    7.34    0.63
  -5  -5   0    7.05    0.62
   5   5   0    7.14    0.56
   5   5   0    7.04    0.65
   6  -5   0   12.60    0.95
  -6  -5   0   13.90    0.99
   6  -5   0   11.09    0.89
   6   5   0   12.99    0.91
   6   5   0   12.33    0.98
  -7  -5   0    2.12    0.37
   7  -5   0    1.79    0.36
   7  -5   0    2.40    0.36
   7   5   0    2.07    0.32
   7   5   0    1.26    0.29
   8  -5   0    6.67    0.59
  -8  -5   0    7.39    0.71
  -8  -5   0    6.98    0.71
   8  -5   0    6.67    0.64
   8   5   0    5.82    0.68
   8   5   0    7.51    0.63
  -9  -5   0   41.86    2.71
   9  -5   0   39.67    2.66
   9  -5   0   42.04    2.58
  -9  -5   0   42.14    2.75
   9   5   0   35.17    2.66
   9   5   0   39.37    2.61
 -10  -5   0    0.67    0.52
  10  -5   0    0.71    0.26
 -10  -5   0    1.10    0.49
  10  -5   0    1.50    0.34
  10   5   0    0.58    0.29
  10   5   0    0.44    0.27
  11  -5   0    8.64    0.84
  11  -5   0    7.28    0.64
 -11  -5   0    8.86    1.11
 -11  -5   0    7.24    1.14
  11   5   0    6.67    0.76
  11   5   0    8.59    0.70
 -12  -5   0    1.32    0.63
  12  -5   0    1.27    0.29
 -12  -5   0    1.61    0.68
  12  -5   0    2.46    0.56
  12   5   0    1.52    0.32
  13  -5   0   10.01    0.81
 -13  -5   0    9.84    1.32
  13  -5   0   12.79    1.14
  13   5   0   10.33    0.88
 -14  -5   0    0.73    0.81
  14  -5   0    0.52    0.57
  14   5   0    0.66    0.37
  15  -5   0    6.07    0.94
 -15  -5   0    3.68    1.05
  15   5   0    5.09    0.68
 -16  -5   0    1.66    1.03
  16  -5   0    1.58    0.87
  16   5   0    1.56    0.46
  17  -5   0    2.32    0.90
  17   5   0    0.79    0.56
   0  -6   0   35.94    2.29
   0   6   0   36.87    2.40
   0   6   0   31.64    2.24
  -1  -6   0   19.55    1.38
   1  -6   0   18.46    1.37
   1   6   0   21.81    1.49
   1   6   0   18.34    1.33
  -1   6   0   21.52    1.56
  -2  -6   0   39.85    2.67
   2  -6   0   39.37    2.67
   2   6   0   43.50    2.75
   2   6   0   39.82    2.64
  -2   6   0   42.16    2.83
   3  -6   0    0.27    0.29
  -3  -6   0    0.31    0.23
   3   6   0   -0.14    0.17
   3   6   0    0.55    0.24
   4  -6   0   -0.13    0.26
  -4  -6   0    0.07    0.23
   4   6   0    0.30    0.22
   4   6   0    0.00    0.19
   5  -6   0    3.20    0.44
   5  -6   0    2.75    0.45
  -5  -6   0    3.38    0.46
   5   6   0    3.59    0.52
   5   6   0    3.45    0.41
  -6  -6   0   20.94    1.42
   6  -6   0   17.86    1.34
   6  -6   0   16.31    1.31
   6   6   0   20.63    1.43
   6   6   0   20.52    1.34
  -7  -6   0   16.91    1.27
   7  -6   0   15.18    1.16
   7  -6   0   16.00    1.22
   7   6   0   17.06    1.21
   7   6   0   17.70    1.28
  -8  -6   0    7.68    0.83
   8  -6   0    7.36    0.65
   8  -6   0    7.73    0.71
   8   6   0    8.01    0.68
   8   6   0    7.19    0.76
  -9  -6   0    1.80    0.57
   9  -6   0    2.00    0.43
   9  -6   0    1.79    0.30
   9   6   0    2.08    0.34
   9   6   0    1.08    0.33
  10  -6   0    0.20    0.38
 -10  -6   0    0.02    0.58
  10  -6   0   -0.55    0.24
  10   6   0    0.09    0.27
  10   6   0    0.61    0.26
  11  -6   0    1.32    0.47
 -11  -6   0    0.55    0.56
  11   6   0    0.56    0.30
 -12  -6   0    3.75    0.82
  12  -6   0    5.24    0.81
  12   6   0    3.60    0.56
 -13  -6   0    1.33    0.73
  13  -6   0   -0.21    0.57
 -13  -6   0    0.46    0.73
  13   6   0    0.50    0.37
 -14  -6   0    7.91    1.20
 -14  -6   0    7.28    1.08
  14  -6   0    8.83    1.19
  14   6   0    6.48    0.80
  15  -6   0    1.74    0.77
 -15  -6   0    0.48    1.01
 -15  -6   0    0.88    0.91
  16  -6   0    1.24    0.85
  16   6   0    1.18    0.55
   0  -7   0    0.10    0.36
  -1  -7   0    0.67    0.37
   1  -7   0    0.58    0.36
   1   7   0    1.06    0.39
   1   7   0    0.29    0.22
  -2  -7   0   21.76    1.54
   2  -7   0   20.06    1.54
   2   7   0   22.78    1.67
   2   7   0   20.94    1.50
  -2   7   0   25.68    1.89
  -3  -7   0   25.82    1.85
   3  -7   0   25.02    1.85
   3   7   0   27.04    1.83
   3   7   0   29.28    1.99
  -3   7   0   29.47    2.22
   4  -7   0   10.72    0.91
  -4  -7   0   11.47    0.95
   4   7   0   11.44    0.88
   4   7   0   12.42    1.03
  -5  -7   0   10.23    0.88
   5  -7   0    9.45    0.82
   5  -7   0    7.99    0.81
   5   7   0   11.05    0.83
   5   7   0   10.52    0.97
   6  -7   0    0.94    0.33
  -6  -7   0    0.66    0.41
   6  -7   0    0.44    0.30
   6   7   0   -0.01    0.33
   6   7   0    0.07    0.27
  -7  -7   0    8.09    0.93
   7  -7   0    6.88    0.71
   7  -7   0    6.32    0.63
   7   7   0    7.90    0.80
   7   7   0    7.07    0.65
  -8  -7   0   18.94    1.51
   8  -7   0   18.27    1.34
   8  -7   0   15.10    1.22
   8   7   0   18.05    1.29
   8   7   0   19.14    1.40
   9  -7   0   11.03    0.98
  -9  -7   0   10.08    1.11
   9   7   0   11.17    0.89
   9   7   0   10.69    0.99
 -10  -7   0    7.44    0.96
  10  -7   0    7.80    0.87
  10   7   0    6.31    0.80
  10   7   0    8.23    0.73
 -11  -7   0    0.78    0.66
  11  -7   0    1.80    0.52
  11   7   0    0.18    0.32
  12  -7   0    0.70    0.59
 -12  -7   0    1.19    0.76
  12   7   0    0.94    0.40
  13  -7   0   10.90    1.38
 -13  -7   0   11.44    1.49
  13   7   0   14.19    1.11
 -14  -7   0    0.41    0.95
  14  -7   0   -0.65    0.76
  14   7   0   -0.04    0.47
  15  -7   0   -1.17    0.80
  15   7   0   -0.57    0.55
   0  -8   0   24.34    1.84
   0   8   0   29.49    2.15
   1  -8   0    0.17    0.32
  -1  -8   0   -0.10    0.34
  -1   8   0    1.50    0.62
   1   8   0    0.25    0.25
   1   8   0    0.66    0.51
   2  -8   0    2.04    0.43
  -2  -8   0    2.12    0.45
   2   8   0    1.93    0.36
  -2   8   0    2.03    0.62
   2   8   0    2.04    0.53
  -3  -8   0   -0.09    0.35
   3  -8   0    0.14    0.32
   3   8   0   -0.11    0.38
  -3   8   0    0.27    0.61
   3   8   0    0.22    0.30
   4  -8   0   12.94    1.05
  -4  -8   0   12.01    1.04
  -4   8   0   13.88    1.60
   4   8   0   13.16    1.23
   4   8   0   13.60    1.05
   5  -8   0    5.43    0.60
  -5  -8   0    5.11    0.69
   5   8   0    5.91    0.66
   5   8   0    4.09    0.61
   6  -8   0    0.35    0.34
   6  -8   0    0.60    0.35
  -6  -8   0   -0.21    0.39
   6   8   0    0.06    0.31
  -7  -8   0   -0.42    0.43
   7  -8   0    0.75    0.38
   7   8   0   -0.15    0.31
   7   8   0   -0.44    0.35
  -8  -8   0    2.76    0.61
   8  -8   0    4.14    0.63
   8   8   0    1.64    0.46
   8   8   0    2.85    0.45
   9  -8   0    1.80    0.50
  -9  -8   0    0.73    0.58
   9   8   0    1.45    0.38
  10  -8   0    6.59    0.90
 -10  -8   0    5.29    0.85
  10   8   0    5.42    0.64
 -11  -8   0    1.16    0.71
  11  -8   0    1.74    0.66
  11   8   0    1.71    0.46
  12  -8   0    0.01    0.66
 -12  -8   0   -1.03    0.75
  12   8   0    0.08    0.41
  13  -8   0    3.72    0.85
  13   8   0    2.72    0.58
  14  -8   0    2.61    0.96
  14   8   0    1.35    0.60
   0  -9   0   -0.67    0.35
   0   9   0    0.05    0.57
  -1  -9   0    6.01    0.72
   1  -9   0    6.79    0.69
  -1   9   0    5.92    1.26
   1   9   0    4.37    0.79
   2  -9   0   24.24    1.72
  -2  -9   0   22.84    1.72
   2   9   0   23.19    1.99
  -2   9   0   23.55    2.13
   2   9   0   26.96    1.78
   3  -9   0   -0.08    0.38
  -3  -9   0    0.38    0.43
   3   9   0    0.06    0.49
  -3   9   0   -0.11    0.68
   4  -9   0   -0.35    0.35
  -4  -9   0   -0.74    0.41
   4   9   0    0.44    0.36
  -5  -9   0   15.73    1.31
   5  -9   0   15.28    1.25
   5   9   0   12.67    1.57
   5   9   0   18.19    1.27
   6  -9   0    1.55    0.45
  -6  -9   0    0.47    0.49
   6   9   0    1.57    0.41
   7  -9   0    0.93    0.45
  -7  -9   0   -0.46    0.47
   7   9   0   -0.07    0.37
  -8  -9   0    2.92    0.69
   8   9   0    4.63    0.63
   9  -9   0   21.00    1.66
  -9  -9   0   17.88    1.67
   9   9   0   22.45    1.57
 -10  -9   0    0.34    0.69
  10  -9   0    1.53    0.69
  10   9   0    0.75    0.46
 -11  -9   0   -1.40    0.66
  11  -9   0    0.30    0.73
  11   9   0    0.06    0.47
  12  -9   0    2.04    0.80
  12   9   0    1.67    0.53
  13  -9   0    4.18    1.08
   0 -10   0    1.70    0.50
   0  10   0   -0.20    0.71
   1  10   0    0.55    0.71
  -1  10   0    0.64    0.71
   2 -10   0   -0.27    0.42
  -2 -10   0   -0.46    0.43
  -2  10   0   -1.04    0.69
   2  10   0   -1.02    0.60
  -3 -10   0    0.29    0.50
   3 -10   0   -0.29    0.44
   3  10   0    0.31    0.43
   4 -10   0    0.53    0.45
  -4 -10   0   -0.47    0.48
   4  10   0    0.13    0.42
   5 -10   0    0.99    0.47
   5  10   0    0.15    0.43
   6 -10   0    0.54    0.50
  -6 -10   0   -0.52    0.54
   6  10   0    1.04    0.43
  -7 -10   0    3.40    0.73
   7  10   0    5.70    0.79
  -8 -10   0    4.15    0.81
   8 -10   0    5.04    0.87
   8  10   0    7.32    0.89
  -9 -10   0   -0.14    0.69
   9 -10   0    0.47    0.68
   9  10   0    1.01    0.52
  10 -10   0    4.09    0.86
  10  10   0    3.78    0.64
  11 -10   0    1.11    0.85
  11  10   0    0.04    0.58
   0 -11   0    0.20    0.53
   1 -11   0    1.29    0.60
  -1 -11   0    0.82    0.54
  -2 -11   0    1.51    0.59
   2 -11   0    1.51    0.59
   3 -11   0    0.16    0.54
  -3 -11   0   -0.11    0.52
  -4 -11   0    0.92    0.68
   4 -11   0    1.55    0.62
   4  11   0    1.42    0.58
  -5 -11   0   -0.56    0.61
   5 -11   0   -0.16    0.60
   5  11   0    0.09    0.54
   6 -11   0    0.34    0.69
   6  11   0    0.30    0.55
  -7 -11   0   -1.40    0.69
   7 -11   0    0.70    0.70
   7  11   0    1.37    0.60
   8 -11   0    3.89    0.91
   8  11   0    3.35    0.77
   0 -12   0   -0.12    0.74
   1 -12   0    1.17    0.88
  -1 -12   0    0.64    0.76
  -2 -12   0    0.31    0.69
   2 -12   0    0.04    0.85
   3 -12   0    1.84    0.86
  -3 -12   0    0.29    0.74
   4 -12   0    2.54    0.88
  -4 -12   0    2.65    0.84
   5 -12   0    2.14    0.93
  -5 -12   0   -0.76    0.73
   5  12   0    0.54    0.73
  18   0  -1    0.89    0.51
  18   0  -1   -0.51    0.77
  17   0  -1    0.85    0.70
  17   0  -1   -0.56    0.43
  16   0  -1   -0.31    0.37
  16   0  -1   -0.59    0.55
  15   0  -1    1.47    0.38
  15   0  -1    1.55    0.51
  14   0  -1   -0.33    0.30
  14   0  -1   -0.08    0.46
  13   0  -1    2.15    0.49
  13   0  -1    2.03    0.43
  12   0  -1   -0.14    0.37
  12   0  -1    0.05    0.24
  11   0  -1    8.79    0.69
  11   0  -1    7.33    0.81
  10   0  -1    0.05    0.20
  10   0  -1   -0.42    0.24
   9   0  -1   42.12    2.62
   9   0  -1   38.99    2.67
   8   0  -1   -0.01    0.16
   8   0  -1   -0.05    0.19
   7   0  -1   44.86    2.97
   7   0  -1   47.12    2.94
   6   0  -1   -0.07    0.16
   6   0  -1   -0.30    0.19
   5   0  -1   19.54    1.31
   5   0  -1   20.23    1.30
   4   0  -1    0.04    0.16
  -4   0   1   -0.15    0.13
   4   0  -1    0.02    0.13
   3   0  -1   -0.71    0.10
  -3   0   1   -0.59    0.09
   2   0  -1   -0.57    0.12
  -2   0   1   -0.85    0.10
  -2   0   1   -0.90    0.09
  -1   0  -1    0.03    0.04
   1   0   1    0.10    0.04
  -2   0  -1   -0.33    0.08
   2   0   1   -0.21    0.08
  -3   0  -1  111.37    6.96
   3   0   1  108.81    6.96
   3   0   1  110.29    6.93
   4   0   1   -0.05    0.11
   5   0   1  379.23   23.39
   5   0   1  371.70   23.43
   6   0   1    0.04    0.19
   6   0   1    0.03    0.14
   7   0   1   62.72    3.82
   7   0   1   58.09    3.87
   8   0   1   -0.07    0.14
   8   0   1   -0.04    0.18
   9   0   1  159.05    9.64
   9   0   1  148.35    9.72
  10   0   1    0.62    0.21
  10   0   1    0.99    0.34
  11   0   1    0.40    0.37
  11   0   1    0.91    0.23
  12   0   1    0.08    0.23
  12   0   1    0.41    0.41
  13   0   1   -0.12    0.29
  13   0   1   -0.24    0.37
  14   0   1    0.78    0.48
  14   0   1    0.14    0.30
  15   0   1    3.03    0.59
  15   0   1    3.62    0.47
  16   0   1   -0.01    0.56
  16   0   1   -0.04    0.35
  17   0   1    5.32    0.92
  17   0   1    6.90    0.82
  18   0   1    0.44    0.79
  18   0   1    0.06    0.52
  18  -1  -1   -0.46    0.51
  18  -1  -1    0.53    0.85
  18   1  -1    0.88    0.53
  18   1  -1    0.02    0.79
  17  -1  -1    0.68    0.65
  17  -1  -1   -0.50    0.44
  17   1  -1   -1.15    0.64
  17   1  -1    0.17    0.42
  16  -1  -1    0.03    0.61
  16  -1  -1    0.17    0.39
  16   1  -1    0.56    0.51
  16   1  -1    0.25    0.36
  15  -1  -1    1.06    0.37
  15  -1  -1    1.15    0.51
  15   1  -1    0.49    0.34
  15   1  -1    1.36    0.50
  14  -1  -1    1.72    0.42
  14  -1  -1    1.07    0.48
  14   1  -1    1.72    0.36
  14   1  -1    1.34    0.47
  13  -1  -1    0.68    0.42
  13  -1  -1    0.08    0.29
  13   1  -1    0.07    0.40
  13   1  -1    0.53    0.29
  12  -1  -1   16.26    1.29
  12  -1  -1   17.70    1.18
  12   1  -1   17.65    1.21
  12   1  -1   14.46    1.31
  11  -1  -1    4.65    0.47
  11  -1  -1    4.62    0.61
  11   1  -1    4.53    0.66
  11   1  -1    4.72    0.49
  10  -1  -1   -0.53    0.29
  10  -1  -1    0.10    0.19
  10   1  -1   -0.44    0.26
  10   1  -1    0.52    0.21
   9  -1  -1    1.54    0.32
   9  -1  -1    1.88    0.27
   9   1  -1    1.77    0.26
   9   1  -1    1.30    0.30
   8  -1  -1    5.43    0.44
   8  -1  -1    4.27    0.46
   8   1  -1    5.24    0.44
   8   1  -1    4.60    0.46
   7  -1  -1   39.48    2.53
   7  -1  -1   38.51    2.56
   7   1  -1   39.01    2.58
   7   1  -1   40.58    2.53
   6  -1  -1    7.74    0.58
   6  -1  -1    7.62    0.59
   6   1  -1    7.58    0.56
   6   1  -1    8.10    0.62
   5  -1  -1   20.58    1.38
   5  -1  -1   21.08    1.37
  -5  -1   1   21.10    1.38
   5   1  -1   21.32    1.37
   5   1  -1   20.97    1.41
   4  -1  -1   37.26    2.47
  -4  -1   1   42.44    2.48
   4  -1  -1   37.57    2.47
   4   1  -1   39.96    2.47
   4   1  -1   40.88    2.49
  -4   1   1   35.32    2.46
  -3  -1   1  536.19   29.84
   3  -1  -1  460.32   29.82
   3  -1  -1  444.20   29.82
   3   1  -1  501.79   29.84
   3   1  -1  469.74   29.82
  -3   1   1  462.09   29.82
  -2  -1   1    0.57    0.11
   2  -1  -1    0.37    0.10
   2  -1  -1    0.30    0.10
  -2   1   1    0.40    0.11
  -2   1   1    0.40    0.09
   1  -1  -1   84.20    5.19
  -1  -1   1   85.06    5.19
   1   1  -1   79.55    5.18
  -1   1   1   80.89    5.19
   1   1  -1   82.62    5.19
   1   1  -1   86.49    5.19
   0  -1  -1   -0.06    0.05
   0  -1  -1   -0.18    0.03
   0   1   1   -0.26    0.05
   0   1   1   -0.12    0.04
   0   1  -1   -0.14    0.05
  -1  -1  -1    2.50    0.21
  -1  -1  -1    2.79    0.22
  -1  -1  -1    2.62    0.22
   1  -1   1    2.20    0.22
   1   1   1    2.71    0.20
  -1   1  -1    2.48    0.21
   1   1   1    3.17    0.21
   2  -1   1   26.20    1.70
   2  -1   1   25.58    1.68
   2   1   1   27.10    1.69
  -2   1  -1   26.20    1.69
  -2   1  -1   30.88    1.73
  -2   1  -1   24.57    1.68
   3  -1   1  555.99   35.01
   3  -1   1  562.02   34.99
  -3   1  -1  551.09   35.01
  -3   1  -1  513.88   35.00
   3   1   1  564.09   35.00
   3   1   1  627.44   35.05
   4  -1   1    9.18    0.61
  -4  -1  -1    9.74    0.66
   4  -1   1    8.79    0.64
   4   1   1    8.35    0.66
   4   1   1    8.99    0.61
   5  -1   1    0.67    0.13
   5  -1   1    0.54    0.15
   5   1   1    0.46    0.14
   5   1   1    0.36    0.19
   6  -1   1  123.94    7.99
   6  -1   1  129.73    7.95
   6   1   1  128.07    7.96
   6   1   1  126.62    8.03
   7  -1   1  123.93    8.13
   7  -1   1  133.06    8.09
   7   1   1  132.06    8.09
   7   1   1  127.27    8.16
   8  -1   1    8.69    0.74
   8  -1   1   10.50    0.69
   8   1   1   10.05    0.69
   8   1   1    8.55    0.76
   9  -1   1    0.06    0.23
   9  -1   1    0.03    0.17
   9   1   1   -0.02    0.23
   9   1   1    0.14    0.17
  10  -1   1    3.24    0.52
  10  -1   1    4.16    0.41
  10   1   1    3.47    0.50
  10   1   1    3.94    0.41
  11  -1   1    0.20    0.34
  11  -1   1    0.81    0.22
  11   1   1    0.74    0.46
  11   1   1    0.97    0.25
  12  -1   1   15.05    1.03
  12  -1   1   14.02    1.15
  12   1   1   14.53    1.06
  12   1   1   13.37    1.18
  13  -1   1    0.67    0.44
  13  -1   1    1.35    0.31
  13   1   1    1.31    0.43
  13   1   1    1.12    0.31
  14  -1   1    0.27    0.44
  14  -1   1   -0.19    0.37
  14   1   1    0.02    0.29
  14   1   1    0.35    0.43
  15  -1   1    2.47    0.59
  15  -1   1    1.81    0.41
  15   1   1    2.63    0.54
  15   1   1    2.16    0.39
  16  -1   1    0.84    0.62
  16  -1   1    1.10    0.42
  16   1   1    1.82    0.41
  16   1   1    1.17    0.60
  17  -1   1    0.63    0.73
  17  -1   1    0.22    0.46
  17   1   1    0.09    0.60
  17   1   1    0.08    0.42
  18  -1   1    2.67    0.89
  18  -1   1    3.24    0.62
  18   1   1    3.61    0.93
  18   1   1    1.86    0.56
  18  -2  -1    0.80    0.92
  18  -2  -1    0.17    0.50
  18   2  -1    0.16    0.50
  18   2  -1    1.24    0.87
  17  -2  -1    0.26    0.74
  17  -2  -1   -0.28    0.45
  17   2  -1    0.15    0.40
  17   2  -1    0.05    0.70
  16  -2  -1    0.08    0.41
  16  -2  -1    0.23    0.60
  16   2  -1    1.28    0.59
  16   2  -1    0.55    0.38
  15  -2  -1    1.65    0.55
  15  -2  -1    0.63    0.38
  15   2  -1    0.56    0.49
  15   2  -1    0.29    0.33
  14  -2  -1    1.10    0.50
  14  -2  -1    0.94    0.37
  14   2  -1    1.44    0.34
  14   2  -1    1.94    0.46
  13  -2  -1    0.67    0.45
  13  -2  -1    0.10    0.29
  13   2  -1    1.02    0.30
  13   2  -1    0.22    0.41
  12  -2  -1   -0.20    0.23
  12  -2  -1   -0.72    0.36
  12   2  -1   -0.02    0.46
  12   2  -1    0.13    0.26
  11  -2  -1    0.04    0.23
  11  -2  -1   -0.02    0.33
  11   2  -1    0.31    0.39
  11   2  -1    0.28    0.28
  10  -2  -1    5.36    0.64
  10  -2  -1    5.98    0.53
  10   2  -1    5.41    0.60
  10   2  -1    6.21    0.54
   9  -2  -1    0.22    0.29
   9  -2  -1    0.88    0.23
   9   2  -1    0.71    0.22
   9   2  -1    0.97    0.27
   8  -2  -1   25.10    1.76
   8  -2  -1   26.61    1.72
   8   2  -1   26.04    1.80
   8   2  -1   26.71    1.72
   7  -2  -1    6.38    0.52
   7  -2  -1    5.88    0.50
   7   2  -1    6.21    0.50
   7   2  -1    6.04    0.55
   6  -2  -1    1.23    0.20
   6  -2  -1    0.93    0.22
   6   2  -1    1.59    0.26
   6   2  -1    1.31    0.20
   5  -2  -1    1.28    0.20
   5  -2  -1    1.53    0.23
  -5  -2   1    1.59    0.26
   5   2  -1    1.36    0.23
   5   2  -1    1.42    0.20
   4  -2  -1   50.25    3.45
  -4  -2   1   60.71    3.49
   4  -2  -1   54.05    3.46
   4   2  -1   54.00    3.44
   4   2  -1   54.03    3.47
  -3  -2   1    1.26    0.18
  -3  -2   1    1.27    0.22
   3  -2  -1    1.52    0.19
   3  -2  -1    1.23    0.20
   3   2  -1    1.26    0.18
   2  -2  -1  319.15   20.21
  -2  -2   1  334.09   20.22
   2   2  -1  321.24   20.20
  -2   2   1  296.93   20.23
  -2   2   1  340.60   20.21
   2   2  -1  333.87   20.22
  -1  -2   1   23.33    1.38
   1  -2  -1   19.15    1.36
   1  -2  -1   22.67    1.39
   1   2  -1   21.96    1.38
   1   2  -1   22.56    1.37
   1   2  -1   18.27    1.42
  -1   2   1   22.66    1.39
  -1  -2  -1  158.24    9.91
   1  -2   1  155.43    9.89
   1  -2   1  140.25    9.87
   1   2   1  163.60    9.92
  -1   2  -1  162.39    9.89
   1   2   1  164.49    9.91
  -1   2  -1  168.99    9.93
   1   2   1  154.87    9.88
   2  -2   1   62.41    3.75
  -2  -2  -1   60.57    3.77
  -2  -2  -1   61.25    3.78
  -2  -2  -1   61.99    3.77
  -2   2  -1   61.23    3.75
   2   2   1   52.10    3.74
  -2   2  -1   65.02    3.79
   2   2   1   52.47    3.76
   3  -2   1   23.85    1.54
   3  -2   1   25.10    1.57
   3   2   1   24.31    1.55
   3   2   1   23.75    1.59
   4  -2   1    6.09    0.49
   4  -2   1    6.29    0.46
  -4  -2  -1    7.15    0.56
   4   2   1    6.68    0.47
   4   2   1    6.95    0.53
   5  -2   1   11.01    0.81
   5  -2   1   11.53    0.78
   5   2   1   11.93    0.84
   5   2   1   11.88    0.79
   6  -2   1   15.10    1.00
   6  -2   1   15.22    1.05
   6   2   1   15.53    1.08
   6   2   1   14.63    1.01
   7  -2   1    0.33    0.15
   7  -2   1    0.06    0.17
   7   2   1    0.62    0.22
   7   2   1    0.36    0.14
   8  -2   1    0.43    0.24
   8  -2   1    1.04    0.19
   8   2   1    0.91    0.26
   8   2   1    0.87    0.19
   9  -2   1   21.81    1.55
   9  -2   1   23.40    1.46
   9   2   1   21.30    1.46
   9   2   1   21.25    1.55
  10  -2   1    2.86    0.36
  10  -2   1    3.04    0.51
  10   2   1    3.12    0.49
  10   2   1    2.86    0.39
  11  -2   1   13.78    1.14
  11  -2   1   14.90    1.01
  11   2   1   15.22    1.06
  11   2   1   12.77    1.19
  12  -2   1    7.38    0.62
  12  -2   1    7.33    0.76
  12   2   1    6.13    0.75
  12   2   1    7.85    0.68
  13  -2   1    0.12    0.26
  13  -2   1    0.30    0.44
  13   2   1   -0.26    0.24
  13   2   1    0.16    0.39
  14  -2   1    4.07    0.67
  14  -2   1    3.81    0.55
  14   2   1    3.53    0.50
  14   2   1    2.33    0.54
  15  -2   1    1.00    0.41
  15  -2   1    1.20    0.63
  15   2   1    1.40    0.52
  15   2   1    1.59    0.36
  16  -2   1   -0.50    0.61
  16  -2   1   -0.53    0.36
  16   2   1    0.31    0.35
  16   2   1   -0.66    0.52
  17  -2   1    6.48    1.02
  17  -2   1    4.73    0.65
  17   2   1    6.04    1.05
  17   2   1    6.77    0.81
  18  -2   1    0.36    0.48
  18  -2   1    0.30    0.88
  18   2   1    0.29    0.51
  18   2   1    1.57    0.89
  18  -3  -1   -1.23    0.87
  18   3  -1   -0.02    0.50
  17  -3  -1    0.39    0.45
  17  -3  -1    0.31    0.84
  17   3  -1    0.08    0.43
  17   3  -1    0.43    0.74
  16  -3  -1    0.76    0.63
  16  -3  -1   -0.66    0.40
  16   3  -1   -1.25    0.61
  16   3  -1    0.16    0.38
  15  -3  -1   -0.32    0.41
  15  -3  -1   -0.50    0.54
  15   3  -1   -0.25    0.34
  15   3  -1    0.10    0.51
  14  -3  -1   -0.09    0.46
  14  -3  -1   -0.32    0.32
  14   3  -1    1.10    0.45
  14   3  -1   -0.38    0.29
  13  -3  -1    2.02    0.52
  13  -3  -1    1.52    0.34
  13   3  -1    1.72    0.47
  13   3  -1    1.10    0.33
  12  -3  -1    4.33    0.49
  12  -3  -1    3.91    0.62
  12   3  -1    3.28    0.46
  12   3  -1    3.44    0.65
  11  -3  -1   12.40    0.95
  11  -3  -1   12.55    1.06
  11   3  -1   14.08    0.97
  11   3  -1   11.84    1.07
  10  -3  -1    3.66    0.44
  10  -3  -1    2.71    0.48
  10   3  -1    2.99    0.49
  10   3  -1    3.45    0.42
   9  -3  -1    1.08    0.24
   9  -3  -1    0.70    0.33
   9   3  -1    0.72    0.28
   9   3  -1    0.90    0.26
   8  -3  -1    7.50    0.69
   8  -3  -1    8.32    0.63
   8   3  -1    7.14    0.67
   8   3  -1    8.24    0.61
   7  -3  -1   53.44    3.38
   7  -3  -1   52.48    3.35
   7   3  -1   52.58    3.35
   7   3  -1   51.48    3.40
   6  -3  -1   13.91    0.98
   6  -3  -1   13.96    0.96
   6   3  -1   14.26    0.96
   6   3  -1   13.74    0.99
   5  -3  -1   19.13    1.30
   5  -3  -1   18.54    1.29
  -5  -3   1   19.64    1.32
   5   3  -1   20.29    1.28
  -4  -3   1   26.54    1.64
  -4  -3   1   24.84    1.60
   4  -3  -1   22.69    1.58
   4  -3  -1   24.48    1.59
  -4  -3   1   23.23    1.62
   4   3  -1   24.28    1.57
  -3  -3   1  113.95    7.14
  -3  -3   1  115.74    7.14
   3  -3  -1  116.07    7.12
   3   3  -1  111.65    7.10
  -3   3   1  110.20    7.17
   2  -3  -1   59.55    3.72
  -2  -3   1   62.37    3.72
   2   3  -1   59.30    3.70
   2   3  -1   50.28    3.76
   2   3  -1   61.29    3.73
   2   3  -1   58.34    3.74
  -2   3   1   60.45    3.78
   1  -3  -1  522.53   31.80
  -1  -3   1  548.33   31.79
   1   3  -1  520.73   31.80
   1   3  -1  504.88   31.85
   1   3  -1  434.84   31.77
  -1   3   1  531.90   31.83
   0  -3   1  350.11   21.22
   0  -3  -1  350.76   21.23
   0   3  -1  355.65   21.27
   0   3  -1  339.32   21.22
   0   3  -1  329.50   21.20
   0   3   1  352.36   21.25
   0   3   1  336.03   21.23
   0   3   1  310.09   21.20
   1  -3   1  567.11   35.73
  -1  -3  -1  588.55   35.75
  -1   3  -1  502.69   35.70
   1   3   1  590.83   35.76
   1   3   1  610.09   35.76
  -1   3  -1  605.87   35.78
   1   3   1  552.29   35.72
  -2  -3  -1  174.78   10.76
   2  -3   1  154.22   10.70
   2  -3   1  174.47   10.74
   2   3   1  171.89   10.73
  -2   3  -1  179.35   10.79
   2   3   1  173.62   10.79
   2   3   1  176.21   10.77
   2   3   1  169.64   10.77
   3  -3   1  127.61    7.76
  -3  -3  -1  113.84    7.82
  -3  -3  -1  126.31    7.80
   3  -3   1  125.90    7.74
  -3   3  -1  130.23    7.81
   3   3   1  124.09    7.74
   3   3   1  117.76    7.78
   4  -3   1   36.62    2.39
  -4  -3  -1   38.36    2.46
  -4  -3  -1   38.85    2.44
   4  -3   1   39.30    2.42
  -4   3  -1   39.74    2.49
   4   3   1   38.10    2.40
   4   3   1   32.53    2.43
   5  -3   1    0.99    0.16
   5  -3   1    0.83    0.19
  -5  -3  -1    1.23    0.23
   5   3   1    0.54    0.17
   5   3   1    0.91    0.21
   5   3   1    0.92    0.16
   6  -3   1   22.99    1.55
   6  -3   1   23.41    1.50
   6   3   1   22.82    1.52
   6   3   1   23.34    1.58
   7  -3   1    3.18    0.32
   7  -3   1    2.36    0.37
   7   3   1    2.84    0.35
   7   3   1    2.52    0.30
   8  -3   1   28.45    1.81
   8  -3   1   28.26    1.89
   8   3   1   26.43    1.91
   8   3   1   28.15    1.83
   9  -3   1    5.89    0.64
   9  -3   1    6.74    0.55
   9   3   1    6.60    0.59
   9   3   1    7.70    0.67
  10  -3   1   16.49    1.09
  10  -3   1   15.65    1.20
  10   3   1   15.45    1.23
  10   3   1   15.54    1.13
  11  -3   1    1.61    0.43
  11  -3   1    1.35    0.28
  11   3   1    1.49    0.50
  11   3   1    1.76    0.31
  12  -3   1    6.30    0.58
  12  -3   1    6.60    0.74
  12   3   1    6.34    0.61
  12   3   1    6.64    0.76
  13  -3   1    1.26    0.53
  13  -3   1    1.14    0.30
  13   3   1    1.26    0.43
  13   3   1    2.18    0.37
  14  -3   1    7.59    0.69
  14  -3   1    7.47    0.92
  14   3   1    5.63    0.84
  14   3   1    8.08    0.72
  15  -3   1   -0.16    0.38
  15  -3   1    0.39    0.57
  15   3   1   -0.05    0.34
  15   3   1    0.63    0.49
  16  -3   1    0.27    0.40
  16  -3   1    2.16    0.71
  16   3   1    0.27    0.59
  16   3   1    0.01    0.39
  17  -3   1    0.28    0.86
  17  -3   1   -0.17    0.39
  17   3   1   -0.43    0.71
  17   3   1   -0.82    0.43
  18  -3   1    0.48    0.97
  18   3   1   -0.33    0.84
  17  -4  -1    1.17    0.85
  17   4  -1   -0.40    0.45
  16  -4  -1    0.29    0.76
  16   4  -1    0.66    0.38
  16   4  -1    0.31    0.60
  15  -4  -1    0.04    0.37
  15  -4  -1    0.54    0.60
  15   4  -1    0.81    0.53
  15   4  -1    0.79    0.39
  14  -4  -1    0.29    0.33
  14  -4  -1    0.97    0.54
  14   4  -1    0.90    0.37
  14   4  -1    1.20    0.48
  13  -4  -1    2.00    0.35
  13   4  -1    1.24    0.44
  13   4  -1    1.75    0.38
  12  -4  -1    7.66    0.85
  12  -4  -1    7.89    0.69
  12   4  -1    7.83    0.68
  12   4  -1    6.86    0.83
  11  -4  -1   15.10    1.08
  11  -4  -1   15.08    1.20
  11   4  -1   15.68    1.11
  11   4  -1   14.40    1.20
  10  -4  -1    2.99    0.46
  10  -4  -1    2.55    0.42
  10   4  -1    2.68    0.44
  10   4  -1    2.69    0.42
   9  -4  -1    0.43    0.30
   9  -4  -1    0.65    0.25
   9   4  -1    0.00    0.27
   9   4  -1    0.38    0.24
   9   4  -1   -0.11    0.24
   8  -4  -1   34.03    2.23
   8  -4  -1   33.01    2.18
  -8  -4   1   33.46    2.26
   8   4  -1   32.93    2.18
   7  -4  -1    2.67    0.42
  -7  -4   1    3.25    0.46
  -7  -4   1    2.80    0.40
   7  -4  -1    3.17    0.37
   7   4  -1    2.24    0.48
   7   4  -1    3.37    0.36
  -6  -4   1    4.59    0.48
  -6  -4   1    4.00    0.44
   6  -4  -1    3.71    0.40
   6  -4  -1    3.95    0.44
   6   4  -1    4.20    0.37
   6   4  -1    2.88    0.48
   5  -4  -1   25.69    1.85
  -5  -4   1   30.84    1.91
   5  -4  -1   29.92    1.87
   5   4  -1   24.82    1.92
   5   4  -1   30.53    1.85
   4  -4  -1   92.35    5.94
  -4  -4   1   99.14    5.97
   4  -4  -1   98.59    5.95
   4   4  -1   96.61    5.92
   4   4  -1   84.30    6.00
  -3  -4   1   66.05    3.99
   3  -4  -1   62.51    3.97
  -3   4   1   62.33    4.04
   3   4  -1   64.96    3.94
   3   4  -1   56.32    4.02
  -2  -4   1  293.26   17.67
   2  -4  -1  280.69   17.67
  -2   4   1  280.38   17.72
   2   4  -1  280.00   17.74
   2   4  -1  280.83   17.65
  -1  -4   1    9.19    0.68
   1  -4  -1    9.35    0.70
   1   4  -1    9.53    0.75
  -1   4   1   11.11    0.83
   1   4  -1    8.70    0.65
   0  -4  -1  103.97    6.59
   0  -4   1  106.09    6.58
   0   4   1  110.83    6.64
   0   4   1   95.38    6.56
   0   4  -1  100.30    6.55
   0   4  -1  112.12    6.65
   1  -4   1   13.73    0.94
  -1  -4  -1   14.05    0.94
   1   4   1   14.70    1.00
  -1   4  -1   11.73    0.89
   1   4   1   12.63    0.91
  -1   4  -1   14.25    1.03
   2  -4   1   11.93    0.88
  -2  -4  -1   12.56    0.89
   2   4   1   13.58    0.92
  -2   4  -1   13.65    0.98
   2   4   1   11.36    0.85
   3  -4   1    5.53    0.52
  -3  -4  -1    6.55    0.51
  -3   4  -1    7.42    0.73
   3   4   1    6.15    0.54
   3   4   1    5.55    0.47
   4  -4   1   -0.01    0.19
  -4  -4  -1    0.06    0.18
   4   4   1    0.13    0.15
  -5  -4  -1   15.95    1.14
   5  -4   1   14.49    1.03
   5  -4   1   14.90    1.07
  -5   4  -1   18.56    1.33
   5   4   1   16.10    1.05
   5   4   1   13.71    1.09
   6  -4   1   -0.03    0.18
  -6  -4  -1    0.65    0.23
  -6  -4  -1    0.36    0.24
   6  -4   1   -0.23    0.16
   6   4   1    0.10    0.17
   6   4   1    0.46    0.19
   7  -4   1    8.67    0.61
  -7  -4  -1    8.11    0.71
  -7  -4  -1    8.18    0.75
   7  -4   1    8.32    0.68
   7   4   1    8.43    0.64
   7   4   1    6.71    0.68
  -8  -4  -1    1.47    0.34
   8  -4   1    1.61    0.25
   8  -4   1    1.28    0.34
   8   4   1    1.67    0.31
   8   4   1    1.37    0.28
   9  -4   1   14.80    1.09
   9  -4   1   15.33    1.00
   9   4   1   12.93    1.09
   9   4   1   13.97    1.03
  10  -4   1    5.25    0.49
  10  -4   1    5.02    0.61
  10   4   1    5.14    0.67
  10   4   1    5.72    0.54
  11  -4   1    3.90    0.44
  11  -4   1    3.28    0.53
  11   4   1    4.34    0.48
  11   4   1    3.79    0.65
  12  -4   1   -0.52    0.23
  12  -4   1   -0.04    0.37
  12   4   1    0.39    0.26
  12   4   1    0.02    0.39
  13  -4   1   -0.29    0.25
  13  -4   1    0.68    0.51
  13   4   1    0.52    0.41
  13   4   1    0.36    0.27
  14  -4   1   10.28    0.81
  14  -4   1   11.63    1.12
  14   4   1    8.12    0.95
  14   4   1   10.37    0.89
  15  -4   1   -0.19    0.63
  15  -4   1    0.38    0.32
  15   4   1    1.08    0.52
  15   4   1    0.84    0.42
  16  -4   1    2.37    0.77
  16   4   1    2.23    0.50
  16   4   1    1.63    0.65
  17  -4   1    0.03    0.86
  17   4   1    1.57    0.78
  17   4   1    1.14    0.48
  17  -5  -1    0.77    0.88
  17   5  -1   -0.16    0.56
  16  -5  -1   -0.07    0.77
 -16  -5   1   -0.27    1.07
  16   5  -1    0.04    0.44
  15  -5  -1    9.75    1.23
 -15  -5   1    9.95    1.29
  15   5  -1    9.41    0.92
  14  -5  -1    0.84    0.57
 -14  -5   1    0.53    0.78
  14   5  -1    1.19    0.40
 -13  -5   1    0.71    0.72
 -13  -5   1    1.44    0.72
  13  -5  -1   -0.38    0.27
  13  -5  -1    0.79    0.52
  13   5  -1    0.32    0.28
  12  -5  -1   18.59    1.32
  12  -5  -1   19.26    1.52
 -12  -5   1   20.93    1.67
 -12  -5   1   18.98    1.64
  12   5  -1   18.45    1.37
 -11  -5   1    2.18    0.70
  11  -5  -1    1.86    0.34
 -11  -5   1    2.41    0.60
  11  -5  -1    2.24    0.47
  11   5  -1    1.76    0.31
  10  -5  -1   23.47    1.56
 -10  -5   1   23.41    1.69
  10  -5  -1   21.05    1.62
 -10  -5   1   22.38    1.74
  10   5  -1   23.98    1.58
  -9  -5   1    2.80    0.50
   9  -5  -1    2.76    0.43
   9  -5  -1    2.80    0.42
   9   5  -1    3.84    0.45
   9   5  -1    1.74    0.37
   8  -5  -1    1.20    0.30
  -8  -5   1    1.15    0.36
   8  -5  -1    1.29    0.30
   8   5  -1    0.62    0.28
   8   5  -1    1.55    0.31
   7  -5  -1    6.84    0.57
   7  -5  -1    6.26    0.58
  -7  -5   1    6.39    0.63
   7   5  -1    6.74    0.55
   7   5  -1    5.58    0.66
  -6  -5   1    0.03    0.24
   6  -5  -1    0.01    0.22
   6  -5  -1   -0.30    0.24
   6   5  -1    0.20    0.17
   6   5  -1    0.12    0.20
   5  -5  -1    0.36    0.26
   5  -5  -1    0.47    0.23
  -5  -5   1    0.45    0.23
   5   5  -1    0.56    0.17
   5   5  -1    0.11    0.19
   4  -5  -1    0.68    0.24
  -4  -5   1    0.86    0.24
   4   5  -1    0.54    0.20
   4   5  -1    0.35    0.17
   3  -5  -1   10.32    0.85
  -3  -5   1   11.85    0.84
  -3   5   1   12.15    1.06
   3   5  -1   11.52    0.81
   3   5  -1   11.16    0.90
  -2  -5   1  104.50    6.52
   2  -5  -1   98.98    6.52
   2   5  -1  102.88    6.49
   2   5  -1  107.30    6.60
  -2   5   1  103.10    6.61
   1  -5  -1   56.52    3.69
  -1  -5   1   57.26    3.68
  -1   5   1   59.22    3.78
   1   5  -1   55.10    3.66
   1   5  -1   60.94    3.77
   0  -5  -1    8.35    0.64
   0  -5   1    8.57    0.64
   0   5   1    6.67    0.58
   0   5  -1    6.92    0.58
   0   5   1    9.61    0.79
   0   5  -1    9.22    0.75
  -1  -5  -1   47.99    3.08
   1  -5   1   46.24    3.07
  -1   5  -1   50.72    3.17
   1   5   1   51.02    3.14
   1   5   1   43.47    3.04
  -2  -5  -1   12.34    0.91
   2  -5   1   12.10    0.91
   2   5   1   12.82    0.98
  -2   5  -1   14.39    1.09
   2   5   1   11.47    0.88
  -3  -5  -1   56.23    3.67
   3  -5   1   54.49    3.64
  -3   5  -1   57.81    3.76
   3   5   1   55.14    3.62
   3   5   1   61.04    3.69
   4  -5   1    4.43    0.48
  -4  -5  -1    4.28    0.47
   4   5   1    4.99    0.43
   4   5   1    4.88    0.50
  -5  -5  -1    2.39    0.39
   5  -5   1    2.88    0.35
   5  -5   1    2.74    0.42
   5   5   1    2.70    0.35
   5   5   1    3.55    0.44
   6  -5   1   14.14    1.02
  -6  -5  -1   15.08    1.13
   6  -5   1   14.63    1.08
   6   5   1   15.03    1.12
   6   5   1   16.24    1.06
  -7  -5  -1   22.12    1.50
   7  -5   1   20.16    1.44
   7  -5   1   18.65    1.36
   7   5   1   21.64    1.41
   7   5   1   21.10    1.47
   8  -5   1    6.43    0.56
   8  -5   1    7.06    0.62
  -8  -5  -1    6.91    0.73
  -8  -5  -1    7.26    0.74
   8   5   1    7.20    0.63
   8   5   1    5.99    0.66
   9  -5   1    7.30    0.61
  -9  -5  -1    8.53    0.84
   9  -5   1    7.95    0.68
  -9  -5  -1    7.51    0.85
   9   5   1    7.68    0.66
   9   5   1    6.37    0.72
 -10  -5  -1    2.89    0.71
 -10  -5  -1    2.77    0.62
  10  -5   1    2.70    0.46
  10  -5   1    2.35    0.30
  10   5   1    1.59    0.31
  10   5   1    2.32    0.35
 -11  -5  -1    1.20    0.61
 -11  -5  -1    0.79    0.56
  11  -5   1    0.24    0.21
  11  -5   1    0.30    0.40
  11   5   1    0.11    0.25
  11   5   1    0.15    0.24
 -12  -5  -1    0.79    0.65
  12  -5   1    0.37    0.46
 -12  -5  -1    0.40    0.63
  12  -5   1   -0.17    0.21
  12   5   1    0.07    0.24
 -13  -5  -1   24.04    1.98
  13  -5   1   25.29    1.85
  13   5   1   21.13    1.62
 -14  -5  -1    0.99    0.84
  14  -5   1    1.83    0.63
  14   5   1    1.14    0.38
  15  -5   1    2.71    0.76
 -15  -5  -1    0.95    0.94
  15   5   1    1.34    0.44
  16  -5   1    0.23    0.80
 -16  -5  -1    0.63    1.05
  16   5   1    0.52    0.46
  17  -5   1    9.41    1.45
  17   5   1    7.70    1.01
  16  -6  -1    2.32    0.92
 -15  -6   1    1.14    1.01
  15  -6  -1    1.25    0.75
  15   6  -1    0.31    0.44
 -14  -6   1    0.52    0.92
 -14  -6   1    1.73    0.83
  14  -6  -1    0.87    0.69
  14   6  -1    0.93    0.41
 -13  -6   1    5.68    0.89
  13  -6  -1    6.89    0.97
 -13  -6   1    5.68    0.97
  13   6  -1    5.20    0.69
  12  -6  -1    1.26    0.51
 -12  -6   1    1.21    0.68
  12   6  -1    0.42    0.35
  11  -6  -1    4.49    0.54
  11  -6  -1    7.07    0.76
 -11  -6   1    5.64    0.82
  11   6  -1    4.52    0.68
  11   6  -1    5.57    0.59
  10  -6  -1    3.21    0.52
  10  -6  -1    2.81    0.35
 -10  -6   1    2.51    0.72
  10   6  -1    1.93    0.39
  10   6  -1    2.28    0.36
   9  -6  -1   12.47    0.92
   9  -6  -1   12.20    0.99
  -9  -6   1   12.75    1.09
   9   6  -1   11.85    0.93
   9   6  -1   11.19    1.04
  -8  -6   1   31.20    2.06
   8  -6  -1   27.87    1.96
   8  -6  -1   27.17    1.89
   8   6  -1   27.20    2.00
   8   6  -1   29.75    1.93
   7  -6  -1    2.82    0.47
  -7  -6   1    3.92    0.52
   7  -6  -1    2.93    0.46
   7   6  -1    3.07    0.57
   7   6  -1    3.91    0.45
  -6  -6   1   33.74    2.19
   6  -6  -1   29.68    2.12
   6  -6  -1   31.92    2.16
   6   6  -1   32.35    2.13
   6   6  -1   33.30    2.23
  -5  -6   1   46.30    2.96
   5  -6  -1   43.71    2.94
   5  -6  -1   41.41    2.92
   5   6  -1   48.12    3.02
   5   6  -1   45.60    2.91
   4  -6  -1    1.21    0.29
  -4  -6   1    1.11    0.28
   4   6  -1    1.28    0.29
   4   6  -1    1.35    0.25
   3  -6  -1    0.60    0.32
  -3  -6   1    1.20    0.27
   3   6  -1    1.16    0.28
   3   6  -1    0.82    0.22
  -2  -6   1    3.53    0.38
   2  -6  -1    3.03    0.45
   2   6  -1    3.03    0.53
   2   6  -1    2.30    0.34
   1  -6  -1   33.79    2.34
  -1  -6   1   35.22    2.33
   1   6  -1   33.49    2.30
   1   6  -1   39.20    2.45
  -1   6   1   36.59    2.49
   0  -6  -1   28.91    1.91
   0  -6   1   28.42    1.89
   0   6   1   31.52    2.04
   0   6  -1   25.82    1.85
   0   6  -1   31.84    2.03
   0   6   1   24.70    1.85
  -1  -6  -1    1.47    0.30
   1  -6   1    1.27    0.30
  -1   6  -1    1.60    0.38
   1   6   1    1.21    0.23
   2  -6   1    2.37    0.39
  -2  -6  -1    2.41    0.36
   2   6   1    1.85    0.28
   3  -6   1   10.65    0.91
  -3  -6  -1   11.72    0.92
   3   6   1   13.57    1.01
   3   6   1   11.92    0.87
   4  -6   1    3.34    0.50
  -4  -6  -1    4.80    0.48
   4   6   1    5.10    0.58
   4   6   1    3.90    0.43
  -5  -6  -1    1.84    0.36
   5  -6   1    1.94    0.34
   5  -6   1    1.91    0.30
   5   6   1    1.96    0.30
   5   6   1    2.36    0.47
   6  -6   1   38.39    2.78
   6  -6   1   43.22    2.86
  -6  -6  -1   42.95    2.90
   6   6   1   44.49    2.84
   6   6   1   48.60    2.90
   7  -6   1   35.40    2.55
  -7  -6  -1   38.93    2.69
   7  -6   1   38.94    2.64
   7   6   1   43.95    2.67
   7   6   1   41.93    2.63
   8  -6   1   -0.02    0.22
  -8  -6  -1   -0.09    0.42
   8  -6   1    0.19    0.31
   8   6   1    0.73    0.28
   8   6   1    0.03    0.24
   9  -6   1   -0.34    0.20
   9  -6   1   -0.26    0.33
  -9  -6  -1    0.32    0.63
   9   6   1   -0.07    0.26
   9   6   1   -0.02    0.21
  10  -6   1    7.33    0.74
  10  -6   1    5.49    0.50
 -10  -6  -1    6.01    0.96
  10   6   1    5.93    0.66
  10   6   1    6.57    0.62
  11  -6   1    0.34    0.42
 -11  -6  -1    0.27    0.57
  11   6   1   -0.01    0.24
 -12  -6  -1    2.02    0.71
 -12  -6  -1    2.22    0.77
  12  -6   1    2.63    0.60
  12   6   1    2.18    0.42
  13  -6   1    0.81    0.59
 -13  -6  -1    1.63    0.75
 -13  -6  -1    1.91    0.80
  13   6   1    0.90    0.34
 -14  -6  -1    6.28    1.09
 -14  -6  -1    7.62    1.17
  14  -6   1    8.30    1.21
  14   6   1    6.51    0.73
 -15  -6  -1   -0.39    0.90
 -15  -6  -1    0.90    0.99
  15  -6   1    1.64    0.78
  15   6   1    0.06    0.42
  16  -6   1    0.99    0.89
  16   6   1    0.58    0.55
  15  -7  -1    2.97    0.87
  15   7  -1    0.38    0.51
  14  -7  -1    1.32    0.79
  14   7  -1   -0.18    0.38
 -13  -7   1    1.55    0.90
  13  -7  -1    1.55    0.72
  13   7  -1    0.54    0.41
 -12  -7   1   -0.40    0.70
  12  -7  -1    1.23    0.50
  12   7  -1    0.28    0.39
 -11  -7   1    0.18    0.63
  11  -7  -1    0.55    0.42
  11   7  -1    0.41    0.35
 -10  -7   1   13.73    1.31
  10  -7  -1   13.77    1.18
  10   7  -1   12.65    1.05
  10   7  -1   13.85    1.16
   9  -7  -1    0.15    0.37
   9  -7  -1    0.73    0.42
  -9  -7   1    0.31    0.57
   9   7  -1    0.54    0.29
   9   7  -1    0.13    0.32
   8  -7  -1    2.58    0.36
   8  -7  -1    2.72    0.45
  -8  -7   1    2.29    0.58
   8   7  -1    2.33    0.40
   8   7  -1    1.69    0.39
   7  -7  -1    7.09    0.69
  -7  -7   1    7.47    0.81
   7  -7  -1    7.84    0.72
   7   7  -1    8.11    0.72
   7   7  -1    7.96    0.84
  -6  -7   1    0.67    0.38
   6  -7  -1    0.28    0.34
   6  -7  -1    0.68    0.33
   6   7  -1    0.17    0.33
   6   7  -1    0.48    0.31
   5  -7  -1   31.77    2.40
  -5  -7   1   36.88    2.42
   5   7  -1   38.97    2.51
   5   7  -1   37.08    2.40
   4  -7  -1   20.42    1.56
  -4  -7   1   22.98    1.59
   4   7  -1   24.33    1.68
   4   7  -1   22.07    1.53
  -3  -7   1   10.00    0.83
   3  -7  -1    8.70    0.82
   3   7  -1   11.24    0.98
   3   7  -1    9.28    0.76
   2   7  -1    0.53    0.32
  -1  -7   1   67.36    4.42
   1  -7  -1   64.53    4.42
   1   7  -1   72.62    4.54
  -1   7   1   70.24    4.58
   1   7  -1   68.88    4.39
   0  -7   1   20.18    1.46
   0  -7  -1   18.28    1.45
   0   7   1   23.53    1.69
   0   7  -1   22.77    1.65
   0   7  -1   17.79    1.37
   1  -7   1    3.21    0.52
   1   7   1    2.25    0.35
   2  -7   1    1.45    0.37
  -2  -7  -1    1.74    0.41
   2   7   1    1.29    0.27
   3  -7   1   15.31    1.22
  -3  -7  -1   16.54    1.27
   3   7   1   18.67    1.39
   3   7   1   16.52    1.18
  -4  -7  -1    1.61    0.42
   4  -7   1    1.73    0.37
   4   7   1    1.76    0.40
   4   7   1    1.43    0.32
   5  -7   1    3.52    0.53
  -5  -7  -1    3.95    0.61
   5  -7   1    3.12    0.49
   5   7   1    4.91    0.73
   5   7   1    3.82    0.53
   6  -7   1    0.55    0.27
  -6  -7  -1    0.29    0.45
   6  -7   1    0.16    0.29
   6   7   1    0.40    0.32
   6   7   1    0.03    0.30
   7  -7   1    0.72    0.33
  -7  -7  -1   -0.20    0.54
   7  -7   1   -0.20    0.24
   7   7   1   -0.01    0.28
  -8  -7  -1    0.95    0.48
   8  -7   1   -0.15    0.28
   8   7   1   -0.37    0.29
   8   7   1    0.04    0.23
  -9  -7  -1    0.49    0.51
   9  -7   1    0.17    0.36
   9   7   1   -0.14    0.30
 -10  -7  -1    0.64    0.54
  10  -7   1    1.51    0.45
  10   7   1    0.73    0.36
  10   7   1    0.09    0.40
 -11  -7  -1    3.99    0.84
  11  -7   1    4.31    0.68
  11   7   1    4.15    0.53
 -12  -7  -1    1.69    0.84
  12  -7   1    3.07    0.66
  12   7   1    1.29    0.44
 -13  -7  -1    1.44    0.88
  13  -7   1    0.51    0.66
  13   7   1    1.05    0.44
 -14  -7  -1    0.84    1.00
  14  -7   1    1.11    0.85
  14   7   1    0.80    0.47
  15  -7   1    2.18    0.85
  15   7   1    2.13    0.60
  14  -8  -1    1.76    0.93
  14   8  -1    0.07    0.57
  13  -8  -1    0.54    0.76
  13   8  -1    0.13    0.49
 -12  -8   1    2.59    0.86
  12  -8  -1    4.27    0.77
  12   8  -1    3.23    0.57
 -11  -8   1   15.26    1.52
  11  -8  -1   15.18    1.43
  11   8  -1   15.49    1.25
  10  -8  -1    4.49    0.71
 -10  -8   1    3.67    0.74
  10   8  -1    5.15    0.67
   9  -8  -1   -0.37    0.39
  -9  -8   1   -0.34    0.51
   9   8  -1   -0.39    0.33
   8  -8  -1    0.30    0.41
  -8  -8   1   -0.56    0.44
   8   8  -1   -0.49    0.34
   8   8  -1   -0.19    0.30
   7  -8  -1   13.21    1.16
   7  -8  -1   14.74    1.19
  -7  -8   1   14.88    1.23
   7   8  -1   15.15    1.15
   7   8  -1   16.47    1.32
  -6  -8   1   12.48    1.11
   6  -8  -1   12.70    1.05
   6  -8  -1   10.87    1.00
   6   8  -1   13.23    1.17
   6   8  -1   13.72    1.02
   5  -8  -1   10.71    0.96
  -5  -8   1   12.64    1.03
   5   8  -1   13.17    1.00
   5   8  -1   11.08    1.13
  -4  -8   1    1.27    0.43
   4  -8  -1    0.97    0.36
   4   8  -1    0.67    0.39
   4   8  -1    0.90    0.36
   3  -8  -1   -0.16    0.34
  -3  -8   1    0.08    0.37
  -3   8   1    0.99    0.65
   3   8  -1   -0.05    0.36
   3   8  -1   -0.03    0.27
  -2  -8   1    0.96    0.37
   2  -8  -1    0.61    0.35
  -2   8   1    2.30    0.68
   2   8  -1    1.09    0.30
   2   8  -1    1.02    0.45
  -1  -8   1   12.02    1.08
   1  -8  -1   13.33    1.07
   1   8  -1   12.51    1.02
   1   8  -1   16.08    1.39
  -1   8   1   15.40    1.57
   0  -8  -1    2.90    0.48
   0  -8   1    2.93    0.50
   0   8  -1    5.30    1.04
   0   8   1    3.00    0.66
  -1  -8  -1   17.85    1.38
   1  -8   1   16.82    1.35
   1   8   1   20.60    1.67
   1   8   1   17.44    1.32
  -1   8  -1   21.51    1.75
   2  -8   1    3.63    0.55
  -2  -8  -1    3.74    0.57
   2   8   1    3.89    0.54
  -2   8  -1    6.66    1.21
   2   8   1    5.03    0.95
   3  -8   1    0.20    0.29
  -3  -8  -1    0.41    0.34
   3   8   1   -0.08    0.43
  -3   8  -1    0.53    0.63
   3   8   1    0.42    0.30
  -4  -8  -1   41.83    2.90
   4  -8   1   41.17    2.87
  -4   8  -1   42.76    3.18
   4   8   1   46.38    2.90
   4   8   1   43.97    2.98
   5  -8   1    1.05    0.35
  -5  -8  -1    1.16    0.44
   5  -8   1    1.80    0.38
  -5   8  -1    1.13    0.63
   5   8   1    1.44    0.41
   5   8   1    0.51    0.43
   6  -8   1    4.68    0.62
  -6  -8  -1    5.03    0.69
   6  -8   1    4.34    0.55
   6   8   1    5.24    0.60
   6   8   1    3.44    0.78
  -7  -8  -1    2.54    0.54
   7  -8   1    2.17    0.47
   7   8   1    1.73    0.41
   7   8   1    1.03    0.44
   8  -8   1   22.65    1.67
  -8  -8  -1   21.63    1.73
   8   8   1   24.68    1.63
   8   8   1   21.07    1.71
  -9  -8  -1    1.36    0.60
   9  -8   1    1.68    0.49
   9   8   1    1.23    0.39
  10  -8   1    6.33    0.85
 -10  -8  -1    4.51    0.88
  10   8   1    4.42    0.68
 -11  -8  -1    0.29    0.77
  11  -8   1    1.11    0.62
  11   8   1    0.47    0.42
  12  -8   1    3.49    0.75
 -12  -8  -1    1.40    0.87
  12   8   1    2.67    0.55
  13  -8   1    0.78    0.81
 -13  -8  -1    1.39    0.94
  13   8   1    0.57    0.49
  14  -8   1    9.58    1.37
  14   8   1    5.57    0.92
  13  -9  -1    2.72    1.00
  12  -9  -1    3.36    0.81
  12   9  -1    2.40    0.57
  11  -9  -1    2.04    0.78
  11   9  -1    1.41    0.52
 -10  -9   1   -0.41    0.68
  10  -9  -1   -0.01    0.65
  10   9  -1    0.26    0.42
  -9  -9   1    1.13    0.61
   8  -9  -1    9.98    1.03
  -8  -9   1    8.70    1.11
   8   9  -1   10.39    0.93
   7  -9  -1    0.54    0.44
  -7  -9   1    0.32    0.52
   7   9  -1    0.73    0.39
   6  -9  -1    6.42    0.73
  -6  -9   1    4.44    0.79
   6   9  -1    6.35    0.68
   6   9  -1    3.64    0.69
  -5  -9   1   -0.41    0.45
   5  -9  -1    0.17    0.41
   5   9  -1   -0.79    0.53
   5   9  -1    0.20    0.35
  -4  -9   1    4.93    0.66
   4  -9  -1    4.31    0.63
   4   9  -1    5.47    0.67
   4   9  -1    3.94    0.74
   3  -9  -1    1.44    0.46
  -3  -9   1    0.73    0.43
   3   9  -1    1.09    0.50
   3   9  -1    0.55    0.54
  -2  -9   1    9.53    0.86
   2  -9  -1    9.01    0.84
   2   9  -1    9.57    1.24
  -2   9   1    9.07    1.44
  -1  -9   1    2.90    0.50
   1  -9  -1    3.19    0.50
  -1   9   1    2.20    0.71
   1   9  -1    2.67    0.67
   1   9  -1    3.45    0.50
   0  -9   1   10.44    0.96
   0  -9  -1   10.81    0.96
   0   9   1    9.31    1.39
   0   9  -1   11.38    1.37
   1  -9   1    2.62    0.48
  -1  -9  -1    2.68    0.47
   1   9   1    1.34    0.66
  -1   9  -1    1.35    0.65
   2  -9   1    0.16    0.37
  -2  -9  -1    0.64    0.41
   2   9   1    0.97    0.44
   2   9   1   -0.72    0.53
  -2   9  -1   -0.53    0.65
   3  -9   1   -0.06    0.38
  -3  -9  -1    0.25    0.41
  -3   9  -1   -0.64    0.67
   3   9   1   -0.50    0.40
  -4  -9  -1    8.77    0.90
   4  -9   1    9.15    0.84
   4   9   1    6.02    1.30
  -4   9  -1    8.00    1.52
   4   9   1   10.42    0.90
  -5  -9  -1    7.16    0.89
   5  -9   1    8.81    0.84
   5   9   1   10.46    0.85
   5   9   1    6.00    1.20
  -6  -9  -1    7.56    0.93
   6  -9   1    8.45    0.89
   6   9   1    8.32    0.83
   7  -9   1    0.87    0.43
  -7  -9  -1   -0.92    0.51
   7   9   1    0.39    0.37
  -8  -9  -1    2.20    0.70
   8   9   1    2.62    0.50
  -9  -9  -1    0.27    0.64
   9  -9   1    0.90    0.54
   9   9   1    0.49    0.43
 -10  -9  -1    3.57    0.81
  10  -9   1    5.84    0.99
  10   9   1    3.88    0.60
 -11  -9  -1    0.82    0.84
  11  -9   1    1.62    0.77
  11   9   1    1.11    0.50
  12  -9   1    0.75    0.75
  12   9   1    2.64    0.59
  11 -10  -1    2.32    0.92
  11  10  -1    2.45    0.62
  10 -10  -1    2.11    0.81
  10  10  -1    0.33    0.55
   9 -10  -1    5.87    1.01
   9  10  -1    4.76    0.70
  -8 -10   1   -0.62    0.57
   8 -10  -1    0.36    0.65
   8  10  -1    0.37    0.48
   7 -10  -1    0.88    0.58
  -7 -10   1   -0.52    0.58
   7  10  -1    1.09    0.47
   6 -10  -1    1.76    0.56
   6  10  -1    1.80    0.47
   5 -10  -1    2.44    0.58
  -5 -10   1    1.44    0.59
   5  10  -1    2.91    0.54
  -4 -10   1    1.31    0.52
   4 -10  -1    1.69    0.50
   4  10  -1    1.96    0.51
  -3 -10   1    4.22    0.65
   3 -10  -1    3.20    0.62
   3  10  -1    3.64    0.55
  -2 -10   1   -0.02    0.41
   2 -10  -1    0.28    0.47
   2  10  -1    0.46    0.48
  -1  10   1    1.20    0.75
   1  10  -1    0.72    0.69
   0 -10  -1    2.58    0.52
   0 -10   1    2.11    0.53
   0  10  -1    0.21    0.73
   0  10   1    1.08    0.76
   1 -10   1   18.84    1.37
  -1 -10  -1   17.96    1.36
   1  10   1   13.82    1.75
  -1  10  -1   15.45    1.92
  -2 -10  -1    5.09    0.71
  -2  10  -1    3.74    0.86
   2  10   1    3.63    0.84
  -3 -10  -1   -0.27    0.49
   3 -10   1    0.46    0.47
   3  10   1    0.70    0.41
   4 -10   1    0.57    0.43
  -4 -10  -1    0.42    0.53
   4  10   1    0.73    0.41
  -5 -10  -1   -0.52    0.55
   5 -10   1   -0.11    0.43
   5  10   1   -0.47    0.42
  -6 -10  -1    4.45    0.81
   6 -10   1    6.59    0.85
  -7 -10  -1    5.26    0.87
   7 -10   1    6.98    0.94
   7  10   1    7.75    0.86
   8 -10   1    2.54    0.79
  -8 -10  -1    1.49    0.73
   8  10   1    3.39    0.55
   9 -10   1    1.79    0.73
  -9 -10  -1   -0.33    0.71
   9  10   1   -0.59    0.52
  10 -10   1    0.84    0.67
  10  10   1    0.84    0.57
  11 -10   1    0.32    0.94
  11  10   1    0.54    0.59
   8 -11  -1    7.50    1.25
   8  11  -1    8.50    1.15
   7 -11  -1    2.57    0.81
   7  11  -1    2.05    0.64
  -6 -11   1    2.42    0.71
   6 -11  -1    3.79    0.80
   6  11  -1    3.76    0.67
  -5 -11   1    0.48    0.66
   5 -11  -1    2.20    0.77
   5  11  -1    3.53    0.62
   4 -11  -1    0.38    0.58
  -4 -11   1    0.23    0.60
   4  11  -1    1.54    0.56
  -3 -11   1    2.92    0.72
   3 -11  -1    3.63    0.70
  -2 -11   1    6.34    0.85
   2 -11  -1    7.40    0.93
  -1 -11   1    4.85    0.83
   1 -11  -1    5.47    0.84
   0 -11  -1    1.68    0.65
   0 -11   1    1.66    0.59
  -1 -11  -1    1.16    0.63
  -1  11  -1   -1.11    0.81
   1  11   1   -1.20    0.76
   2 -11   1    0.86    0.55
  -2 -11  -1    1.10    0.62
  -3 -11  -1    3.12    0.81
   3 -11   1    4.27    0.75
   4 -11   1    5.94    0.91
   4  11   1    4.89    0.80
   5 -11   1    5.75    0.94
  -5 -11  -1    4.20    0.87
   5  11   1    5.52    0.76
   6 -11   1    1.06    0.74
  -6 -11  -1   -0.03    0.67
   6  11   1    0.55    0.57
  -7 -11  -1   -0.95    0.68
   7 -11   1    1.61    0.77
   7  11   1   -0.39    0.60
  -8 -11  -1    2.90    0.86
   8 -11   1    4.49    0.93
   8  11   1    4.75    0.77
   5 -12  -1    3.07    0.84
   5  12  -1    3.25    0.80
  -4 -12   1   -1.31    0.66
   4 -12  -1    1.64    0.83
  -3 -12   1    9.72    1.23
   3 -12  -1   10.30    1.32
  -2 -12   1   -0.11    0.72
   2 -12  -1   -0.46    0.81
   1 -12  -1    2.69    0.90
  -1 -12   1    1.60    0.80
   0 -12   1    1.20    0.75
   0 -12  -1   -0.47    0.81
  -1 -12  -1   18.48    1.73
   1 -12   1   18.09    1.66
  -2 -12  -1    1.15    0.78
   2 -12   1    0.61    0.84
  -3 -12  -1    1.81    0.78
   3 -12   1    3.01    0.94
  -4 -12  -1   -0.07    0.79
   4 -12   1    1.59    0.75
   5 -12   1    3.92    0.88
  -5 -12  -1    1.69    0.84
  18   0  -2    1.07    0.56
  18   0  -2    0.85    0.81
  17   0  -2    0.42    0.46
  17   0  -2    0.11    0.66
  16   0  -2    1.19    0.58
  16   0  -2    0.81    0.38
  15   0  -2   -0.02    0.31
  15   0  -2    0.49    0.45
  14   0  -2    8.18    0.84
  14   0  -2    8.58    0.75
  13   0  -2   -0.61    0.36
  13   0  -2    0.09    0.36
  12   0  -2    5.75    0.56
  12   0  -2    5.14    0.70
  11   0  -2    0.21    0.39
  11   0  -2    0.06    0.23
  10   0  -2    5.30    0.56
  10   0  -2    5.43    0.52
   9   0  -2    0.11    0.18
   9   0  -2    0.02    0.21
   8   0  -2   32.87    2.19
   8   0  -2   33.39    2.15
   7   0  -2   -0.09    0.16
   7   0  -2   -0.21    0.19
   6   0  -2  604.38   37.28
   6   0  -2  592.52   37.29
  -5   0   2    0.32    0.13
   5   0  -2   -0.12    0.15
   5   0  -2    0.10    0.15
   4   0  -2  925.31   57.58
   3   0  -2   -0.31    0.09
   3   0  -2    0.02    0.09
  -1   0   2   -0.02    0.05
   1   0  -2   -0.08    0.05
   1   0  -2   -0.01    0.03
  -1   0   2   -0.06    0.02
   0   0  -2    0.01    0.03
   0   0   2    0.00    0.03
   1   0   2   -0.28    0.02
  -1   0  -2   -0.29    0.05
   1   0   2   -0.39    0.03
  -1   0  -2   -0.32    0.03
   1   0   2   -0.33    0.06
  -3   0  -2   -0.60    0.12
   3   0   2   -0.65    0.11
  -4   0  -2  133.84    8.20
   4   0   2  128.59    8.21
   4   0   2  131.83    8.18
   4   0   2  129.28    8.17
   5   0   2   -0.11    0.15
   5   0   2   -0.10    0.11
   6   0   2  656.09   41.27
   6   0   2  668.19   41.22
   7   0   2    0.40    0.15
   7   0   2   -0.06    0.20
   8   0   2    1.97    0.32
   8   0   2    2.14    0.26
   9   0   2    0.11    0.23
   9   0   2    0.04    0.16
  10   0   2   46.76    3.23
  10   0   2   50.65    3.12
  11   0   2    0.70    0.39
  12   0   2   11.41    1.09
  12   0   2   13.89    0.96
  13   0   2   -0.03    0.29
  13   0   2   -0.08    0.37
  14   0   2    3.35    0.54
  14   0   2    4.13    0.66
  15   0   2    0.39    0.32
  15   0   2   -0.11    0.51
  16   0   2    3.26    0.52
  16   0   2    3.51    0.66
  17   0   2    1.20    0.64
  17   0   2    0.62    0.43
  18   0   2    3.54    0.95
  18   0   2    3.00    0.64
  18  -1  -2    0.00    0.83
  18  -1  -2   -1.22    0.51
  18   1  -2   -1.32    0.83
  18   1  -2   -0.44    0.50
  17  -1  -2    0.73    0.46
  17  -1  -2    0.42    0.67
  17   1  -2    1.11    0.71
  17   1  -2   -0.27    0.40
  16  -1  -2   -0.70    0.54
  16  -1  -2    0.24    0.38
  16   1  -2   -0.09    0.35
  16   1  -2    0.44    0.56
  15  -1  -2    0.15    0.35
  15  -1  -2    1.41    0.55
  15   1  -2    0.56    0.50
  15   1  -2    1.05    0.37
  14  -1  -2    0.22    0.46
  14  -1  -2   -0.44    0.33
  14   1  -2    0.50    0.44
  14   1  -2    0.11    0.26
  13  -1  -2   12.36    0.94
  13  -1  -2   10.66    1.01
  13   1  -2    9.67    1.01
  13   1  -2   12.36    0.91
  12  -1  -2   12.72    0.93
  12  -1  -2   11.95    1.07
  12   1  -2   12.45    0.96
  12   1  -2   10.90    1.09
  11  -1  -2    9.63    0.75
  11  -1  -2    9.31    0.87
  11   1  -2    9.78    0.76
  11   1  -2    9.52    0.89
  10  -1  -2    3.26    0.54
  10  -1  -2    3.91    0.44
  10   1  -2    3.96    0.40
  10   1  -2    3.77    0.50
   9  -1  -2    1.48    0.26
   9  -1  -2    0.84    0.28
   9   1  -2    1.32    0.25
   9   1  -2    1.21    0.30
   8  -1  -2    2.21    0.32
   8  -1  -2    2.09    0.30
   8   1  -2    2.14    0.30
   8   1  -2    2.32    0.35
   7  -1  -2   99.41    6.29
   7  -1  -2  100.18    6.31
   7   1  -2   98.83    6.33
   7   1  -2  101.11    6.29
   6  -1  -2    4.64    0.39
   6  -1  -2    4.43    0.39
   6   1  -2    3.68    0.40
   6   1  -2    4.07    0.36
   5  -1  -2  364.87   22.64
   5  -1  -2  356.50   22.64
  -5  -1   2  375.05   22.64
   5   1  -2  358.26   22.63
   5   1  -2  361.01   22.66
  -4  -1   2  179.22   10.47
   4  -1  -2  166.48   10.47
   4  -1  -2  159.87   10.47
   4   1  -2  174.71   10.49
   4   1  -2  162.48   10.46
  -4   1   2  162.10   10.46
   3  -1  -2  448.44   29.23
   3  -1  -2  456.07   29.22
  -3  -1   2  522.47   29.23
   3   1  -2  488.01   29.23
   3   1  -2  425.47   29.22
  -3   1   2  475.35   29.22
  -2  -1   2  275.19   15.97
   2  -1  -2  248.24   15.98
   2  -1  -2  252.62   15.96
  -2   1   2  245.64   15.98
   2   1  -2  269.05   15.96
   2   1  -2  241.55   15.96
  -2   1   2  261.70   15.96
   1   1  -2  481.21   30.19
  -1   1   2  489.30   30.20
   0  -1  -2    2.39    0.19
   0  -1   2    2.46    0.18
   0   1  -2    2.30    0.18
  -1  -1  -2  479.06   29.14
  -1  -1  -2  485.87   29.13
  -1  -1  -2  516.44   29.13
  -1  -1  -2  400.42   29.10
  -1   1  -2  457.35   29.13
   2  -1   2  279.82   17.26
  -2   1  -2  302.18   17.28
   2   1   2  309.00   17.30
   2   1   2  241.33   17.24
  -2   1  -2  260.11   17.24
   2   1   2  270.35   17.25
   3  -1   2   62.12    3.97
   3  -1   2   65.02    3.94
  -3   1  -2   60.49    3.96
  -3   1  -2   58.17    3.94
   3   1   2   69.69    4.01
   3   1   2   63.08    3.95
   4  -1   2  286.37   17.59
   4  -1   2  272.80   17.62
   4   1   2  294.55   17.65
   4   1   2  276.08   17.59
   5  -1   2   83.03    5.00
   5  -1   2   78.19    5.04
   5   1   2   78.88    5.01
   5   1   2   79.19    5.06
   6  -1   2   16.36    1.13
   6  -1   2   16.93    1.08
   6   1   2   16.04    1.15
   6   1   2   16.26    1.09
   7  -1   2  167.13   10.12
   7  -1   2  159.38   10.18
   7   1   2  160.12   10.20
   7   1   2  161.22   10.13
   8  -1   2   22.42    1.42
   8  -1   2   20.78    1.50
   8   1   2   21.91    1.44
   8   1   2   21.99    1.54
   9  -1   2    0.95    0.19
   9  -1   2    0.41    0.26
   9   1   2    0.78    0.28
   9   1   2    0.84    0.21
  10  -1   2    1.81    0.28
  10  -1   2    0.77    0.40
  10   1   2    1.25    0.25
  10   1   2    1.07    0.36
  11  -1   2   75.02    5.08
  11  -1   2   82.26    4.97
  11   1   2   80.62    4.98
  11   1   2   75.46    5.12
  12  -1   2   17.59    1.36
  12  -1   2   18.21    1.22
  12   1   2   16.08    1.36
  12   1   2   18.10    1.25
  13  -1   2    0.04    0.25
  13  -1   2   -0.68    0.39
  13   1   2   -0.16    0.38
  13   1   2    0.33    0.28
  14  -1   2    0.88    0.49
  14  -1   2    0.19    0.38
  14   1   2    0.35    0.42
  14   1   2    0.51    0.29
  15  -1   2   11.98    1.15
  15  -1   2   12.26    1.00
  15   1   2   11.57    1.12
  15   1   2   12.78    0.98
  16  -1   2   -0.22    0.37
  16  -1   2    0.94    0.56
  16   1   2    0.35    0.38
  16   1   2    0.42    0.55
  17  -1   2    3.66    0.57
  17  -1   2    3.80    0.81
  17   1   2    2.26    0.74
  17   1   2    3.06    0.58
  18  -1   2    0.07    0.50
  18  -1   2    0.72    0.94
  18   1   2    1.36    0.87
  18   1   2    1.02    0.55
  18  -2  -2   -0.18    0.51
  18  -2  -2    0.01    0.88
  18   2  -2    0.55    0.85
  18   2  -2    0.26    0.51
  17  -2  -2    1.80    0.51
  17  -2  -2    1.25    0.73
  17   2  -2    1.63    0.72
  17   2  -2    0.60    0.44
  16  -2  -2   11.54    1.21
  16  -2  -2    9.94    0.95
  16   2  -2   11.15    0.93
  16   2  -2    8.67    1.10
  15  -2  -2    1.23    0.41
  15  -2  -2    1.21    0.59
  15   2  -2    1.71    0.41
  15   2  -2    1.95    0.51
  14  -2  -2   14.13    1.17
  14  -2  -2   12.21    1.08
  14   2  -2   12.06    1.14
  14   2  -2   13.98    1.02
  13  -2  -2    8.52    0.94
  13  -2  -2   10.31    0.78
  13   2  -2    9.38    0.78
  13   2  -2    8.50    0.89
  12  -2  -2    5.47    0.54
  12  -2  -2    5.43    0.66
  12   2  -2    5.55    0.57
  12   2  -2    4.56    0.80
  11  -2  -2   23.24    1.49
  11  -2  -2   20.80    1.57
  11   2  -2   21.96    1.50
  11   2  -2   20.03    1.57
  10  -2  -2    4.16    0.57
  10  -2  -2    4.09    0.44
  10   2  -2    4.19    0.43
  10   2  -2    3.94    0.51
   9  -2  -2    0.18    0.21
   9  -2  -2   -0.33    0.25
   9   2  -2   -0.21    0.20
   9   2  -2   -0.40    0.23
   8  -2  -2   11.15    0.86
   8  -2  -2   11.21    0.83
   8   2  -2   11.43    0.88
   8   2  -2   12.02    0.83
   7  -2  -2    0.30    0.18
   7  -2  -2    0.14    0.19
   7   2  -2    0.22    0.21
   7   2  -2    0.26    0.17
   6  -2  -2    0.94    0.20
   6  -2  -2    0.89    0.21
   6   2  -2    0.84    0.21
   6   2  -2    1.15    0.19
   5  -2  -2    2.16    0.26
   5  -2  -2    1.82    0.26
  -5  -2   2    2.27    0.30
   5   2  -2    1.56    0.24
   5   2  -2    1.84    0.27
  -4  -2   2    7.72    0.54
   4  -2  -2    6.64    0.53
   4  -2  -2    6.83    0.52
   4   2  -2    6.85    0.52
   4   2  -2    6.91    0.50
  -3  -2   2   13.03    0.86
   3  -2  -2   12.55    0.87
  -3  -2   2   12.29    0.87
  -3  -2   2   14.14    0.88
   3  -2  -2   12.60    0.88
   3   2  -2   12.96    0.86
   2  -2  -2    2.92    0.29
  -2  -2   2    2.89    0.25
   2   2  -2    2.91    0.27
   2   2  -2    2.97    0.25
   2   2  -2    2.43    0.25
  -2   2   2    3.17    0.29
  -1  -2   2  455.80   28.06
   1  -2  -2  439.44   28.07
   1   2  -2  443.70   28.06
   1   2  -2  452.58   28.05
  -1   2   2  453.33   28.07
  -1   2   2  459.57   28.09
   0  -2   2  133.53    8.89
   0  -2   2  148.62    8.90
   0  -2  -2  150.83    8.92
   0   2  -2  140.98    8.89
   0   2  -2  151.64    8.91
   0   2   2  127.23    8.90
   0   2   2  152.78    8.93
   0   2   2  147.30    8.93
   0   2  -2  128.59    8.95
   1  -2   2   90.19    6.40
   1  -2   2  104.62    6.43
  -1  -2  -2  109.55    6.46
   1   2   2  110.95    6.44
  -1   2  -2  105.59    6.47
   1   2   2  107.86    6.46
   1   2   2   95.98    6.42
  -1   2  -2  108.03    6.43
  -1   2  -2   92.21    6.40
   2  -2   2    6.62    0.52
  -2  -2  -2    7.61    0.54
  -2  -2  -2    6.94    0.54
  -2  -2  -2    7.31    0.55
   2   2   2    8.02    0.51
   2   2   2    6.19    0.50
  -2   2  -2    7.25    0.52
   3  -2   2   69.04    4.40
  -3  -2  -2   79.24    4.46
   3  -2   2   67.86    4.37
   3   2   2   70.12    4.43
   3   2   2   60.37    4.39
   3   2   2   66.77    4.38
  -3   2  -2   76.46    4.44
  -4  -2  -2    0.09    0.19
   4  -2   2   -0.07    0.14
   4  -2   2   -0.03    0.08
   4   2   2    0.14    0.15
   4   2   2    0.19    0.12
  -4   2  -2   -0.07    0.11
   4   2   2   -0.03    0.09
   5  -2   2    3.55    0.28
   5  -2   2    3.37    0.33
   5   2   2    3.29    0.29
   5   2   2    3.07    0.36
   6  -2   2   36.97    2.52
   6  -2   2   41.40    2.59
   6   2   2   41.78    2.63
   6   2   2   39.83    2.55
   7  -2   2   22.41    1.53
   7  -2   2   22.96    1.46
   7   2   2   22.39    1.48
   7   2   2   22.29    1.56
   8  -2   2    1.24    0.20
   8  -2   2    0.92    0.28
   8   2   2    1.55    0.30
   8   2   2    1.51    0.23
   9  -2   2    2.77    0.33
   9  -2   2    2.48    0.43
   9   2   2    2.78    0.36
   9   2   2    2.69    0.44
  10  -2   2   30.13    2.12
  10  -2   2   32.46    2.01
  10   2   2   29.64    2.17
  10   2   2   31.41    2.04
  11  -2   2    0.02    0.33
  11  -2   2    0.11    0.20
  11   2   2    0.34    0.45
  11   2   2    0.01    0.24
  12  -2   2    4.53    0.49
  12  -2   2    4.41    0.65
  12   2   2    4.96    0.67
  12   2   2    4.77    0.55
  13  -2   2    0.42    0.44
  13  -2   2    0.75    0.27
  13   2   2    0.57    0.42
  13   2   2    0.59    0.28
  14  -2   2   14.71    1.25
  14  -2   2   14.86    1.09
  14   2   2   13.37    1.26
  14   2   2   14.49    1.09
  15  -2   2    0.46    0.54
  15  -2   2    0.91    0.42
  15   2   2    0.90    0.35
  15   2   2    0.71    0.53
  16  -2   2    3.46    0.76
  16  -2   2    2.80    0.50
  16   2   2    4.34    0.74
  16   2   2    4.17    0.61
  17  -2   2    3.00    0.52
  17  -2   2    3.94    0.93
  17   2   2    3.04    0.76
  17   2   2    2.51    0.55
  18  -2   2    0.71    0.51
  18  -2   2    0.39    0.89
  18   2   2    0.34    0.82
  18   2   2    0.09    0.51
  18  -3  -2    3.04    1.03
  18  -3  -2    1.19    0.65
  18   3  -2    1.88    0.57
  17  -3  -2    3.00    0.91
  17  -3  -2    1.50    0.50
  17   3  -2    2.46    0.52
  17   3  -2    1.44    0.75
  16  -3  -2   -0.32    0.65
  16  -3  -2   -0.93    0.39
  16   3  -2   -0.01    0.57
  16   3  -2    0.11    0.41
  15  -3  -2    5.01    0.75
  15  -3  -2    7.21    0.90
  15   3  -2    5.13    0.78
  15   3  -2    5.21    0.66
  14  -3  -2    0.66    0.49
  14  -3  -2   -0.12    0.34
  14   3  -2    0.19    0.27
  14   3  -2    0.06    0.44
  13  -3  -2    8.66    0.73
  13  -3  -2    8.18    0.92
  13   3  -2    8.14    0.73
  13   3  -2    7.35    0.83
  12  -3  -2   13.24    1.10
  12  -3  -2   13.89    0.98
  12   3  -2   11.72    1.15
  12   3  -2   12.73    0.97
  11  -3  -2   17.41    1.15
  11  -3  -2   16.34    1.24
  11   3  -2   15.06    1.23
  11   3  -2   14.57    1.12
  10  -3  -2   14.25    1.10
  10  -3  -2   14.90    1.03
  10   3  -2   13.30    1.09
  10   3  -2   14.26    1.03
   9  -3  -2   24.12    1.56
   9  -3  -2   23.08    1.61
   9   3  -2   21.68    1.60
   9   3  -2   23.16    1.56
   8  -3  -2    1.54    0.34
   8  -3  -2    1.85    0.28
   8   3  -2    1.40    0.30
   8   3  -2    1.86    0.27
   7  -3  -2  116.60    7.40
   7  -3  -2  115.97    7.42
   7   3  -2  122.14    7.39
   7   3  -2  115.55    7.44
   6  -3  -2    0.42    0.20
   6  -3  -2    0.23    0.17
   6   3  -2    0.49    0.18
   6   3  -2    0.73    0.17
   6   3  -2    0.35    0.22
   5  -3  -2    1.26    0.22
   5  -3  -2    1.13    0.22
  -5  -3   2    1.31    0.22
  -5  -3   2    1.73    0.28
  -5  -3   2    1.08    0.24
   5   3  -2    1.34    0.20
   5   3  -2    0.70    0.22
  -4  -3   2    1.98    0.29
   4  -3  -2    1.63    0.25
  -4  -3   2    1.89    0.27
   4  -3  -2    1.30    0.22
   4   3  -2    1.71    0.22
  -3  -3   2  205.86   12.94
   3  -3  -2  203.60   12.92
  -3  -3   2  208.16   12.93
   3   3  -2  209.62   12.91
  -2  -3   2    7.76    0.52
   2  -3  -2    7.41    0.55
   2   3  -2    6.03    0.60
   2   3  -2    7.30    0.54
   2   3  -2    7.83    0.51
  -1  -3   2   55.13    3.26
   1  -3  -2   53.79    3.27
  -1   3   2   54.60    3.33
   1   3  -2   47.19    3.24
   1   3  -2   51.69    3.26
   1   3  -2   47.03    3.33
   0  -3  -2   11.70    0.80
   0  -3   2   11.28    0.77
   0   3   2   13.10    0.87
   0   3  -2   10.96    0.85
   0   3  -2   10.18    0.77
   0   3  -2   11.59    0.75
   1  -3   2  158.73    9.42
  -1  -3  -2  159.25    9.45
   1   3   2  140.93    9.45
  -1   3  -2  147.85    9.42
   1   3   2  147.58    9.41
   1   3   2  143.43    9.44
  -1   3  -2  165.20    9.49
  -1   3  -2  142.51    9.39
   2  -3   2   12.20    0.87
   2  -3   2   13.60    0.93
  -2  -3  -2   13.90    0.96
   2   3   2   11.48    1.00
   2   3   2   16.10    0.95
  -2   3  -2   15.43    1.00
   2   3   2   13.53    0.91
   3  -3   2   11.70    0.84
  -3  -3  -2   12.10    0.89
   3  -3   2   11.49    0.80
   3   3   2   12.04    0.84
  -3   3  -2   14.24    0.95
   3   3   2   11.51    0.82
  -4  -3  -2   13.14    0.93
   4  -3   2   12.25    0.83
   4  -3   2   13.49    0.88
  -4  -3  -2   12.40    0.91
   4   3   2   11.89    0.87
   4   3   2   12.91    0.86
   5  -3   2   -0.03    0.16
   5  -3   2    0.05    0.11
   5   3   2   -0.01    0.13
   5   3   2    0.07    0.17
   5   3   2    0.03    0.11
   6  -3   2    5.14    0.40
   6  -3   2    4.89    0.47
   6   3   2    4.82    0.41
   6   3   2    5.64    0.50
   7  -3   2    2.82    0.38
   7  -3   2    3.14    0.30
   7   3   2    3.14    0.37
   7   3   2    2.19    0.37
   7   3   2    3.04    0.33
   8  -3   2   -0.19    0.24
   8  -3   2    0.01    0.15
   8   3   2    0.04    0.17
   8   3   2    0.03    0.18
   8   3   2   -0.07    0.24
   9  -3   2   16.71    1.26
   9  -3   2   17.91    1.15
   9   3   2   16.94    1.19
   9   3   2   17.09    1.30
  10  -3   2    4.82    0.44
  10  -3   2    5.05    0.60
  10   3   2    5.16    0.52
  10   3   2    3.90    0.59
  11  -3   2   18.24    1.37
  11  -3   2   18.76    1.24
  11   3   2   18.55    1.29
  11   3   2   17.24    1.47
  12  -3   2    3.04    0.41
  12  -3   2    2.33    0.54
  12   3   2    3.49    0.45
  12   3   2    3.39    0.55
  13  -3   2   21.70    1.70
  13  -3   2   23.52    1.52
  13   3   2   23.18    1.57
  13   3   2   20.25    1.68
  14  -3   2    0.25    0.29
  14  -3   2    0.53    0.50
  14   3   2    0.44    0.30
  14   3   2    0.28    0.43
  15  -3   2    1.02    0.38
  15  -3   2    0.95    0.57
  15   3   2    1.17    0.38
  15   3   2    1.01    0.52
  16  -3   2    0.91    0.67
  16   3   2    1.32    0.62
  16   3   2   -0.11    0.39
  17  -3   2    1.55    0.83
  17   3   2    2.37    0.52
  17   3   2    1.62    0.79
  18  -3   2    0.87    0.94
  18   3   2    1.58    0.90
  18   3   2   -0.01    0.52
  17  -4  -2    3.04    0.91
  17   4  -2    1.80    0.50
  16  -4  -2    0.61    0.43
  16  -4  -2    1.17    0.74
  16   4  -2    1.63    0.46
  16   4  -2    0.04    0.60
  15  -4  -2    7.90    1.07
  15  -4  -2    5.14    0.70
  15   4  -2    4.94    0.80
  15   4  -2    6.37    0.70
  14  -4  -2    7.93    0.92
  14  -4  -2    7.21    0.70
  14   4  -2    5.47    0.76
  14   4  -2    6.40    0.69
  13  -4  -2   16.17    1.25
  13  -4  -2   14.19    1.05
  13   4  -2   14.24    1.07
  13   4  -2   11.02    1.14
  12  -4  -2    3.45    0.55
  12  -4  -2    2.85    0.46
  12   4  -2    2.99    0.41
  12   4  -2    3.05    0.60
  11  -4  -2   13.63    1.11
  11  -4  -2   14.25    1.02
  11   4  -2   12.76    1.08
  11   4  -2   13.96    1.02
  10  -4  -2    8.16    0.73
  10  -4  -2    8.46    0.67
  10   4  -2    8.28    0.65
  10   4  -2    7.06    0.70
  10   4  -2    5.70    0.83
   9  -4  -2   12.12    0.95
   9  -4  -2   12.07    0.90
   9   4  -2   11.40    0.93
   9   4  -2   12.33    0.91
   8  -4  -2   36.14    2.38
  -8  -4   2   37.22    2.43
   8  -4  -2   36.50    2.42
   8   4  -2   36.15    2.37
   7  -4  -2   10.39    0.79
  -7  -4   2    9.80    0.80
   7  -4  -2    9.77    0.76
  -7  -4   2   10.08    0.83
   7   4  -2    9.98    0.74
  -6  -4   2    0.70    0.24
   6  -4  -2    0.49    0.23
   6  -4  -2    0.77    0.22
  -6  -4   2    0.39    0.23
   6   4  -2    0.38    0.22
   6   4  -2    0.60    0.17
  -5  -4   2    8.06    0.65
   5  -4  -2    8.06    0.65
   5  -4  -2    8.51    0.66
   5   4  -2    8.63    0.61
   4  -4  -2   42.20    2.66
  -4  -4   2   43.59    2.66
   4  -4  -2   41.85    2.65
   4   4  -2   43.16    2.62
   4   4  -2   34.58    2.71
  -3  -4   2    0.38    0.16
   3  -4  -2    0.21    0.21
   3   4  -2    0.43    0.14
   3   4  -2    0.32    0.17
   2  -4  -2   18.01    1.22
  -2  -4   2   18.61    1.20
  -2   4   2   18.66    1.37
   2   4  -2   17.87    1.18
   2   4  -2   16.53    1.28
  -1  -4   2   24.56    1.51
   1  -4  -2   22.38    1.52
  -1   4   2   23.25    1.59
   1   4  -2   22.56    1.48
   1   4  -2   22.02    1.58
   0  -4   2   60.92    3.75
   0  -4  -2   59.69    3.77
   0   4   2   51.12    3.73
   0   4  -2   59.84    3.73
   0   4   2   61.02    3.81
   0   4  -2   62.82    3.84
   1  -4   2  256.79   15.71
  -1  -4  -2  256.44   15.73
   1   4   2  259.23   15.75
  -1   4  -2  269.87   15.79
  -1   4  -2  230.53   15.67
   1   4   2  236.67   15.69
  -2  -4  -2   37.31    2.45
   2  -4   2   38.16    2.43
   2   4   2   34.56    2.41
   2   4   2   39.19    2.47
  -2   4  -2   39.90    2.51
  -3  -4  -2    1.02    0.22
   3  -4   2    0.80    0.20
   3  -4   2    0.66    0.11
   3   4   2    0.91    0.18
   4  -4   2   10.71    0.78
   4  -4   2   10.00    0.73
  -4  -4  -2   11.34    0.83
   4  -4   2    9.72    0.70
   4   4   2   11.16    0.76
   4   4   2   11.49    0.80
   5  -4   2   26.05    1.76
  -5  -4  -2   28.17    1.88
   5  -4   2   27.38    1.82
  -5  -4  -2   27.64    1.86
   5   4   2   27.04    1.82
  -5   4  -2   28.28    1.95
   5   4   2   28.19    1.80
  -6  -4  -2   14.51    1.05
   6  -4   2   14.78    0.96
  -6  -4  -2   14.97    1.09
   6  -4   2   13.76    1.02
   6   4   2   14.94    1.00
   6   4   2   13.19    1.01
  -7  -4  -2    5.39    0.61
  -7  -4  -2    7.31    0.67
   7  -4   2    7.09    0.49
   7  -4   2    5.83    0.58
   7   4   2    6.77    0.54
   7   4   2    4.94    0.55
   8  -4   2   14.50    1.08
   8  -4   2   15.47    0.99
   8   4   2   13.48    1.09
   8   4   2   15.11    1.05
   9  -4   2   14.54    0.98
   9  -4   2   14.23    1.09
   9   4   2   13.73    1.11
   9   4   2   14.56    1.04
  10  -4   2   11.78    0.96
  10  -4   2   11.97    0.81
  10   4   2    9.39    0.86
  10   4   2   11.57    1.00
  10   4   2   12.34    0.87
  11  -4   2   20.87    1.36
  11  -4   2   21.79    1.54
  11   4   2   20.40    1.43
  11   4   2   18.46    1.55
  12  -4   2    3.43    0.59
  12  -4   2    2.41    0.39
  12   4   2    2.96    0.40
  12   4   2    2.31    0.49
  13  -4   2    1.98    0.30
  13  -4   2    1.99    0.53
  13   4   2    2.09    0.39
  13   4   2    2.19    0.49
  14  -4   2   17.48    1.24
  14  -4   2   18.98    1.55
  14   4   2   15.81    1.41
  14   4   2   19.58    1.35
  15  -4   2    1.30    0.63
  15   4   2    0.36    0.40
  15   4   2    0.38    0.53
  16  -4   2   -0.76    0.74
  16   4   2   -0.55    0.39
  16   4   2    0.82    0.65
  17  -4   2    1.88    0.88
  17   4   2    1.10    0.77
  17   4   2    1.93    0.52
  17  -5  -2    0.83    0.90
  17   5  -2    0.35    0.55
  16  -5  -2    0.67    0.75
  16   5  -2    0.00    0.44
  15  -5  -2    0.58    0.62
 -15  -5   2   -0.57    0.88
  15   5  -2    0.47    0.40
  14  -5  -2    0.12    0.32
 -14  -5   2    2.58    0.78
  14  -5  -2    0.87    0.62
  14   5  -2    0.20    0.31
 -13  -5   2    8.41    1.24
 -13  -5   2   10.72    1.16
  13  -5  -2    8.71    0.99
  13  -5  -2    7.85    0.73
  13   5  -2    8.53    0.78
 -12  -5   2    1.56    0.77
  12  -5  -2    1.49    0.49
  12  -5  -2    2.01    0.37
 -12  -5   2    2.20    0.72
  12   5  -2    2.20    0.37
 -11  -5   2   12.03    1.12
  11  -5  -2   10.93    0.99
 -11  -5   2   11.65    1.17
  11  -5  -2   10.52    0.88
  11   5  -2   11.87    0.89
 -10  -5   2   16.65    1.30
  10  -5  -2   16.99    1.19
 -10  -5   2   16.33    1.33
  10  -5  -2   16.12    1.26
  10   5  -2   16.09    1.17
   9  -5  -2   34.35    2.31
  -9  -5   2   35.78    2.39
  -9  -5   2   34.02    2.33
   9  -5  -2   33.36    2.25
   9   5  -2   33.61    2.26
   8  -5  -2    6.25    0.62
  -8  -5   2    7.33    0.70
   8  -5  -2    6.96    0.61
   8   5  -2    6.97    0.58
   8   5  -2    5.04    0.71
  -7  -5   2    7.18    0.64
   7  -5  -2    5.55    0.59
   7  -5  -2    6.39    0.57
   7   5  -2    5.55    0.68
   7   5  -2    6.80    0.54
  -6  -5   2   -0.05    0.22
   6  -5  -2   -0.10    0.20
   6  -5  -2    0.37    0.25
   6   5  -2    0.03    0.19
   6   5  -2   -0.22    0.20
   5  -5  -2    0.07    0.26
   5  -5  -2    0.23    0.24
  -5  -5   2    0.13    0.21
   5   5  -2    0.11    0.20
   5   5  -2    0.21    0.17
  -4  -5   2    0.10    0.18
   4  -5  -2    0.01    0.22
   4   5  -2    0.03    0.18
   4   5  -2    0.28    0.16
   3  -5  -2  142.49    8.95
  -3  -5   2  146.02    8.94
   3   5  -2  137.34    9.03
  -3   5   2  137.05    9.03
   3   5  -2  148.72    8.92
   2  -5  -2   59.21    3.87
  -2  -5   2   61.31    3.85
   2   5  -2   61.62    3.95
   2   5  -2   60.11    3.83
  -2   5   2   60.31    3.97
  -1  -5   2   32.59    2.15
   1  -5  -2   33.29    2.17
   1   5  -2   32.43    2.12
   1   5  -2   33.80    2.25
  -1   5   2   33.38    2.28
   0  -5   2   41.89    2.62
   0  -5  -2   42.24    2.65
   0   5   2   42.28    2.72
   0   5  -2   39.42    2.59
   0   5   2   34.39    2.60
   0   5  -2   44.51    2.73
  -1  -5  -2   20.97    1.36
   1  -5   2   20.32    1.34
  -1   5  -2   17.44    1.29
  -1   5  -2   21.65    1.46
   1   5   2   21.28    1.44
   1   5   2   17.97    1.31
   2  -5   2  160.55   10.59
  -2  -5  -2  169.66   10.63
   2   5   2  171.88   10.64
  -2   5  -2  179.86   10.69
   2   5   2  162.75   10.58
  -3  -5  -2    1.58    0.26
   3  -5   2    0.64    0.25
   3   5   2    1.16    0.25
   3   5   2    1.30    0.21
   4  -5   2    4.34    0.48
  -4  -5  -2    5.11    0.49
   4   5   2    4.87    0.44
   4   5   2    5.08    0.53
   5  -5   2    3.28    0.36
   5  -5   2    3.30    0.45
  -5  -5  -2    3.75    0.44
   5   5   2    4.36    0.47
   5   5   2    3.54    0.39
   6  -5   2   35.70    2.43
   6  -5   2   36.81    2.51
  -6  -5  -2   37.22    2.56
   6   5   2   36.10    2.47
  -6   5  -2   42.38    2.73
   6   5   2   40.97    2.52
   7  -5   2   10.60    0.84
  -7  -5  -2   10.04    0.90
   7  -5   2    9.80    0.73
   7   5   2   10.83    0.80
   7   5   2   10.37    0.84
   8  -5   2    1.54    0.35
  -8  -5  -2    1.86    0.39
  -8  -5  -2    1.69    0.42
   8  -5   2    1.52    0.23
   8   5   2    2.11    0.42
   8   5   2    1.93    0.34
  -9  -5  -2    3.86    0.61
   9  -5   2    3.77    0.47
  -9  -5  -2    3.61    0.66
   9  -5   2    3.24    0.37
   9   5   2    4.13    0.47
   9   5   2    3.37    0.50
  10  -5   2   13.32    1.07
 -10  -5  -2   13.33    1.33
 -10  -5  -2   12.43    1.26
  10  -5   2   13.24    0.91
  10   5   2   13.38    1.00
  10   5   2   13.15    0.98
  11  -5   2   -0.49    0.38
 -11  -5  -2    0.54    0.57
 -11  -5  -2    0.34    0.55
  11  -5   2    0.05    0.18
  11   5   2    0.29    0.25
  12  -5   2    0.80    0.46
 -12  -5  -2    1.07    0.66
 -12  -5  -2    1.32    0.63
  12   5   2    0.25    0.25
 -13  -5  -2   11.47    1.31
  13  -5   2   13.07    1.22
  13   5   2   10.38    0.91
  14  -5   2    4.18    0.71
 -14  -5  -2    3.19    0.94
  14   5   2    2.65    0.45
  15  -5   2    1.45    0.74
 -15  -5  -2    0.18    1.01
  15   5   2    0.44    0.43
  15   5   2    0.31    0.58
  16  -5   2    2.55    0.85
 -16  -5  -2    2.20    1.13
  16   5   2    2.35    0.52
  17  -5   2    0.82    0.88
 -17  -5  -2    2.91    1.35
  17   5   2    1.17    0.60
  16  -6  -2    5.44    0.97
  16   6  -2    5.17    0.84
  15  -6  -2    0.54    0.81
  15   6  -2    0.57    0.46
  14  -6  -2    1.31    0.70
 -14  -6   2   -0.09    0.79
 -14  -6   2    0.98    0.75
  14   6  -2    0.80    0.42
 -13  -6   2    3.40    0.82
  13  -6  -2    4.12    0.73
  13   6  -2    2.31    0.45
 -12  -6   2    1.88    0.72
  12  -6  -2    2.40    0.54
  12   6  -2    1.97    0.38
 -11  -6   2    7.98    1.10
  11  -6  -2    7.74    0.85
  11  -6  -2    6.98    0.66
  11   6  -2    6.85    0.83
  11   6  -2    7.90    0.70
  10  -6  -2    3.56    0.59
 -10  -6   2    3.79    0.70
  10  -6  -2    3.50    0.44
  10   6  -2    3.92    0.69
  10   6  -2    3.48    0.44
   9  -6  -2    8.46    0.83
   9  -6  -2    9.71    0.79
  -9  -6   2   10.87    0.96
   9   6  -2   10.09    0.79
   9   6  -2    8.46    0.94
   8  -6  -2    0.27    0.31
   8  -6  -2    0.27    0.27
  -8  -6   2    0.83    0.40
   8   6  -2    0.75    0.27
   8   6  -2    0.47    0.29
   7  -6  -2    1.93    0.38
  -7  -6   2    1.69    0.38
   7  -6  -2    1.71    0.36
   7   6  -2    2.38    0.37
   7   6  -2    1.63    0.35
   6  -6  -2    5.04    0.57
   6  -6  -2    5.04    0.59
  -6  -6   2    6.00    0.59
   6   6  -2    6.34    0.55
   6   6  -2    5.47    0.67
   5  -6  -2    3.13    0.48
   5  -6  -2    2.70    0.45
  -5  -6   2    3.59    0.41
   5   6  -2    3.28    0.39
   5   6  -2    2.51    0.52
  -4  -6   2    4.55    0.46
   4  -6  -2    3.20    0.49
   4   6  -2    4.58    0.57
   4   6  -2    4.19    0.42
   3  -6  -2    0.24    0.29
  -3  -6   2    0.38    0.23
   3   6  -2   -0.17    0.17
   3   6  -2    0.24    0.21
   2  -6  -2   -0.26    0.29
  -2  -6   2    0.32    0.23
   2   6  -2    0.06    0.18
   2   6  -2    0.19    0.21
  -1  -6   2    9.28    0.72
   1  -6  -2    8.81    0.74
  -1   6   2   11.35    1.06
   1   6  -2    8.68    0.69
   1   6  -2    9.75    0.87
   0  -6   2   13.26    0.98
   0  -6  -2   13.23    1.01
   0   6  -2   14.55    1.13
   0   6   2   15.39    1.24
   0   6  -2   12.20    0.93
  -1  -6  -2    6.40    0.59
   1  -6   2    5.87    0.56
   1   6   2    7.92    0.80
   1   6   2    5.20    0.50
  -1   6  -2    7.30    0.79
   2  -6   2    0.08    0.23
  -2  -6  -2   -0.02    0.23
   2   6   2    0.20    0.29
  -2   6  -2    1.01    0.37
   2   6   2    0.26    0.18
  -3  -6  -2   11.31    0.89
   3  -6   2   10.75    0.89
   3   6   2   12.80    0.97
   3   6   2   10.83    0.83
   4  -6   2   49.19    3.41
  -4  -6  -2   51.57    3.45
   4   6   2   55.55    3.46
   4   6   2   52.38    3.39
  -4   6  -2   54.80    3.60
   5  -6   2   10.87    0.86
  -5  -6  -2   11.42    0.90
   5  -6   2    9.47    0.80
   5   6   2   13.02    0.96
   5   6   2   10.60    0.83
  -6  -6  -2    8.65    0.78
   6  -6   2    7.66    0.70
   6  -6   2    7.19    0.63
   6   6   2    9.55    0.80
   6   6   2    9.19    0.70
  -7  -6  -2    0.35    0.41
   7  -6   2    0.35    0.20
   7  -6   2    0.46    0.26
   7   6   2    0.62    0.26
   7   6   2    0.84    0.28
   8  -6   2    4.22    0.52
  -8  -6  -2    3.85    0.68
   8  -6   2    2.69    0.33
   8   6   2    3.50    0.55
   8   6   2    2.83    0.45
   9  -6   2    8.18    0.62
   9  -6   2    9.54    0.82
  -9  -6  -2    9.09    1.04
   9   6   2    8.85    0.80
   9   6   2    9.13    0.75
  10  -6   2    3.59    0.56
 -10  -6  -2    3.83    0.65
  10   6   2    2.05    0.35
  10   6   2    3.12    0.46
 -11  -6  -2    3.25    0.66
  11   6   2    2.09    0.38
  12  -6   2    4.42    0.72
 -12  -6  -2    5.23    0.88
 -12  -6  -2    4.51    0.82
  12   6   2    4.27    0.59
  13  -6   2    1.12    0.61
 -13  -6  -2    1.31    0.79
 -13  -6  -2    0.69    0.76
  13   6   2    0.36    0.37
 -14  -6  -2    6.81    1.19
 -14  -6  -2    7.71    1.18
  14  -6   2    8.37    1.21
  14   6   2    7.65    0.82
 -15  -6  -2    3.19    1.08
 -15  -6  -2    1.79    1.05
  15  -6   2    4.24    0.92
  15   6   2    3.12    0.60
 -16  -6  -2    2.92    1.12
  16  -6   2    3.05    0.93
  16   6   2    2.54    0.64
  15  -7  -2    2.83    0.91
  14  -7  -2    1.36    0.70
  14   7  -2    1.46    0.52
  13  -7  -2   -0.16    0.59
 -13  -7   2    0.15    0.80
  13   7  -2    0.03    0.41
  12  -7  -2    3.25    0.62
 -12  -7   2    3.17    0.75
  12   7  -2    1.92    0.42
 -11  -7   2    0.04    0.60
  11  -7  -2    0.97    0.48
  11   7  -2    0.83    0.39
  10  -7  -2    4.95    0.71
 -10  -7   2    4.91    0.78
  10   7  -2    3.99    0.56
  10   7  -2    3.65    0.71
  -9  -7   2    0.01    0.52
   9  -7  -2   -0.36    0.31
   9  -7  -2   -0.08    0.37
   9   7  -2    0.49    0.31
   9   7  -2    0.14    0.33
  -8  -7   2    1.58    0.51
   8  -7  -2    1.53    0.35
   8  -7  -2    1.66    0.37
   8   7  -2    1.05    0.36
   8   7  -2    1.40    0.35
   7  -7  -2    2.93    0.43
   7  -7  -2    2.47    0.43
  -7  -7   2    2.63    0.49
   7   7  -2    3.05    0.63
   7   7  -2    2.19    0.40
   6  -7  -2   15.95    1.29
  -6  -7   2   18.33    1.31
   6  -7  -2   16.71    1.28
   6   7  -2   17.71    1.28
   6   7  -2   18.54    1.39
   5  -7  -2    6.91    0.70
  -5  -7   2    8.39    0.73
   5   7  -2    8.02    0.70
   5   7  -2    9.05    0.86
  -4  -7   2    3.09    0.49
   4  -7  -2    2.92    0.44
   4   7  -2    4.09    0.62
   4   7  -2    3.55    0.43
   3  -7  -2   16.13    1.28
  -3  -7   2   17.65    1.27
   3   7  -2   19.39    1.41
   3   7  -2   17.50    1.23
   2  -7  -2   -0.17    0.32
  -2  -7   2    0.32    0.29
   2   7  -2    0.23    0.28
   2   7  -2    0.02    0.21
  -1  -7   2    1.50    0.35
   1  -7  -2    1.62    0.41
   1   7  -2    1.45    0.28
   1   7  -2    1.53    0.40
   0  -7   2   39.50    2.68
   0  -7  -2   38.50    2.71
   0   7   2   43.74    2.89
   0   7  -2   39.25    2.65
   0   7  -2   43.97    2.86
  -1  -7  -2   10.19    0.88
   1  -7   2    9.99    0.86
   1   7   2   10.14    0.79
  -2  -7  -2    8.56    0.79
   2  -7   2    7.86    0.74
   2   7   2    7.83    0.68
  -3  -7  -2    3.76    0.56
   3  -7   2    2.91    0.48
   3   7   2    3.17    0.42
   4  -7   2    0.31    0.30
  -4  -7  -2    0.79    0.40
   4   7   2    0.55    0.27
   4   7   2    0.77    0.38
  -4   7  -2    1.81    0.59
   5  -7   2   11.25    0.97
  -5  -7  -2   13.88    1.14
   5  -7   2   13.93    1.02
   5   7   2   14.69    1.02
   6  -7   2   18.54    1.34
  -6  -7  -2   18.24    1.47
   6  -7   2   15.87    1.23
   6   7   2   19.53    1.43
   6   7   2   18.97    1.35
  -6   7  -2   20.69    1.74
   7  -7   2    0.37    0.34
   7  -7   2   -0.16    0.21
  -7  -7  -2   -0.32    0.42
   7   7   2   -0.39    0.27
   8  -7   2    0.18    0.32
  -8  -7  -2    0.28    0.46
   8   7   2    0.27    0.27
   9  -7   2    2.81    0.53
  -9  -7  -2    2.05    0.60
   9   7   2    2.25    0.42
 -10  -7  -2    4.35    0.80
  10  -7   2    4.80    0.69
  10   7   2    4.84    0.60
  11  -7   2    1.64    0.53
 -11  -7  -2    1.77    0.71
  11   7   2    1.00    0.38
  12  -7   2    1.36    0.61
 -12  -7  -2    0.56    0.72
  12   7   2    0.12    0.38
  13  -7   2    1.40    0.64
 -13  -7  -2    2.29    0.89
  13   7   2    1.54    0.47
  14  -7   2    1.42    0.81
 -14  -7  -2    2.10    1.00
  14   7   2    2.21    0.52
  15  -7   2    2.10    0.88
  15   7   2    2.39    0.63
  14  -8  -2    1.25    0.93
  14   8  -2    0.02    0.53
  13  -8  -2    1.23    0.73
  13   8  -2    0.81    0.50
  12  -8  -2    1.22    0.69
  12   8  -2    1.51    0.47
  11  -8  -2    2.66    0.62
 -11  -8   2    2.48    0.73
  11   8  -2    3.28    0.52
  10  -8  -2    1.73    0.54
 -10  -8   2    0.58    0.63
  10   8  -2    0.41    0.40
   9  -8  -2    0.71    0.47
  -9  -8   2    0.00    0.51
   9   8  -2   -0.08    0.35
   9   8  -2   -0.24    0.35
  -8  -8   2    2.95    0.61
   8  -8  -2    2.60    0.53
   8   8  -2    2.20    0.48
   8   8  -2    2.88    0.43
  -7  -8   2    0.69    0.47
   7  -8  -2    0.73    0.37
   7  -8  -2    1.12    0.38
   7   8  -2    0.55    0.38
   7   8  -2    1.46    0.35
  -6  -8   2    5.86    0.85
   6  -8  -2    4.87    0.71
   6  -8  -2    6.65    0.70
   6   8  -2    7.10    0.67
   6   8  -2    6.48    0.86
   5  -8  -2   -0.07    0.28
  -5  -8   2    0.02    0.45
   5   8  -2    0.25    0.36
   5   8  -2    0.08    0.34
   4  -8  -2    3.18    0.50
  -4  -8   2    3.71    0.64
   4   8  -2    4.29    0.73
   4   8  -2    3.95    0.60
   3  -8  -2    0.70    0.39
  -3  -8   2    0.78    0.42
   3   8  -2    1.23    0.31
   3   8  -2    0.84    0.38
  -2  -8   2   19.06    1.47
   2  -8  -2   18.98    1.48
  -2   8   2   22.88    1.93
   2   8  -2   22.76    1.70
   2   8  -2   20.54    1.45
   1  -8  -2    9.01    0.84
  -1  -8   2    8.42    0.85
  -1   8   2   10.79    1.41
   1   8  -2    9.30    0.79
   1   8  -2   11.14    1.17
   0  -8  -2    0.50    0.37
   0  -8   2    0.16    0.34
   0   8  -2   -0.09    0.23
   0   8  -2    1.16    0.55
   0   8   2    1.23    0.60
   1  -8   2    0.56    0.36
  -1  -8  -2    0.77    0.38
   1   8   2    1.38    0.58
  -1   8  -2    1.49    0.59
  -2  -8  -2   72.65    4.83
   2  -8   2   73.06    4.80
   2   8   2   77.66    4.96
   2   8   2   73.92    4.80
  -2   8  -2   76.53    5.03
  -3  -8  -2    0.07    0.36
   3  -8   2   -0.23    0.31
  -3   8  -2    1.01    0.61
   3   8   2    0.34    0.32
   3   8   2    0.50    0.46
  -4  -8  -2    0.73    0.40
   4  -8   2    0.26    0.33
  -4   8  -2    0.56    0.57
   4   8   2    0.45    0.37
   4   8   2    0.10    0.43
   5  -8   2    0.46    0.34
  -5  -8  -2   -0.05    0.37
   5  -8   2   -0.04    0.30
   5   8   2    0.48    0.33
  -5   8  -2    0.54    0.64
   5   8   2   -0.56    0.39
   6  -8   2    8.36    0.80
  -6  -8  -2    7.86    0.83
   6   8   2    8.57    0.79
  -7  -8  -2    5.69    0.79
   7  -8   2    6.73    0.75
   7   8   2    6.97    0.71
  -8  -8  -2   14.01    1.39
   8  -8   2   16.78    1.29
   8   8   2   16.58    1.24
  -9  -8  -2    1.85    0.62
   9  -8   2    1.82    0.51
   9   8   2    1.41    0.41
 -10  -8  -2    1.55    0.72
  10  -8   2    1.77    0.58
  10   8   2    2.24    0.46
 -11  -8  -2    5.68    1.01
  11  -8   2    7.16    1.01
  11   8   2    6.54    0.81
 -12  -8  -2    2.49    0.96
  12   8   2    3.16    0.57
 -13  -8  -2   -0.11    0.86
  13  -8   2    0.69    0.80
  13   8   2    1.28    0.49
  14  -8   2    0.80    0.88
  14   8   2    0.99    0.58
  13  -9  -2    3.68    1.12
  12  -9  -2    0.53    0.73
  12   9  -2    0.15    0.51
  11  -9  -2    2.07    0.80
  11   9  -2    1.58    0.50
  10  -9  -2    2.18    0.74
 -10  -9   2   -0.29    0.62
  10   9  -2    0.70    0.45
   9  -9  -2    2.44    0.60
  -9  -9   2    0.01    0.58
   9   9  -2    1.10    0.42
  -8  -9   2    1.08    0.53
   8  -9  -2    1.71    0.59
   8   9  -2    1.76    0.42
   7  -9  -2   13.26    1.12
  -7  -9   2    9.84    1.10
   7   9  -2   10.25    1.35
   7   9  -2   14.06    1.04
   6  -9  -2    1.45    0.43
  -6  -9   2    1.03    0.46
   6   9  -2    0.27    0.57
   6   9  -2    1.59    0.41
  -5  -9   2   -0.57    0.39
   5  -9  -2   -0.02    0.41
   5   9  -2    0.84    0.35
   5   9  -2   -0.49    0.52
  -4  -9   2    5.51    0.69
   4  -9  -2    5.28    0.68
   4   9  -2    3.66    0.70
   4   9  -2    6.58    0.70
  -3  -9   2   18.70    1.44
   3  -9  -2   18.10    1.47
   3   9  -2   21.81    1.53
   3   9  -2   20.10    1.73
   2  -9  -2    0.39    0.39
  -2  -9   2    0.14    0.39
   2   9  -2   -0.15    0.50
   2   9  -2    0.26    0.35
   1  -9  -2    0.30    0.40
  -1  -9   2    1.03    0.39
  -1   9   2    0.37    0.66
   1   9  -2    0.67    0.54
   1   9  -2    1.74    0.36
   0  -9  -2   21.86    1.60
   0  -9   2   21.68    1.56
   0   9   2   20.04    1.94
   0   9  -2   22.85    1.89
  -1  -9  -2    0.04    0.39
   1  -9   2    0.40    0.36
  -1   9  -2    0.17    0.57
   1   9   2   -0.26    0.61
   2  -9   2    1.69    0.43
  -2  -9  -2    1.34    0.43
  -2   9  -2    0.58    0.65
   2   9   2    2.25    0.49
   2   9   2    0.72    0.64
  -3  -9  -2    1.04    0.43
   3  -9   2    0.71    0.37
   3   9   2    1.43    0.43
  -3   9  -2    0.62    0.70
   3   9   2    0.18    0.61
  -4  -9  -2    0.49    0.44
   4  -9   2    1.13    0.40
   4   9   2    0.76    0.41
  -4   9  -2    0.07    0.73
   4   9   2   -0.53    0.57
   5  -9   2    0.65    0.39
  -5  -9  -2    0.73    0.47
   5   9   2    0.05    0.36
  -5   9  -2   -0.28    0.74
   6  -9   2    1.11    0.47
  -6  -9  -2    0.78    0.57
   6   9   2    1.64    0.42
  -7  -9  -2    3.62    0.72
   7  -9   2    5.04    0.74
   7   9   2    3.73    0.58
  -8  -9  -2    1.12    0.63
   8  -9   2    1.03    0.47
   8   9   2    1.50    0.42
  -9  -9  -2    1.13    0.71
   9  -9   2    1.65    0.60
   9   9   2    1.44    0.47
  10  -9   2    1.39    0.71
 -10  -9  -2    0.15    0.75
  10   9   2    1.93    0.51
  11  -9   2    4.99    0.99
 -11  -9  -2    4.29    0.96
  11   9   2    5.35    0.80
  12  -9   2    1.37    0.80
 -12  -9  -2   -1.29    0.94
  12   9   2    0.74    0.51
  11 -10  -2    1.28    0.91
  11  10  -2    1.61    0.60
  10 -10  -2    5.00    0.90
  10  10  -2    5.79    0.87
   9 -10  -2    6.26    1.04
   9  10  -2    5.66    0.83
   8 -10  -2    2.47    0.74
  -8 -10   2   -0.16    0.62
   8  10  -2    1.14    0.48
  -7 -10   2    2.90    0.71
   7 -10  -2    4.57    0.73
  -6 -10   2    4.69    0.72
   6  10  -2    3.36    0.75
  -5 -10   2   -0.11    0.50
   5 -10  -2    0.52    0.47
   5  10  -2    0.60    0.42
   4 -10  -2    0.65    0.51
  -4 -10   2   -0.24    0.47
   4  10  -2    0.92    0.44
   3 -10  -2    0.80    0.49
  -3 -10   2    1.52    0.50
   3  10  -2    1.43    0.47
  -2 -10   2    2.10    0.52
   2 -10  -2    2.36    0.58
   2  10  -2    2.61    0.60
   2  10  -2    1.07    0.65
   1 -10  -2    0.70    0.47
  -1 -10   2    0.87    0.44
   1  10  -2   -0.15    0.65
   0 -10  -2    1.25    0.50
   0 -10   2    1.07    0.45
   0  10   2   -0.84    0.72
   0  10  -2   -0.12    0.65
   1 -10   2    0.11    0.45
  -1 -10  -2    0.09    0.44
  -1  10  -2   -0.49    0.67
   2 -10   2    0.90    0.44
  -2 -10  -2    0.45    0.47
   2  10   2   -0.40    0.69
  -2  10  -2   -0.78    0.70
   3 -10   2    2.19    0.55
  -3 -10  -2    1.64    0.60
  -3  10  -2    0.79    0.83
   3  10   2    2.32    0.46
   4 -10   2    6.65    0.75
  -4 -10  -2    5.22    0.84
   4  10   2    6.95    0.77
   5 -10   2    2.23    0.57
  -5 -10  -2    0.92    0.61
   5  10   2    3.19    0.53
   6 -10   2    0.99    0.51
  -6 -10  -2   -0.18    0.59
   6  10   2    1.72    0.45
  -7 -10  -2   -0.62    0.66
   7 -10   2    1.48    0.58
   7  10   2    0.33    0.46
   8 -10   2    0.92    0.68
  -8 -10  -2   -0.28    0.66
   8  10   2    0.00    0.50
  -9 -10  -2    3.12    0.85
   9 -10   2    4.79    0.87
   9  10   2    4.33    0.66
  10 -10   2    1.42    0.80
 -10 -10  -2   -0.59    0.86
  10  10   2    1.13    0.57
  11 -10   2    2.35    0.99
  11  10   2    1.65    0.69
   8 -11  -2    2.92    0.82
   8  11  -2    2.08    0.64
   7 -11  -2    2.41    0.72
  -7 -11   2    1.50    0.72
   7  11  -2    2.87    0.62
  -6 -11   2   -0.79    0.63
   6 -11  -2    0.05    0.64
   6  11  -2    1.06    0.52
   5 -11  -2    0.60    0.63
  -5 -11   2   -0.34    0.65
   5  11  -2    0.76    0.51
  -4 -11   2    2.85    0.67
   4 -11  -2    4.00    0.72
   4  11  -2    4.13    0.68
  -3 -11   2    2.50    0.73
   3 -11  -2    4.00    0.72
  -2 -11   2    0.92    0.54
   2 -11  -2    0.19    0.61
  -1 -11   2   -0.79    0.49
   1 -11  -2   -0.51    0.51
   0 -11  -2    5.91    0.88
   0 -11   2    6.83    0.85
  -1 -11  -2    0.74    0.61
   1 -11   2    0.78    0.57
   2 -11   2    1.25    0.56
  -2 -11  -2    0.77    0.60
  -3 -11  -2    2.11    0.72
   3 -11   2    3.13    0.64
  -4 -11  -2   -1.06    0.60
   4 -11   2    0.94    0.54
   5 -11   2    1.31    0.64
  -5 -11  -2   -1.12    0.66
   5  11   2    1.17    0.53
   6 -11   2    2.22    0.73
  -6 -11  -2    0.95    0.74
   6  11   2    2.27    0.61
  -7 -11  -2    0.63    0.76
   7 -11   2    2.49    0.75
   7  11   2    1.70    0.59
   8 -11   2    1.04    0.74
  -8 -11  -2   -0.04    0.89
   8  11   2    2.48    0.62
  -5 -12   2    0.25    0.69
   5 -12  -2    1.75    0.78
   5  12  -2    2.80    0.83
  -4 -12   2   -0.53    0.65
   4 -12  -2    1.37    0.76
  -3 -12   2    1.21    0.70
   3 -12  -2    1.78    0.84
  -2 -12   2   -0.14    0.73
   2 -12  -2   -0.43    0.82
  -1 -12   2    3.23    0.77
   1 -12  -2    3.53    0.91
   0 -12  -2    0.79    0.84
   0 -12   2    1.60    0.77
  -1 -12  -2    2.32    0.88
   1 -12   2    2.60    0.87
   2 -12   2    3.26    0.94
  -2 -12  -2    3.00    0.89
   3 -12   2    0.77    0.85
  -3 -12  -2    0.66    0.80
   4 -12   2    1.61    0.85
  -4 -12  -2    0.69    0.84
   5 -12   2    1.42    0.77
  -5 -12  -2   -1.01    0.84
  18   0  -3   -0.25    0.55
  18   0  -3   -0.51    0.76
  17   0  -3    0.38    0.44
  17   0  -3   -0.22    0.65
  16   0  -3   -0.60    0.34
  16   0  -3    0.40    0.60
  15   0  -3   -0.02    0.34
  15   0  -3   -0.44    0.46
  14   0  -3   -0.05    0.31
  14   0  -3    0.15    0.43
  13   0  -3    3.25    0.52
  13   0  -3    3.19    0.49
  12   0  -3    0.20    0.44
  12   0  -3   -0.38    0.26
  11   0  -3    4.27    0.47
  11   0  -3    3.73    0.62
  10   0  -3    0.00    0.27
  10   0  -3    0.42    0.22
   9   0  -3    1.71    0.30
   9   0  -3    1.83    0.27
   8   0  -3    0.28    0.17
   8   0  -3    0.01    0.19
   7   0  -3   34.09    2.19
   7   0  -3   33.42    2.20
   6   0  -3    0.28    0.18
   6   0  -3    0.03    0.17
  -5   0   3   71.37    4.81
   5   0  -3   79.71    4.84
   5   0  -3   78.97    4.83
  -4   0   3   -0.09    0.11
   4   0  -3    0.19    0.14
   3   0  -3   -0.27    0.11
   3   0  -3   -0.42    0.09
  -3   0   3   -0.36    0.08
   2   0  -3   -0.16    0.10
  -2   0   3   -0.16    0.09
   2   0  -3   -0.32    0.07
  -2   0   3   -0.07    0.07
   1   0  -3    0.06    0.07
  -1   0   3    0.11    0.07
  -1   0  -3   41.03    2.78
  -1   0  -3   48.02    2.81
  -2   0  -3   -0.02    0.06
  -2   0  -3   -0.19    0.10
   2   0   3   -0.04    0.06
   2   0   3   -0.09    0.04
   3   0   3  583.79   38.56
  -3   0  -3  654.71   38.56
   4   0   3   -0.23    0.14
   4   0   3   -0.15    0.08
   5   0   3  538.25   33.72
   5   0   3  545.37   33.77
   6   0   3   -0.27    0.13
   6   0   3    0.26    0.21
   7   0   3  206.30   13.01
   7   0   3  208.31   12.94
   8   0   3   -0.02    0.13
   8   0   3    0.01    0.20
   9   0   3   16.52    1.10
   9   0   3   15.59    1.17
  10   0   3    0.48    0.35
  10   0   3    0.13    0.20
  11   0   3  121.93    7.49
  11   0   3  115.90    7.63
  12   0   3    0.77    0.39
  12   0   3    0.73    0.22
  13   0   3    6.15    0.76
  13   0   3    5.77    0.60
  14   0   3   -0.12    0.28
  14   0   3    0.61    0.45
  15   0   3   19.67    1.68
  15   0   3   22.03    1.50
  16   0   3    0.08    0.38
  16   0   3    0.72    0.58
  17   0   3    0.73    0.47
  17   0   3    0.72    0.65
  18   0   3    0.77    0.80
  18   0   3    0.71    0.55
  18  -1  -3    0.49    0.86
  18  -1  -3    0.42    0.51
  18   1  -3   -0.28    0.81
  18   1  -3   -0.69    0.47
  17  -1  -3    0.25    0.44
  17  -1  -3   -1.20    0.68
  17   1  -3    0.46    0.66
  17   1  -3   -0.47    0.41
  16  -1  -3    0.59    0.60
  16  -1  -3   -0.10    0.40
  16   1  -3    0.47    0.56
  16   1  -3   -0.11    0.34
  15  -1  -3    1.56    0.54
  15  -1  -3    1.43    0.39
  15   1  -3    1.87    0.53
  15   1  -3    1.53    0.41
  14  -1  -3    0.22    0.42
  14  -1  -3   -0.31    0.32
  14   1  -3    0.04    0.30
  14   1  -3    0.53    0.46
  13  -1  -3    8.22    0.72
  13  -1  -3    6.39    0.80
  13   1  -3    6.09    0.73
  13   1  -3    7.95    0.68
  12  -1  -3   10.01    0.73
  12  -1  -3    8.35    0.82
  12   1  -3    7.65    0.87
  12   1  -3    8.10    0.73
  11  -1  -3    1.63    0.49
  11  -1  -3    1.55    0.30
  11   1  -3    2.10    0.33
  11   1  -3    1.99    0.41
  10  -1  -3    2.32    0.42
  10  -1  -3    2.59    0.40
  10   1  -3    2.88    0.44
  10   1  -3    2.78    0.39
   9  -1  -3    0.22    0.20
   9  -1  -3   -0.24    0.21
   9   1  -3    0.21    0.20
   9   1  -3   -0.30    0.21
   8  -1  -3    1.82    0.29
   8  -1  -3    1.57    0.28
   8   1  -3    1.93    0.27
   8   1  -3    1.84    0.30
   7  -1  -3    8.72    0.67
   7  -1  -3    8.62    0.65
   7   1  -3    8.25    0.67
   7   1  -3    8.52    0.64
   6  -1  -3  140.65    9.04
   6  -1  -3  142.46    9.04
   6   1  -3  147.75    9.05
   6   1  -3  145.81    9.04
  -5  -1   3   -0.01    0.12
   5  -1  -3   -0.16    0.14
   5  -1  -3    0.11    0.16
   5   1  -3    0.36    0.17
   5   1  -3    0.08    0.13
  -4  -1   3   88.69    5.40
   4  -1  -3   89.10    5.41
   4  -1  -3   75.00    5.42
  -4   1   3   87.55    5.41
   4   1  -3   90.73    5.42
   4   1  -3   86.27    5.42
  -3  -1   3  330.45   19.73
   3  -1  -3  321.31   19.74
   3  -1  -3  314.41   19.76
   3   1  -3  320.46   19.74
  -3   1   3  335.65   19.74
   3   1  -3  278.97   19.74
   2  -1  -3  239.83   15.20
   2  -1  -3  241.24   15.22
  -2  -1   3  249.00   15.19
   2   1  -3  259.78   15.19
   2   1  -3  224.93   15.20
  -2   1   3  248.96   15.20
  -1  -1   3   12.00    0.69
   1  -1  -3   11.00    0.72
   1   1  -3   10.21    0.71
  -1   1   3   10.88    0.72
   1   1  -3   10.84    0.69
   0  -1   3   48.27    2.97
   0  -1  -3   53.93    3.00
   0   1   3   40.41    2.99
   0   1  -3   40.37    3.03
   0   1  -3   53.82    2.98
   0   1  -3   48.06    2.98
  -1  -1  -3  100.84    5.97
   1  -1   3   95.26    5.94
  -1  -1  -3  101.13    5.96
   1   1   3   91.54    5.93
  -1   1  -3   84.44    5.97
  -1   1  -3   97.36    5.94
   2  -1   3  118.89    7.58
   2  -1   3  110.49    7.55
   2   1   3  117.47    7.57
   2   1   3  133.02    7.62
  -2   1  -3  123.67    7.55
  -2   1  -3  125.97    7.59
  -2   1  -3  119.59    7.58
   3  -1   3  398.34   25.90
   3   1   3  384.88   25.88
  -3   1  -3  412.56   25.89
  -3   1  -3  408.73   25.87
  -3   1  -3  447.40   25.90
   3   1   3  442.22   25.93
   4  -1   3  147.67    9.86
  -4  -1  -3  181.96    9.92
   4  -1   3  151.09    9.82
   4   1   3  157.08    9.90
   4   1   3  148.12    9.83
  -4   1  -3  160.06    9.87
   5  -1   3   74.69    4.75
   5  -1   3   76.34    4.69
   5   1   3   73.79    4.71
   5   1   3   75.10    4.76
   6  -1   3   77.05    4.70
   6  -1   3   74.40    4.76
   6   1   3   75.39    4.71
   6   1   3   72.94    4.78
   7  -1   3   15.61    1.00
   7  -1   3   14.85    1.07
   7   1   3   14.51    1.09
   7   1   3   15.22    1.01
   8  -1   3    6.30    0.48
   8  -1   3    6.03    0.55
   8   1   3    6.38    0.59
   8   1   3    6.55    0.50
   9  -1   3   34.91    2.13
   9  -1   3   31.86    2.22
   9   1   3   33.48    2.14
   9   1   3   31.46    2.25
  10  -1   3   -0.02    0.31
  10  -1   3    0.23    0.18
  10   1   3    0.20    0.18
  10   1   3    0.00    0.33
  11  -1   3    0.17    0.22
  11  -1   3    0.54    0.34
  11   1   3    0.73    0.24
  11   1   3    0.50    0.38
  12  -1   3    0.44    0.40
  12  -1   3    0.31    0.24
  12   1   3    0.27    0.26
  12   1   3    0.54    0.40
  13  -1   3    4.20    0.74
  13  -1   3    4.47    0.50
  13   1   3    4.42    0.61
  13   1   3    4.44    0.54
  14  -1   3    0.57    0.36
  14  -1   3    0.18    0.47
  14   1   3    0.17    0.45
  14   1   3    0.96    0.32
  15  -1   3    0.40    0.50
  15  -1   3    0.49    0.36
  15   1   3    0.20    0.31
  15   1   3    0.63    0.50
  16  -1   3    5.36    0.68
  16  -1   3    5.56    0.84
  16   1   3    4.49    0.80
  16   1   3    4.67    0.65
  17  -1   3    2.69    0.53
  17  -1   3    2.14    0.82
  17   1   3    2.30    0.54
  17   1   3    2.13    0.74
  18  -1   3    2.71    0.97
  18  -1   3    2.17    0.57
  18   1   3    2.55    0.62
  18   1   3    2.58    0.92
  18  -2  -3    0.24    0.52
  18  -2  -3    0.68    0.93
  18   2  -3   -0.44    0.51
  18   2  -3    1.16    0.90
  17  -2  -3    0.19    0.47
  17  -2  -3    1.21    0.79
  17   2  -3    1.50    0.47
  17   2  -3    0.11    0.70
  16  -2  -3    0.73    0.63
  16  -2  -3    0.41    0.41
  16   2  -3   -0.08    0.59
  16   2  -3   -0.13    0.36
  15  -2  -3   -0.18    0.36
  15  -2  -3    0.33    0.54
  15   2  -3    0.68    0.34
  15   2  -3    0.91    0.52
  14  -2  -3    5.34    0.77
  14  -2  -3    6.40    0.77
  14   2  -3    5.29    0.75
  14   2  -3    5.63    0.60
  13  -2  -3    6.75    0.69
  13  -2  -3    5.64    0.76
  13   2  -3    7.05    0.64
  13   2  -3    6.96    0.83
  12  -2  -3    3.21    0.51
  12  -2  -3    2.88    0.47
  12   2  -3    3.64    0.48
  12   2  -3    3.50    0.61
  11  -2  -3    0.34    0.27
  11  -2  -3    0.03    0.35
  11   2  -3    0.44    0.29
  11   2  -3    0.00    0.32
  10  -2  -3    3.02    0.43
  10  -2  -3    2.79    0.49
  10   2  -3    2.63    0.47
  10   2  -3    3.38    0.42
   9  -2  -3    4.19    0.45
   9  -2  -3    3.15    0.46
   9   2  -3    3.78    0.46
   9   2  -3    4.09    0.41
   8  -2  -3    3.59    0.41
   8  -2  -3    2.78    0.40
   8   2  -3    4.01    0.40
   8   2  -3    3.92    0.43
   7  -2  -3    1.46    0.26
   7  -2  -3    1.97    0.31
   7   2  -3    1.23    0.24
   7   2  -3    1.77    0.29
   6  -2  -3   30.92    2.01
  -6  -2   3   31.30    2.02
   6  -2  -3   29.10    2.02
   6   2  -3   31.47    2.04
   6   2  -3   31.93    2.01
   5  -2  -3   52.28    3.46
  -5  -2   3   60.12    3.47
   5  -2  -3   51.65    3.47
   5   2  -3   54.70    3.48
   5   2  -3   53.65    3.45
  -4  -2   3   49.11    2.73
   4  -2  -3   41.88    2.71
   4  -2  -3   39.35    2.73
   4   2  -3   41.36    2.71
   4   2  -3   41.63    2.71
   3  -2  -3   86.27    5.68
  -3  -2   3   87.45    5.66
   3  -2  -3   88.17    5.66
  -3  -2   3   90.21    5.65
  -3  -2   3   99.47    5.67
   3   2  -3   89.29    5.65
  -2  -2   3  190.78   11.65
   2  -2  -3  183.70   11.66
  -2   2   3  187.26   11.66
   2   2  -3  176.12   11.65
   2   2  -3  191.13   11.67
   2   2  -3  191.90   11.66
   1   2  -3  585.25   42.75
   1   2  -3  730.81   42.68
  -1   2   3  741.70   42.70
   0  -2  -3  208.59   12.63
   0  -2   3  191.89   12.59
   0  -2   3  205.54   12.60
   0   2   3  211.99   12.63
   0   2  -3  215.74   12.60
   0   2  -3  173.91   12.67
   0   2  -3  207.64   12.59
   1  -2   3   28.73    1.82
  -1  -2  -3   30.01    1.85
   1   2   3   29.37    1.85
  -1   2  -3   25.01    1.86
  -1   2  -3   27.72    1.78
  -1   2  -3   30.08    1.82
   1   2   3   26.68    1.81
   1   2   3   29.77    1.86
   2  -2   3   32.50    2.16
  -2  -2  -3   33.65    2.19
  -2  -2  -3   33.98    2.20
  -2  -2  -3   36.06    2.20
  -2   2  -3   35.44    2.20
   2   2   3   32.31    2.15
  -2   2  -3   33.18    2.16
   3  -2   3    2.73    0.18
  -3  -2  -3    2.90    0.33
   3  -2   3    2.16    0.25
   3   2   3    2.11    0.24
   3   2   3    2.32    0.28
   4  -2   3   18.61    1.12
   4  -2   3   17.48    1.18
   4   2   3   18.08    1.22
   4   2   3   15.19    1.14
  -4   2  -3   16.26    1.14
   4   2   3   18.31    1.16
  -4   2  -3   20.37    1.25
   5  -2   3    5.60    0.49
   5  -2   3    6.08    0.42
  -5   2  -3    7.30    0.68
   5   2   3    5.44    0.45
   5   2   3    6.52    0.55
   6  -2   3    2.76    0.33
   6  -2   3    2.92    0.25
   6   2   3    3.08    0.36
   6   2   3    2.53    0.29
   7  -2   3   32.54    2.15
   7  -2   3   33.40    2.07
   7   2   3   31.77    2.10
   7   2   3   32.28    2.20
   8  -2   3   13.82    0.89
   8  -2   3   13.28    0.98
   8   2   3   12.77    0.91
   8   2   3   12.61    1.00
   9  -2   3   38.93    2.86
   9  -2   3   45.64    2.76
   9   2   3   43.64    2.91
   9   2   3   44.76    2.79
  10  -2   3    0.50    0.34
  10  -2   3    0.59    0.20
  10   2   3    0.57    0.36
  10   2   3    0.80    0.24
  11  -2   3    0.16    0.34
  11  -2   3    0.13    0.20
  11   2   3    0.13    0.42
  11   2   3    0.27    0.26
  12  -2   3   45.05    2.84
  12  -2   3   45.06    3.01
  12   2   3   45.53    2.89
  12   2   3   40.81    3.00
  13  -2   3   17.50    1.20
  13  -2   3   17.16    1.39
  13   2   3   16.73    1.38
  13   2   3   17.34    1.25
  14  -2   3    1.43    0.53
  14  -2   3    0.74    0.32
  14   2   3    0.91    0.48
  14   2   3    1.24    0.32
  15  -2   3    4.90    0.69
  15  -2   3    5.22    0.80
  15   2   3    6.01    0.68
  15   2   3    4.81    0.83
  16  -2   3   -0.05    0.36
  16  -2   3    0.20    0.65
  16   2   3    0.17    0.37
  16   2   3    1.02    0.63
  17  -2   3    1.21    0.80
  17  -2   3    2.48    0.50
  17   2   3    3.11    0.75
  17   2   3    1.69    0.50
  18  -2   3    0.39    0.90
  18  -2   3    0.13    0.47
  18   2   3   -0.70    0.88
  18   2   3    0.46    0.52
  18  -3  -3    2.06    0.98
  18  -3  -3   -0.59    0.49
  18   3  -3    0.29    0.49
  17  -3  -3    1.02    0.84
  17   3  -3   -0.48    0.80
  17   3  -3   -0.23    0.42
  16  -3  -3   -0.92    0.39
  16  -3  -3    1.28    0.69
  16   3  -3   -0.13    0.39
  16   3  -3   -0.64    0.62
  15  -3  -3    1.13    0.56
  15  -3  -3   -0.21    0.41
  15   3  -3    0.65    0.52
  15   3  -3    0.91    0.37
  14  -3  -3    0.93    0.42
  14  -3  -3    1.95    0.55
  14   3  -3    1.25    0.48
  14   3  -3    0.82    0.34
  13  -3  -3    0.22    0.41
  13  -3  -3   -0.51    0.29
  13   3  -3    0.30    0.27
  13   3  -3    1.23    0.45
  12  -3  -3    0.58    0.41
  12  -3  -3    0.22    0.29
  12   3  -3    0.18    0.26
  12   3  -3    0.81    0.45
  11  -3  -3    6.47    0.59
  11  -3  -3    4.81    0.62
  11   3  -3    5.58    0.55
  11   3  -3    5.47    0.62
  10  -3  -3    0.48    0.27
  10  -3  -3   -0.42    0.28
  10   3  -3   -0.10    0.26
  10   3  -3    0.13    0.25
   9  -3  -3   39.60    2.59
   9  -3  -3   39.29    2.55
   9   3  -3   39.13    2.54
   9   3  -3   37.69    2.58
   8  -3  -3    2.33    0.38
   8  -3  -3    2.34    0.33
   8   3  -3    2.49    0.36
   8   3  -3    2.66    0.32
   7  -3  -3  115.40    7.17
   7  -3  -3  109.31    7.16
   7   3  -3  110.27    7.17
   7   3  -3  119.12    7.15
   6  -3  -3    0.60    0.21
   6  -3  -3    0.71    0.21
   6   3  -3    0.68    0.17
   6   3  -3    0.43    0.17
   5  -3  -3   53.22    3.43
  -5  -3   3   53.67    3.43
  -5  -3   3   53.26    3.45
   5  -3  -3   49.70    3.43
  -5  -3   3   57.86    3.45
   5   3  -3   54.41    3.41
  -4  -3   3    0.21    0.14
  -4  -3   3   -0.04    0.17
   4  -3  -3    0.03    0.16
   4  -3  -3    0.10    0.15
   4   3  -3    0.05    0.18
   4   3  -3    0.41    0.13
  -3  -3   3  366.32   22.27
  -3  -3   3  360.63   22.28
   3  -3  -3  348.93   22.28
   3   3  -3  353.11   22.26
  -2  -3   3  139.89    8.54
   2  -3  -3  134.49    8.55
   2   3  -3  137.59    8.56
   2   3  -3  134.22    8.53
  -1  -3   3    3.69    0.29
   1  -3  -3    3.62    0.34
   1   3  -3    3.29    0.27
   1   3  -3    2.97    0.40
   1   3  -3    3.21    0.28
   0  -3   3    9.30    0.60
   0  -3  -3    9.04    0.62
   0   3   3    7.30    0.57
   0   3  -3    8.62    0.59
   0   3  -3    8.26    0.68
   0   3  -3    7.94    0.56
   1  -3   3  410.43   27.79
  -1  -3  -3  474.72   27.87
   1  -3   3  480.09   27.83
  -1   3  -3  468.35   27.83
  -1   3  -3  444.91   27.80
  -1   3  -3  467.33   27.90
   1   3   3  422.94   27.82
   1   3   3  406.04   27.84
   2  -3   3    7.35    0.52
  -2  -3  -3    8.21    0.63
   2  -3   3    7.48    0.59
   2   3   3    7.78    0.57
  -2   3  -3    9.02    0.66
   2   3   3    9.44    0.62
   3  -3   3   21.13    1.40
   3  -3   3   21.74    1.45
   3  -3   3   19.22    1.39
  -3  -3  -3   22.31    1.49
  -3  -3  -3   22.71    1.50
   3   3   3   25.35    1.45
   3   3   3   21.14    1.44
  -3   3  -3   24.03    1.53
   4  -3   3    0.08    0.08
  -4  -3  -3    0.12    0.16
   4  -3   3   -0.20    0.14
  -4  -3  -3    0.05    0.18
   4   3   3    0.14    0.09
   4   3   3    0.09    0.12
  -4   3  -3    0.68    0.25
   5  -3   3    0.01    0.09
   5  -3   3    0.04    0.17
   5   3   3   -0.12    0.17
   5   3   3   -0.15    0.13
   5   3   3    0.04    0.09
   6  -3   3   12.87    0.91
   6  -3   3   13.20    0.82
   6   3   3   12.49    0.86
   6   3   3   10.81    0.85
   6   3   3   13.42    0.94
   7  -3   3   29.25    1.90
   7  -3   3   26.12    1.80
   7   3   3   29.21    1.94
   7   3   3   29.00    1.85
   8  -3   3    4.76    0.38
   8  -3   3    4.19    0.53
   8   3   3    4.96    0.53
   8   3   3    4.19    0.42
   9  -3   3   17.19    1.16
   9  -3   3   17.96    1.29
   9   3   3   17.60    1.22
   9   3   3   17.53    1.32
  10  -3   3    9.29    0.67
  10  -3   3    9.11    0.81
  10   3   3    9.13    0.75
  10   3   3    8.66    0.90
  11  -3   3   10.01    0.88
  11  -3   3    9.54    0.72
  11   3   3    9.06    0.93
  11   3   3    9.98    0.76
  12  -3   3    7.23    0.79
  12  -3   3    7.13    0.61
  12   3   3    7.75    0.66
  12   3   3    7.39    0.78
  13  -3   3   -0.10    0.42
  13  -3   3    0.17    0.24
  13   3   3    0.53    0.40
  13   3   3    0.56    0.28
  14  -3   3    6.51    0.66
  14  -3   3    7.98    0.94
  14   3   3    7.41    0.86
  14   3   3    7.44    0.71
  15  -3   3    0.81    0.35
  15  -3   3    1.19    0.58
  15   3   3    0.92    0.37
  15   3   3    0.91    0.54
  16  -3   3    6.11    1.02
  16  -3   3    4.94    0.70
  16   3   3    4.75    0.70
  16   3   3    4.53    0.78
  17  -3   3    0.64    0.86
  17   3   3   -0.24    0.46
  17   3   3    0.39    0.76
  18  -3   3    0.79    1.02
  18   3   3    0.44    0.85
  18   3   3    1.81    0.56
  17  -4  -3    1.72    0.85
  17   4  -3    0.25    0.45
  16  -4  -3   -0.02    0.73
  16  -4  -3   -0.11    0.40
  16   4  -3    0.19    0.36
  15  -4  -3    2.68    0.67
  15  -4  -3    0.68    0.44
  15   4  -3    1.16    0.40
  15   4  -3    0.82    0.55
  14  -4  -3    1.27    0.54
  14  -4  -3    1.77    0.42
  14   4  -3    1.80    0.50
  14   4  -3    1.55    0.35
  13  -4  -3    0.09    0.34
  13  -4  -3    1.32    0.51
  13   4  -3    0.11    0.42
  13   4  -3    0.43    0.32
  13   4  -3    0.35    0.42
  12  -4  -3   -0.27    0.30
  12  -4  -3   -0.30    0.38
  12   4  -3    0.31    0.43
  12   4  -3   -0.26    0.24
  12   4  -3   -0.42    0.38
  11  -4  -3    0.49    0.35
  11  -4  -3    0.04    0.29
  11   4  -3   -0.10    0.37
  11   4  -3    0.19    0.23
  11   4  -3    0.37    0.29
  10  -4  -3   -0.04    0.31
  10  -4  -3    0.75    0.30
  10   4  -3    0.47    0.26
  10   4  -3    0.26    0.34
  10   4  -3    0.77    0.29
   9  -4  -3    2.99    0.49
   9  -4  -3    3.47    0.45
   9   4  -3    3.65    0.44
   9   4  -3    3.27    0.46
  -8  -4   3    6.30    0.61
  -8  -4   3    6.83    0.64
   8  -4  -3    5.09    0.58
   8  -4  -3    6.23    0.58
   8   4  -3    7.36    0.57
   7  -4  -3   17.22    1.22
   7  -4  -3   17.26    1.25
  -7  -4   3   17.69    1.23
  -7  -4   3   17.93    1.26
   7   4  -3   17.07    1.19
   6  -4  -3   16.13    1.13
   6  -4  -3   15.36    1.12
  -6  -4   3   16.27    1.13
   6   4  -3   15.95    1.09
   5  -4  -3    4.51    0.45
   5  -4  -3    4.88    0.46
  -5  -4   3    4.77    0.44
   5   4  -3    3.84    0.54
   5   4  -3    5.04    0.40
  -4  -4   3   18.77    1.27
   4  -4  -3   18.51    1.27
   4   4  -3   19.19    1.25
  -3  -4   3    1.44    0.23
   3  -4  -3    1.44    0.27
   3   4  -3    1.18    0.25
   3   4  -3    1.24    0.23
   3   4  -3    1.17    0.19
  -2  -4   3  233.51   13.94
   2  -4  -3  227.30   13.96
   2   4  -3  227.30   13.92
   2   4  -3  204.27   14.04
   1  -4  -3   15.32    1.07
  -1  -4   3   16.32    1.05
   1   4  -3   13.95    1.14
   1   4  -3   15.63    1.02
  -1   4   3   16.85    1.21
   0  -4   3   32.60    1.96
   0  -4  -3   30.80    1.98
   0   4  -3   27.16    1.92
   0   4   3   32.59    2.05
   0   4   3   26.24    1.94
   0   4  -3   33.01    2.07
  -1  -4  -3   11.80    0.82
   1  -4   3   11.55    0.79
  -1   4  -3   12.46    0.88
  -1   4  -3   10.65    0.74
   1   4   3    9.35    0.77
   1   4   3   12.08    0.90
  -2  -4  -3  187.54   11.81
   2  -4   3  186.83   11.78
   2   4   3  191.53   11.80
   2   4   3  177.64   11.76
  -2   4  -3  197.72   11.86
   3  -4   3   12.83    0.92
  -3  -4  -3   12.50    0.97
  -3   4  -3   14.27    1.02
   3   4   3   14.24    0.95
   3   4   3   12.25    0.90
   4  -4   3    0.78    0.13
   4  -4   3    0.20    0.20
   4  -4   3    0.87    0.11
  -4  -4  -3    0.82    0.21
   4   4   3    0.77    0.18
   4   4   3    0.56    0.16
   5  -4   3  105.54    6.73
   5  -4   3  106.58    6.80
  -5  -4  -3  109.71    6.85
  -5  -4  -3  109.55    6.87
   5   4   3  109.22    6.78
   5   4   3  104.38    6.78
  -5   4  -3  109.35    6.87
  -6  -4  -3   12.66    1.01
   6  -4   3   12.72    0.84
  -6  -4  -3   12.78    0.98
   6  -4   3   13.03    0.96
   6   4   3   13.42    0.91
   6   4   3   12.26    0.91
  -7  -4  -3   36.99    2.52
   7  -4   3   38.39    2.33
  -7  -4  -3   37.69    2.48
   7  -4   3   32.88    2.43
   7   4   3   38.01    2.38
   7   4   3   36.55    2.39
   8  -4   3    4.59    0.37
   8  -4   3    3.75    0.49
   8   4   3    3.95    0.44
   8   4   3    4.52    0.44
   8   4   3    4.59    0.51
   9  -4   3   66.61    4.19
   9  -4   3   68.17    4.05
   9   4   3   65.33    4.12
   9   4   3   62.77    4.22
   9   4   3   58.90    4.08
  10  -4   3   11.38    0.89
  10  -4   3    9.91    0.71
  10   4   3   10.80    0.81
  10   4   3    9.91    0.99
  10   4   3    8.79    0.74
  11  -4   3    5.19    0.47
  11  -4   3    5.86    0.70
  11   4   3    5.62    0.53
  11   4   3    5.33    0.68
  12  -4   3    1.26    0.45
  12  -4   3    1.12    0.25
  12   4   3    1.14    0.32
  12   4   3    1.25    0.42
  13  -4   3   10.18    0.75
  13  -4   3   11.41    1.05
  13   4   3    9.70    0.85
  13   4   3    8.84    0.94
  14  -4   3   -0.45    0.24
  14  -4   3    0.18    0.56
  14   4   3    0.83    0.36
  14   4   3    0.75    0.45
  15  -4   3    0.69    0.64
  15   4   3    0.51    0.56
  15   4   3    1.01    0.40
  16  -4   3   -0.72    0.81
  16   4   3    1.07    0.64
  16   4   3    0.21    0.41
  17  -4   3    1.39    0.87
  17   4   3    0.04    0.48
  17   4   3   -0.29    0.75
  17  -5  -3    4.73    0.98
  17   5  -3    2.19    0.65
  16  -5  -3    0.56    0.85
  16   5  -3    1.04    0.49
 -15  -5   3    1.55    0.96
 -15  -5   3   -0.41    0.81
  15  -5  -3    0.23    0.65
  14  -5  -3    2.67    0.46
  14  -5  -3    4.03    0.74
 -14  -5   3    2.51    0.85
 -14  -5   3    3.18    0.81
  14   5  -3    3.69    0.56
  13  -5  -3    0.49    0.47
 -13  -5   3   -0.15    0.69
  13  -5  -3    0.02    0.32
 -13  -5   3    1.44    0.75
  13   5  -3    0.81    0.33
 -12  -5   3    3.11    0.69
 -12  -5   3    1.89    0.74
  12  -5  -3    2.70    0.56
  12  -5  -3    2.46    0.40
  12   5  -3    1.79    0.34
  12   5  -3    1.57    0.40
 -11  -5   3    0.15    0.45
  11  -5  -3    0.16    0.35
  11  -5  -3    0.00    0.33
 -11  -5   3    0.49    0.50
  11   5  -3    0.19    0.37
  11   5  -3    0.26    0.25
  10  -5  -3   -0.16    0.30
 -10  -5   3    0.36    0.37
 -10  -5   3    0.21    0.40
  10  -5  -3    0.46    0.31
  10   5  -3   -0.03    0.32
  10   5  -3    0.14    0.25
   9  -5  -3    3.33    0.53
  -9  -5   3    3.85    0.61
   9  -5  -3    4.62    0.52
   9   5  -3    3.03    0.67
   9   5  -3    4.87    0.49
   8  -5  -3   -0.01    0.27
   8  -5  -3    0.18    0.26
  -8  -5   3    0.11    0.31
   8   5  -3   -0.06    0.25
   8   5  -3   -0.07    0.28
   7  -5  -3    2.16    0.37
   7  -5  -3    2.09    0.34
  -7  -5   3    2.59    0.42
   7   5  -3    2.32    0.33
  -6  -5   3   13.84    0.95
   6  -5  -3   12.63    0.95
   6  -5  -3   12.38    0.95
   6   5  -3   12.83    0.90
   6   5  -3   10.59    1.02
  -5  -5   3    8.05    0.64
   5  -5  -3    8.07    0.69
   5  -5  -3    7.74    0.65
   5   5  -3    6.93    0.74
   5   5  -3    8.34    0.61
  -4  -5   3    5.79    0.48
   4  -5  -3    5.45    0.50
   4   5  -3    4.31    0.57
   4   5  -3    5.68    0.46
   3  -5  -3    8.49    0.72
  -3  -5   3    9.15    0.67
   3   5  -3    9.77    0.66
   3   5  -3    8.24    0.80
   2  -5  -3   12.76    0.96
  -2  -5   3   12.94    0.91
  -2   5   3   14.28    1.15
   2   5  -3   12.71    1.03
   2   5  -3   12.49    0.89
  -1  -5   3   75.40    4.73
   1  -5  -3   73.34    4.76
  -1   5   3   72.36    4.83
   1   5  -3   76.10    4.71
   1   5  -3   76.91    4.85
   0  -5  -3    2.93    0.36
   0  -5   3    2.11    0.33
   0   5  -3    1.73    0.26
   0   5  -3    2.72    0.44
  -1  -5  -3   18.53    1.29
   1  -5   3   18.54    1.24
  -1   5  -3   20.35    1.38
   1   5   3   16.78    1.23
   1   5   3   19.39    1.36
  -1   5  -3   17.29    1.20
   2  -5   3    0.13    0.20
  -2  -5  -3    0.35    0.21
  -2   5  -3    0.38    0.25
   2   5   3    0.05    0.18
   2   5   3    0.77    0.28
   3  -5   3    1.74    0.29
  -3  -5  -3    2.30    0.35
   3   5   3    1.70    0.28
   3   5   3    2.68    0.46
   4  -5   3    2.42    0.31
   4  -5   3    2.53    0.38
  -4  -5  -3    2.93    0.38
   4   5   3    2.66    0.31
   4   5   3    3.57    0.47
   5  -5   3   15.01    1.01
   5  -5   3   15.43    1.04
   5  -5   3   13.91    1.12
  -5  -5  -3   15.23    1.18
   5   5   3   16.66    1.11
   5   5   3   18.82    1.16
   6  -5   3    9.80    0.62
   6  -5   3    8.32    0.62
  -6  -5  -3    8.97    0.81
   6  -5   3    8.12    0.74
   6   5   3    9.69    0.75
   6   5   3    9.08    0.72
   7  -5   3    0.04    0.24
  -7  -5  -3   -0.07    0.31
   7  -5   3   -0.07    0.13
   7   5   3    0.09    0.19
   7   5   3   -0.29    0.21
  -8  -5  -3    2.01    0.41
  -8  -5  -3    1.58    0.43
   8  -5   3    0.94    0.32
   8  -5   3    1.33    0.18
   8   5   3    1.35    0.31
   8   5   3    1.10    0.24
   9  -5   3    0.49    0.30
  -9  -5  -3    0.39    0.47
   9  -5   3    0.55    0.16
  -9  -5  -3    0.97    0.56
   9   5   3    0.51    0.21
   9   5   3    0.83    0.26
 -10  -5  -3    5.19    0.78
  10  -5   3    5.38    0.60
 -10  -5  -3    5.46    0.78
  10  -5   3    5.20    0.43
  10   5   3    5.56    0.56
  11  -5   3    3.94    0.37
  11  -5   3    4.50    0.65
 -11  -5  -3    4.52    0.77
 -11  -5  -3    4.80    0.72
  11   5   3    3.81    0.46
 -12  -5  -3    0.06    0.63
  12  -5   3   -0.27    0.28
  12  -5   3   -0.37    0.44
  12   5   3    0.02    0.27
  13  -5   3   -0.29    0.48
 -13  -5  -3    0.40    0.72
  13   5   3   -0.10    0.29
  14  -5   3    0.41    0.61
 -14  -5  -3   -0.06    0.85
  14   5   3   -0.25    0.49
  14   5   3    0.04    0.32
  15  -5   3   10.08    1.29
 -15  -5  -3    7.97    1.32
  15   5   3    8.01    0.84
  15   5   3    6.67    1.00
  16  -5   3    0.99    0.82
 -16  -5  -3   -0.47    1.12
  16   5   3   -0.74    0.67
  16   5   3   -0.07    0.45
  17  -5   3    1.28    1.02
 -17  -5  -3    2.52    1.29
  17   5   3    2.50    0.67
  16  -6  -3    1.13    0.83
  16   6  -3   -0.19    0.49
  15  -6  -3    0.10    0.78
  15   6  -3   -0.54    0.41
 -14  -6   3    1.03    0.87
  14  -6  -3    1.42    0.70
  14   6  -3    1.05    0.44
 -13  -6   3    1.21    0.71
  13  -6  -3    0.92    0.57
  13   6  -3   -0.13    0.36
  12  -6  -3    1.69    0.39
 -12  -6   3    2.56    0.80
  12  -6  -3    2.37    0.50
  12   6  -3    2.20    0.40
  11  -6  -3    0.81    0.46
  11  -6  -3    0.83    0.33
 -11  -6   3    1.66    0.61
  11   6  -3    1.00    0.33
  11   6  -3    0.44    0.35
 -10  -6   3    9.84    0.94
  10  -6  -3    8.78    0.78
  10  -6  -3    8.58    0.83
  10   6  -3    8.65    0.73
  10   6  -3    7.64    0.95
   9  -6  -3    3.89    0.55
   9  -6  -3    3.75    0.56
  -9  -6   3    4.79    0.63
   9   6  -3    4.67    0.48
   9   6  -3    4.01    0.71
  -8  -6   3   24.41    1.67
   8  -6  -3   22.13    1.63
   8  -6  -3   24.80    1.67
   8   6  -3   25.22    1.63
   8   6  -3   21.43    1.75
  -7  -6   3    4.22    0.51
   7  -6  -3    2.98    0.47
   7  -6  -3    3.68    0.51
   7   6  -3    4.26    0.50
   7   6  -3    2.84    0.62
   6  -6  -3   10.81    0.87
  -6  -6   3   11.24    0.84
   6  -6  -3    9.29    0.87
   6   6  -3   11.41    0.82
   6   6  -3   10.28    0.95
  -5  -6   3    1.17    0.28
   5  -6  -3    1.20    0.33
   5  -6  -3    0.57    0.29
   5   6  -3    1.16    0.26
   5   6  -3    1.23    0.29
   4  -6  -3    6.03    0.62
  -4  -6   3    7.02    0.58
   4   6  -3    6.06    0.70
   4   6  -3    6.94    0.55
  -3  -6   3    4.42    0.44
   3  -6  -3    3.57    0.52
   3   6  -3    3.65    0.54
   3   6  -3    4.37    0.41
  -2  -6   3   10.27    0.77
   2  -6  -3    9.43    0.83
   2   6  -3   10.21    0.75
   2   6  -3   10.48    0.90
  -1  -6   3    4.96    0.47
   1  -6  -3    4.70    0.53
   1   6  -3    3.56    0.41
   1   6  -3    4.89    0.61
   0  -6   3    2.22    0.33
   0  -6  -3    2.82    0.42
   0   6  -3    2.61    0.54
   0   6  -3    1.99    0.27
   1  -6   3    0.60    0.26
  -1  -6  -3    0.20    0.24
  -1   6  -3    0.52    0.31
   2  -6   3    6.69    0.59
  -2  -6  -3    6.52    0.62
  -2   6  -3    8.53    0.86
   2   6   3    5.49    0.53
  -3  -6  -3    0.56    0.27
   3  -6   3    0.23    0.28
   3   6   3    0.56    0.22
  -3   6  -3    1.15    0.42
   3   6   3    1.01    0.33
  -4  -6  -3   38.04    2.63
   4  -6   3   36.20    2.58
  -4   6  -3   42.64    2.80
   4   6   3   38.40    2.57
   4   6   3   41.77    2.64
   5  -6   3    1.19    0.22
  -5  -6  -3    1.32    0.36
   5  -6   3    1.03    0.29
   5   6   3    0.81    0.25
   5   6   3    1.22    0.31
  -6  -6  -3    1.76    0.43
   6  -6   3    1.37    0.21
   6  -6   3    1.32    0.35
   6  -6   3    1.51    0.17
   6   6   3    1.37    0.32
   6   6   3    2.75    0.56
   7  -6   3   27.78    1.97
  -7  -6  -3   29.46    2.08
   7   6   3   25.24    1.94
   7   6   3   32.49    1.99
  -8  -6  -3    1.17    0.61
   8  -6   3    0.89    0.32
   8   6   3    0.77    0.29
   8   6   3    1.04    0.30
   9  -6   3   -0.20    0.18
  -9  -6  -3    0.36    0.49
   9  -6   3   -0.07    0.32
   9   6   3   -0.13    0.24
 -10  -6  -3    6.11    0.82
  10  -6   3    6.11    0.67
  10   6   3    6.42    0.61
 -11  -6  -3    1.94    0.63
  11  -6   3    1.53    0.48
 -11  -6  -3    1.09    0.62
  11   6   3    0.74    0.31
 -12  -6  -3    1.56    0.72
  12  -6   3    1.75    0.58
 -12  -6  -3    0.52    0.63
  12   6   3    1.14    0.36
 -13  -6  -3    0.23    0.82
 -13  -6  -3    0.83    0.79
  13  -6   3    0.65    0.56
  13   6   3    0.08    0.38
 -14  -6  -3    1.84    0.99
 -14  -6  -3    2.21    0.95
  14  -6   3    2.48    0.77
  14   6   3    3.27    0.52
 -15  -6  -3    0.56    1.04
 -15  -6  -3    0.62    1.07
  15  -6   3    1.13    0.81
  15   6   3    1.69    0.50
 -16  -6  -3    0.92    1.11
  16  -6   3    0.87    0.92
 -16  -6  -3   -0.34    1.15
  16   6   3    0.70    0.54
  15  -7  -3    4.62    0.93
  15   7  -3    1.96    0.62
  14  -7  -3    1.78    0.84
  14   7  -3    1.02    0.48
  13  -7  -3    0.84    0.61
  13   7  -3    0.55    0.43
 -12  -7   3   11.88    1.30
  12  -7  -3   11.99    1.22
  12   7  -3   12.89    1.06
  11  -7  -3    3.85    0.66
 -11  -7   3    2.32    0.67
  11   7  -3    1.91    0.45
  11   7  -3    2.92    0.46
  10  -7  -3    1.74    0.51
 -10  -7   3    1.61    0.63
  10  -7  -3    2.49    0.48
  10   7  -3    2.14    0.38
  10   7  -3    1.66    0.42
  -9  -7   3    0.99    0.54
   9  -7  -3    1.27    0.42
   9  -7  -3    0.80    0.35
   9   7  -3    1.18    0.31
   9   7  -3    0.38    0.35
  -8  -7   3    3.22    0.56
   8  -7  -3    3.31    0.46
   8  -7  -3    3.07    0.52
   8   7  -3    4.32    0.51
   8   7  -3    2.17    0.45
  -7  -7   3   16.99    1.24
   7  -7  -3   14.83    1.22
   7  -7  -3   15.74    1.22
   7   7  -3   16.78    1.19
   7   7  -3   15.93    1.34
  -6  -7   3   13.86    1.04
   6  -7  -3   12.94    1.03
   6  -7  -3   11.44    1.05
   6   7  -3   13.94    1.16
   6   7  -3   12.82    1.02
   5  -7  -3    2.98    0.47
  -5  -7   3    4.37    0.54
   5   7  -3    3.71    0.47
   5   7  -3    4.37    0.66
  -4  -7   3    1.32    0.33
   4  -7  -3    0.80    0.30
   4   7  -3    1.28    0.33
   4   7  -3    1.20    0.29
   3  -7  -3   13.65    1.10
  -3  -7   3   14.39    1.07
   3   7  -3   13.97    1.04
   3   7  -3   15.85    1.22
   2  -7  -3    4.54    0.53
  -2  -7   3    5.31    0.54
   2   7  -3    4.27    0.47
   2   7  -3    5.53    0.70
  -1  -7   3    0.74    0.32
   1  -7  -3    0.91    0.38
   1   7  -3    0.54    0.34
   0  -7  -3    5.63    0.65
   0  -7   3    5.54    0.60
   0   7  -3    5.52    0.53
   0   7  -3    7.55    0.87
   1  -7   3   36.73    2.45
  -1  -7  -3   37.27    2.50
   1   7   3   31.94    2.41
   1   7   3   37.53    2.62
  -1   7  -3   41.87    2.65
  -2  -7  -3   17.63    1.39
   2  -7   3   17.21    1.33
  -2   7  -3   22.06    1.64
   2   7   3   16.66    1.29
   2   7   3   19.70    1.52
   3  -7   3    0.09    0.32
  -3  -7  -3    0.35    0.43
   3   7   3   -0.11    0.23
  -3   7  -3    0.85    0.50
   3   7   3    0.49    0.39
  -4  -7  -3   12.29    1.09
   4  -7   3   10.65    0.93
   4   7   3   12.87    1.14
  -4   7  -3   13.91    1.47
   4   7   3   10.64    0.91
   5  -7   3    5.86    0.57
  -5  -7  -3    6.99    0.83
   5  -7   3    6.08    0.65
   5   7   3    7.22    0.69
   5   7   3    8.28    0.88
  -6  -7  -3    5.61    0.70
   6  -7   3    4.44    0.54
   6  -7   3    4.23    0.40
   6   7   3    3.58    0.76
   6   7   3    4.90    0.59
  -7  -7  -3    4.21    0.64
   7  -7   3    5.07    0.56
   7   7   3    3.98    0.51
   7   7   3    3.15    0.50
  -8  -7  -3    1.01    0.49
   8  -7   3    0.62    0.36
   8   7   3    0.80    0.32
  -9  -7  -3    0.11    0.51
   9  -7   3    0.61    0.36
   9   7   3    0.72    0.32
  10  -7   3    1.74    0.49
 -10  -7  -3    1.00    0.61
  10   7   3    1.52    0.38
 -11  -7  -3    0.26    0.71
  11  -7   3    1.09    0.54
  11   7   3    0.08    0.34
 -12  -7  -3    2.62    0.80
  12  -7   3    1.69    0.62
  12   7   3    2.01    0.45
 -13  -7  -3    1.17    0.88
  13  -7   3    1.44    0.78
  13   7   3    1.09    0.45
  14  -7   3    0.86    0.79
 -14  -7  -3   -0.13    1.00
  14   7   3    0.63    0.43
 -15  -7  -3    0.77    1.11
  15  -7   3    0.28    0.88
  15   7   3    1.06    0.55
  14  -8  -3    1.77    0.89
  14   8  -3    1.27    0.53
  13  -8  -3    3.56    0.80
  13   8  -3    2.73    0.57
  12  -8  -3    1.53    0.67
  12   8  -3    1.28    0.45
  11  -8  -3    6.10    0.92
 -11  -8   3    4.90    0.87
  11   8  -3    4.92    0.71
  10  -8  -3    0.61    0.55
 -10  -8   3    0.22    0.54
  10   8  -3    0.28    0.39
  10   8  -3    0.87    0.39
   9  -8  -3    0.77    0.50
  -9  -8   3    0.43    0.52
   9   8  -3    0.22    0.40
   9   8  -3    0.48    0.33
  -8  -8   3    3.65    0.67
   8  -8  -3    2.76    0.53
   8   8  -3    2.41    0.51
   8   8  -3    3.53    0.54
   7  -8  -3    1.46    0.42
  -7  -8   3    1.29    0.54
   7  -8  -3    0.77    0.41
   7   8  -3    1.04    0.34
   7   8  -3    0.90    0.39
  -6  -8   3   -0.10    0.43
   6  -8  -3    0.70    0.41
   6  -8  -3    0.25    0.34
   6   8  -3   -0.06    0.30
   6   8  -3    0.02    0.34
  -5  -8   3   -0.60    0.39
   5  -8  -3   -0.20    0.35
   5   8  -3   -0.23    0.30
   5   8  -3    0.12    0.37
   4  -8  -3    3.08    0.48
  -4  -8   3    3.48    0.55
   4   8  -3    3.94    0.71
  -3  -8   3    1.06    0.45
   3  -8  -3    1.13    0.40
   3   8  -3    1.04    0.32
   3   8  -3    0.88    0.41
  -2  -8   3    6.67    0.71
   2  -8  -3    5.61    0.70
   2   8  -3    8.60    0.98
   2   8  -3    7.40    0.66
   1  -8  -3    4.78    0.62
  -1  -8   3    5.17    0.63
   1   8  -3    4.69    0.57
   1   8  -3    6.33    0.97
   0  -8   3    5.90    0.65
   0  -8  -3    7.23    0.71
   0   8  -3    7.79    1.11
   0   8  -3    5.73    0.59
   1  -8   3    3.59    0.54
  -1  -8  -3    3.96    0.57
  -1   8  -3    4.93    1.02
   1   8   3    6.10    1.12
   2  -8   3   87.46    5.66
  -2  -8  -3   86.70    5.69
   2   8   3   85.67    5.64
   2   8   3   87.52    5.79
  -2   8  -3   94.46    5.87
  -3  -8  -3    2.36    0.45
   3  -8   3    1.84    0.40
   3   8   3    2.67    0.43
  -3   8  -3    1.93    0.58
   3   8   3    1.43    0.54
  -4  -8  -3    0.07    0.33
   4  -8   3    0.62    0.33
   4   8   3   -0.20    0.42
   4   8   3    0.78    0.41
  -4   8  -3    0.35    0.60
   5  -8   3    1.25    0.36
  -5  -8  -3    0.55    0.39
   5  -8   3    0.72    0.30
   5   8   3    0.05    0.44
  -5   8  -3    0.57    0.67
   5   8   3    0.78    0.34
   6  -8   3   51.12    3.29
  -6  -8  -3   48.91    3.34
   6   8   3   47.47    3.36
   6   8   3   53.35    3.29
  -6   8  -3   46.81    3.58
   7  -8   3    1.91    0.42
  -7  -8  -3    0.65    0.48
   7   8   3    1.04    0.37
   8  -8   3    3.77    0.65
  -8  -8  -3    2.46    0.65
   8   8   3    3.85    0.58
  -9  -8  -3    0.50    0.63
   9  -8   3    0.74    0.44
   9   8   3    0.76    0.38
  10  -8   3    3.79    0.69
 -10  -8  -3    3.08    0.81
  10   8   3    2.14    0.45
  11  -8   3    4.03    0.66
 -11  -8  -3    2.51    0.85
  11   8   3    3.51    0.57
 -12  -8  -3    8.25    1.45
  12  -8   3    9.22    1.30
  12   8   3    7.49    0.90
 -13  -8  -3   -0.32    0.91
  13  -8   3    0.21    0.78
  13   8   3    0.54    0.49
  14  -8   3    0.70    0.91
  14   8   3    2.46    0.65
  12  -9  -3    4.21    0.85
  12   9  -3    3.88    0.65
  11  -9  -3   12.81    1.36
  11   9  -3   10.00    1.08
 -10  -9   3   -1.27    0.71
  10  -9  -3    0.82    0.68
  10   9  -3   -0.05    0.40
  -9  -9   3    0.87    0.59
   9  -9  -3    2.89    0.63
   9   9  -3    1.59    0.45
   9   9  -3    0.44    0.56
  -8  -9   3    3.84    0.67
   8  -9  -3    5.70    0.81
   8   9  -3    6.26    0.70
   7  -9  -3    4.64    0.62
  -7  -9   3    3.40    0.63
   7   9  -3    5.10    0.64
   7   9  -3    3.18    0.70
   6  -9  -3   15.27    1.41
   6  -9  -3   17.40    1.39
  -6  -9   3   15.45    1.34
   6   9  -3   18.50    1.66
   6   9  -3   20.09    1.34
   5  -9  -3    5.79    0.74
  -5  -9   3    4.63    0.69
   5   9  -3    6.35    0.67
   5   9  -3    5.85    1.08
  -4  -9   3    5.73    0.73
   4  -9  -3    6.45    0.76
   4   9  -3    5.28    1.04
   4   9  -3    7.58    0.74
  -3  -9   3   -0.10    0.40
   3  -9  -3    0.31    0.37
   3   9  -3   -0.41    0.42
   3   9  -3    0.07    0.44
   2  -9  -3    0.45    0.40
  -2  -9   3    0.48    0.38
   2   9  -3    1.03    0.37
   2   9  -3    0.24    0.46
   1  -9  -3    0.20    0.38
  -1  -9   3    0.25    0.35
   1   9  -3   -0.56    0.47
   1   9  -3    0.42    0.31
   0  -9  -3    0.59    0.38
   0  -9   3    0.62    0.38
   0   9  -3    0.61    0.53
   0   9   3   -0.29    0.62
   1  -9   3    3.80    0.56
  -1  -9  -3    4.22    0.62
   1   9   3    2.04    0.73
  -1   9  -3    3.38    0.72
  -2  -9  -3   27.94    1.99
   2  -9   3   28.61    1.96
   2   9   3   26.38    2.26
  -2   9  -3   29.12    2.32
   3  -9   3   13.36    1.09
  -3  -9  -3   13.07    1.16
   3   9   3   15.38    1.17
  -3   9  -3   12.65    1.62
   4  -9   3    1.28    0.40
  -4  -9  -3   -0.32    0.39
   4   9   3   -0.84    0.58
  -4   9  -3    0.16    0.73
   4   9   3    0.71    0.39
  -5  -9  -3   -0.50    0.41
   5  -9   3    0.80    0.39
   5   9   3   -0.10    0.35
  -5   9  -3   -0.01    0.66
   6  -9   3    9.37    0.92
  -6  -9  -3    7.97    1.01
   6   9   3   11.08    0.93
   7  -9   3    4.33    0.63
  -7  -9  -3    3.78    0.72
   7   9   3    4.84    0.63
   8  -9   3    2.28    0.59
  -8  -9  -3    0.64    0.64
   8   9   3    0.51    0.46
   9  -9   3    0.61    0.49
  -9  -9  -3   -0.11    0.66
   9   9   3    0.15    0.45
 -10  -9  -3   -0.29    0.74
  10  -9   3    0.47    0.72
  10   9   3   -0.26    0.44
  11  -9   3    3.19    0.81
 -11  -9  -3    1.36    0.89
  11   9   3    2.66    0.58
  12  -9   3    2.93    0.83
 -12  -9  -3    1.01    0.93
  12   9   3    2.02    0.54
  11 -10  -3    1.41    0.86
  11  10  -3    1.76    0.59
  10 -10  -3    2.07    0.78
  10  10  -3    2.25    0.56
   9 -10  -3    1.52    0.69
   9  10  -3    1.71    0.55
  -8 -10   3    0.58    0.60
   8  10  -3   -0.53    0.54
  -7 -10   3    1.97    0.61
   7  10  -3    1.04    0.61
   6 -10  -3    0.39    0.47
  -6 -10   3   -0.86    0.46
   6  10  -3    0.42    0.44
   5 -10  -3    2.26    0.53
  -5 -10   3    0.85    0.50
   4 -10  -3   -0.69    0.42
  -4 -10   3   -0.18    0.51
   4  10  -3    0.03    0.42
   3 -10  -3   -0.19    0.42
  -3 -10   3   -0.46    0.42
   3  10  -3    0.63    0.44
   2 -10  -3    0.61    0.46
  -2 -10   3    1.00    0.48
   2  10  -3    0.62    0.62
   2  10  -3   -0.47    0.55
  -1 -10   3   15.58    1.25
   1 -10  -3   15.66    1.28
   1  10  -3   14.47    1.73
   0 -10  -3    4.57    0.69
   0  10  -3    2.97    0.78
   1 -10   3    0.88    0.45
  -1 -10  -3    0.71    0.50
  -1  10  -3    0.24    0.72
   2 -10   3    0.02    0.40
  -2 -10  -3   -0.27    0.49
  -3 -10  -3    9.28    1.02
   3 -10   3   11.39    0.99
  -3  10  -3    8.87    1.66
   4 -10   3    2.01    0.49
  -4 -10  -3    1.23    0.60
   4  10   3    2.01    0.44
  -4  10  -3    0.50    0.85
  -5 -10  -3    2.84    0.68
   5 -10   3    4.81    0.76
   5  10   3    4.40    0.61
  -6 -10  -3    5.62    0.87
   6 -10   3    7.29    0.89
   6  10   3    6.52    0.84
  -7 -10  -3    0.47    0.67
   7 -10   3    1.26    0.53
   7  10   3    1.77    0.50
  -8 -10  -3   -0.52    0.75
   8 -10   3    1.04    0.65
   8  10   3    1.33    0.54
   9 -10   3    3.14    0.85
  -9 -10  -3    1.27    0.85
   9  10   3    3.70    0.64
 -10 -10  -3   -0.81    0.85
  10 -10   3    1.18    0.78
  10  10   3    0.70    0.55
  11 -10   3    4.47    1.08
  11  10   3    2.29    0.76
   8 -11  -3   10.55    1.34
   8  11  -3   11.88    1.21
   7 -11  -3    1.01    0.70
   7  11  -3    0.28    0.58
  -6 -11   3    1.06    0.64
   6 -11  -3    2.33    0.75
   6  11  -3    2.00    0.61
  -5 -11   3    5.67    0.85
   5 -11  -3    5.85    1.01
  -4 -11   3   -0.22    0.60
   4 -11  -3    0.63    0.70
  -3 -11   3    2.19    0.66
   3 -11  -3    3.03    0.68
   3  11  -3    3.22    0.65
  -2 -11   3    0.67    0.57
   2 -11  -3    0.52    0.57
  -1 -11   3    0.15    0.57
   1 -11  -3    0.31    0.55
   0 -11   3    5.02    0.77
   0 -11  -3    3.42    0.77
  -1 -11  -3    3.68    0.73
   1 -11   3    4.19    0.71
   2 -11   3   12.09    1.09
  -2 -11  -3    9.32    1.09
  -2  11  -3    8.09    1.30
  -3 -11  -3   -0.47    0.58
   3 -11   3    0.97    0.58
   4 -11   3    0.16    0.55
  -4 -11  -3   -0.67    0.65
   5 -11   3    1.64    0.71
  -5 -11  -3   -0.49    0.64
   5  11   3    0.50    0.55
  -6 -11  -3    1.09    0.83
   6 -11   3    3.53    0.83
   6  11   3    3.05    0.62
   7 -11   3    1.67    0.75
  -7 -11  -3   -0.85    0.82
   7  11   3    0.46    0.57
  -8 -11  -3    0.81    0.83
   8 -11   3    3.56    0.93
   8  11   3    2.86    0.68
  -5 -12   3    2.64    0.84
   5 -12  -3    4.52    0.96
  -4 -12   3    0.50    0.66
   4 -12  -3    0.99    0.79
   4  12  -3    1.16    0.75
   3 -12  -3    1.22    0.75
  -3 -12   3    0.66    0.72
  -2 -12   3    0.77    0.74
   2 -12  -3    0.62    0.74
  -1 -12   3   15.98    1.49
   1 -12  -3   16.23    1.71
   0 -12   3    0.69    0.75
   0 -12  -3    0.21    0.86
  -1 -12  -3   -0.08    0.77
   1 -12   3    1.38    0.75
  -2 -12  -3   -0.92    0.79
   2 -12   3    0.42    0.75
  -3 -12  -3    6.82    1.10
   3 -12   3   10.01    1.48
   4 -12   3    1.25    0.81
  -4 -12  -3    0.18    0.83
   5 -12   3    2.06    0.89
  18   0  -4   -0.39    0.53
  18   0  -4    0.63    0.81
  17   0  -4   -0.69    0.41
  17   0  -4   -0.05    0.66
  16   0  -4    3.80    0.65
  16   0  -4    2.89    0.52
  15   0  -4   -0.39    0.31
  15   0  -4   -0.29    0.48
  14   0  -4    3.05    0.53
  14   0  -4    3.62    0.55
  13   0  -4   -0.47    0.40
  13   0  -4    0.22    0.32
  12   0  -4    0.68    0.42
  12   0  -4    0.48    0.32
  11   0  -4   -0.21    0.33
  11   0  -4   -0.11    0.24
  10   0  -4   19.03    1.29
  10   0  -4   17.86    1.32
   9   0  -4    0.44    0.20
   9   0  -4   -0.24    0.21
   8   0  -4   35.76    2.20
   8   0  -4   31.10    2.18
   7   0  -4    0.09    0.17
   7   0  -4   -0.08    0.17
   6   0  -4  166.60   10.34
   6   0  -4  163.32   10.33
   5   0  -4    0.01    0.14
   5   0  -4   -0.20    0.11
  -5   0   4   -0.02    0.11
   3   0  -4   -0.02    0.13
  -3   0   4   -0.14    0.09
   2   0  -4   42.51    2.91
  -2   0   4   48.07    2.88
   2   0  -4   47.19    2.88
   1   0  -4    0.04    0.05
   1   0  -4   -0.08    0.09
  -1   0   4   -0.02    0.09
  -1   0   4    0.01    0.05
  -1   0  -4   -0.13    0.09
   1   0   4   -0.16    0.09
  -2   0  -4  218.69   15.44
   2   0   4  276.48   15.46
   2   0   4  253.61   15.42
  -2   0  -4  242.45   15.42
  -3   0  -4   -0.31    0.13
   3   0   4   -0.09    0.06
   3   0   4   -0.22    0.11
   3   0   4   -0.20    0.07
   4   0   4  387.14   24.10
   4   0   4  377.21   24.08
   4   0   4  396.42   24.13
   5   0   4   -0.04    0.10
   5   0   4   -0.19    0.16
   6   0   4  550.63   33.84
   6   0   4  534.50   33.77
   7   0   4   -0.20    0.13
   7   0   4    0.10    0.21
   8   0   4   16.40    1.21
   8   0   4   16.91    1.11
   9   0   4   -0.14    0.15
   9   0   4   -0.19    0.24
  10   0   4   75.18    4.41
  10   0   4   63.58    4.51
  11   0   4    0.52    0.22
  11   0   4    0.81    0.38
  12   0   4   37.69    2.65
  12   0   4   39.34    2.51
  13   0   4    0.37    0.42
  13   0   4    0.13    0.29
  14   0   4    0.14    0.29
  14   0   4   -0.29    0.41
  15   0   4    0.13    0.31
  15   0   4    0.01    0.50
  16   0   4    0.39    0.58
  16   0   4    0.72    0.40
  17   0   4   -0.02    0.45
  17   0   4    0.47    0.68
  18   0   4    2.66    0.85
  18   0   4    2.31    0.62
  18  -1  -4   -0.58    0.50
  18  -1  -4   -0.09    0.83
  18   1  -4    0.56    0.80
  18   1  -4   -0.43    0.49
  17  -1  -4    0.75    0.71
  17  -1  -4    2.01    0.51
  17   1  -4    2.62    0.73
  17   1  -4    1.99    0.51
  16  -1  -4   -0.27    0.38
  16  -1  -4   -0.55    0.60
  16   1  -4    0.14    0.55
  16   1  -4   -0.30    0.36
  15  -1  -4    3.55    0.55
  15  -1  -4    3.58    0.65
  15   1  -4    2.58    0.47
  15   1  -4    3.20    0.58
  14  -1  -4    0.20    0.43
  14  -1  -4   -0.74    0.32
  14   1  -4   -0.10    0.41
  14   1  -4   -0.06    0.27
  13  -1  -4    2.53    0.46
  13  -1  -4    2.74    0.52
  13   1  -4    3.36    0.56
  13   1  -4    2.87    0.47
  12  -1  -4    0.08    0.37
  12  -1  -4    0.17    0.27
  12   1  -4   -0.11    0.45
  12   1  -4    0.11    0.32
  11  -1  -4    2.04    0.33
  11  -1  -4    1.89    0.48
  11   1  -4    1.93    0.41
  11   1  -4    2.73    0.42
  10  -1  -4    0.27    0.30
  10  -1  -4    0.35    0.25
  10   1  -4    0.25    0.27
  10   1  -4    0.58    0.23
   9  -1  -4   33.68    2.27
   9  -1  -4   35.26    2.26
   9   1  -4   35.13    2.24
   9   1  -4   32.77    2.28
   8  -1  -4   11.49    0.88
   8  -1  -4   11.54    0.86
   8   1  -4   12.19    0.90
   8   1  -4   12.37    0.87
   7  -1  -4  294.87   18.36
   7  -1  -4  288.10   18.36
   7   1  -4  297.10   18.35
   7   1  -4  294.97   18.37
   6  -1  -4  225.82   14.23
   6  -1  -4  229.91   14.22
  -6  -1   4  213.08   14.19
   6   1  -4  233.36   14.22
   6   1  -4  235.39   14.23
   5  -1  -4  139.16    8.59
  -5  -1   4  130.40    8.57
   5  -1  -4  131.56    8.61
   5   1  -4  143.34    8.60
   5   1  -4  141.58    8.60
   4  -1  -4   48.71    3.18
  -4  -1   4   47.94    3.13
   4  -1  -4   50.13    3.15
   4   1  -4   51.98    3.16
   4   1  -4   50.30    3.17
  -4   1   4   50.11    3.15
   3  -1  -4    3.00    0.27
   3  -1  -4    2.64    0.29
  -3  -1   4    2.37    0.21
   3   1  -4    2.95    0.24
  -3   1   4    3.54    0.28
   3   1  -4    3.08    0.27
   2  -1  -4   76.12    4.75
   2  -1  -4   74.63    4.79
   2   1  -4   69.30    4.76
   2   1  -4   80.18    4.74
  -2   1   4   79.19    4.76
  -1  -1   4   18.83    1.23
   1  -1  -4   20.88    1.27
  -1  -1   4   16.80    1.26
   1   1  -4   18.62    1.26
  -1   1   4   20.73    1.27
   1   1  -4   22.51    1.23
   0  -1   4  556.31   34.72
   0   1  -4  476.96   34.78
   0   1   4  640.71   34.74
  -1  -1  -4   90.95    5.49
   1  -1   4   87.75    5.46
   1   1   4   80.67    5.45
  -1   1  -4   89.86    5.46
   2  -1   4   10.46    0.70
  -2   1  -4   11.67    0.70
   2   1   4   11.37    0.73
  -2   1  -4   11.68    0.74
  -2   1  -4   10.65    0.76
   3  -1   4   23.42    1.57
   3  -1   4   22.66    1.52
  -3   1  -4   22.34    1.56
  -3   1  -4   27.36    1.58
  -3   1  -4   24.23    1.52
   3   1   4   25.45    1.61
   4  -1   4    7.92    0.60
   4  -1   4    8.70    0.54
   4   1   4    7.62    0.56
   4   1   4    8.51    0.64
   5  -1   4  118.05    7.56
   5  -1   4  116.18    7.61
   5   1   4  116.62    7.57
   5   1   4  130.71    7.55
   5   1   4  123.97    7.64
   6  -1   4    1.94    0.20
   6  -1   4    2.29    0.27
   6   1   4    2.20    0.32
   6   1   4    1.36    0.19
   6   1   4    1.89    0.23
   7  -1   4    0.63    0.22
   7  -1   4    0.54    0.14
   7   1   4    0.15    0.14
   7   1   4    0.36    0.22
   8  -1   4   52.04    3.17
   8  -1   4   49.11    3.26
   8   1   4   50.31    3.19
   8   1   4   48.87    3.28
   9  -1   4   37.37    2.54
   9  -1   4   38.97    2.43
   9   1   4   38.65    2.45
   9   1   4   36.70    2.55
  10  -1   4    5.89    0.48
  10  -1   4    5.26    0.63
  10   1   4    6.00    0.68
  10   1   4    6.33    0.52
  11  -1   4    0.20    0.35
  11  -1   4    0.40    0.22
  11   1   4    0.62    0.25
  11   1   4    1.01    0.40
  12  -1   4   40.51    2.59
  12  -1   4   40.26    2.75
  12   1   4   36.55    2.72
  12   1   4   42.69    2.63
  13  -1   4    1.23    0.29
  13  -1   4    1.64    0.50
  13   1   4    1.81    0.35
  13   1   4    2.15    0.52
  14  -1   4   -0.76    0.41
  14  -1   4   -0.12    0.30
  14   1   4   -0.22    0.43
  14   1   4   -0.20    0.26
  15  -1   4    1.31    0.39
  15  -1   4    1.31    0.59
  15   1   4    0.99    0.35
  15   1   4    0.28    0.51
  16  -1   4    2.94    0.49
  16  -1   4    2.16    0.70
  16   1   4    3.14    0.51
  16   1   4    1.48    0.63
  17  -1   4    0.33    0.46
  17  -1   4    1.15    0.74
  17   1   4    0.66    0.69
  17   1   4    0.72    0.48
  18  -1   4   -0.04    0.82
  18  -1   4    0.18    0.50
  18   1   4    0.60    0.86
  18   1   4   -0.44    0.55
  18  -2  -4    2.41    0.62
  18  -2  -4    2.90    1.06
  18   2  -4    2.68    0.64
  17  -2  -4   -0.67    0.46
  17  -2  -4    0.40    0.69
  17   2  -4   -0.24    0.41
  17   2  -4    0.18    0.68
  16  -2  -4    2.91    0.69
  16  -2  -4    1.27    0.45
  16   2  -4    1.26    0.61
  16   2  -4    1.80    0.45
  15  -2  -4   -0.81    0.50
  15  -2  -4    0.24    0.38
  15   2  -4    0.01    0.33
  15   2  -4    0.91    0.48
  14  -2  -4    4.29    0.69
  14  -2  -4    4.73    0.71
  14   2  -4    4.54    0.55
  14   2  -4    4.02    0.67
  13  -2  -4    0.40    0.40
  13  -2  -4    0.23    0.33
  13   2  -4    0.21    0.45
  13   2  -4    0.04    0.27
  12  -2  -4    3.67    0.54
  12  -2  -4    3.20    0.44
  12   2  -4    3.05    0.47
  12   2  -4    3.43    0.58
  11  -2  -4    2.77    0.39
  11  -2  -4    2.58    0.47
  11   2  -4    2.35    0.37
  11   2  -4    2.24    0.43
  10  -2  -4   13.69    1.18
  10  -2  -4   15.73    1.10
  10   2  -4   14.73    1.15
  10   2  -4   16.04    1.10
   9  -2  -4    0.30    0.23
   9  -2  -4   -0.02    0.26
   9   2  -4    0.05    0.25
   9   2  -4    0.55    0.23
   8  -2  -4   48.63    3.22
   8  -2  -4   49.68    3.22
   8   2  -4   51.57    3.25
   8   2  -4   49.57    3.20
   7  -2  -4   33.54    2.24
   7  -2  -4   34.63    2.24
   7   2  -4   33.67    2.22
   7   2  -4   35.26    2.26
   6  -2  -4   81.36    5.46
   6  -2  -4   87.02    5.44
  -6  -2   4   87.98    5.43
   6   2  -4   88.99    5.46
   6   2  -4   85.64    5.44
   5  -2  -4   72.61    4.66
   5  -2  -4   70.08    4.69
  -5  -2   4   79.87    4.66
   5   2  -4   74.35    4.67
   5   2  -4   72.37    4.66
   4  -2  -4    5.20    0.42
  -4  -2   4    5.39    0.40
   4  -2  -4    4.53    0.43
   4   2  -4    4.88    0.41
   4   2  -4    5.53    0.39
  -3  -2   4   18.47    1.21
   3  -2  -4   18.29    1.26
   3  -2  -4   18.77    1.23
  -3  -2   4   20.26    1.22
   3   2  -4   17.74    1.22
  -2  -2   4   31.17    2.05
   2  -2  -4   33.76    2.08
   2   2  -4   34.46    2.06
  -2   2   4   33.60    2.08
   2   2  -4   33.57    2.07
   2   2  -4   28.95    2.06
  -1  -2   4  264.06   15.89
   1  -2  -4  248.01   15.92
   1   2  -4  250.21   15.90
  -1   2   4  257.06   15.93
   1   2  -4  256.88   15.90
   1  -2   4  160.07    9.94
  -1  -2  -4  167.95    9.99
   1   2   4  143.60    9.94
  -1   2  -4  164.11    9.92
   1   2   4  167.69    9.99
   1   2   4  166.80    9.99
  -1   2  -4  136.14   10.00
  -1   2  -4  168.61    9.94
  -2  -2  -4    3.63    0.35
  -2  -2  -4    4.05    0.36
  -2  -2  -4    4.14    0.36
  -2  -2  -4    3.66    0.29
  -2   2  -4    3.54    0.30
  -2   2  -4    3.94    0.37
   2   2   4    3.31    0.29
  -3  -2  -4    1.83    0.21
  -3  -2  -4    2.35    0.35
   3  -2   4    2.93    0.27
   3   2   4    2.45    0.29
   3   2   4    2.65    0.24
   4  -2   4   40.49    2.65
   4  -2   4   40.84    2.59
   4   2   4   40.66    2.62
   4   2   4   43.67    2.70
  -4   2  -4   45.28    2.69
  -4   2  -4   37.65    2.60
   5  -2   4  121.99    7.88
   5  -2   4  124.72    7.81
  -5   2  -4  128.29    7.90
   5   2   4  129.98    7.93
   5   2   4  121.56    7.84
   6  -2   4    1.65    0.25
   6  -2   4    1.68    0.18
   6   2   4    1.76    0.30
   6   2   4    1.71    0.22
   7  -2   4   18.76    1.30
   7  -2   4   18.64    1.21
   7   2   4   18.49    1.24
   7   2   4   18.88    1.35
   8  -2   4    0.03    0.24
   8  -2   4    0.00    0.13
   8   2   4    0.51    0.18
   8   2   4   -0.08    0.23
   9  -2   4   23.05    1.50
   9  -2   4   23.95    1.64
   9   2   4   22.77    1.65
   9   2   4   22.48    1.53
  10  -2   4    0.50    0.33
  10  -2   4    1.12    0.21
  10   2   4    0.87    0.23
  10   2   4    1.32    0.42
  11  -2   4   42.83    2.89
  11  -2   4   43.71    2.76
  11   2   4   44.73    2.81
  11   2   4   40.80    2.94
  12  -2   4    9.46    0.74
  12  -2   4   10.53    0.95
  12   2   4   10.09    0.79
  12   2   4    9.44    0.93
  13  -2   4    4.47    0.69
  13  -2   4    3.55    0.45
  13   2   4    4.82    0.53
  13   2   4    3.59    0.63
  14  -2   4    9.60    0.82
  14  -2   4    9.57    1.05
  14   2   4   11.05    1.06
  14   2   4   10.69    0.86
  15  -2   4    3.24    0.67
  15  -2   4    2.07    0.45
  15   2   4    3.12    0.63
  15   2   4    3.03    0.44
  16  -2   4    3.60    0.75
  16  -2   4    3.48    0.50
  16   2   4    3.50    0.53
  16   2   4    3.88    0.73
  17  -2   4    0.38    0.42
  17  -2   4    0.80    0.82
  17   2   4    0.40    0.46
  17   2   4   -0.47    0.70
  18  -2   4    4.81    0.99
  18  -2   4    4.06    0.70
  18   2   4    4.49    0.71
  18   2   4    5.03    1.09
  18  -3  -4   -0.33    0.53
  18  -3  -4    1.39    0.97
  18   3  -4   -0.86    0.50
  17  -3  -4    2.35    0.80
  17  -3  -4   -0.63    0.46
  17   3  -4   -1.02    0.43
  16  -3  -4    0.85    0.45
  16  -3  -4    2.01    0.72
  16   3  -4    1.15    0.42
  16   3  -4    0.31    0.61
  15  -3  -4   18.30    1.55
  15  -3  -4   18.14    1.34
  15   3  -4   15.76    1.42
  15   3  -4   17.78    1.33
  14  -3  -4    5.23    0.82
  14  -3  -4    4.19    0.68
  14   3  -4    4.44    0.66
  14   3  -4    3.92    0.52
  13  -3  -4   27.16    1.96
  13  -3  -4   27.47    1.84
  13   3  -4   24.94    1.95
  13   3  -4   27.17    1.83
  12  -3  -4   -0.04    0.28
  12  -3  -4    0.66    0.40
  12   3  -4    0.52    0.36
  12   3  -4   -0.05    0.25
  11  -3  -4   -0.26    0.27
  11  -3  -4   -0.11    0.34
  11   3  -4   -0.09    0.24
  11   3  -4    0.36    0.29
  10  -3  -4    0.48    0.27
  10  -3  -4   -0.62    0.29
  10   3  -4    0.09    0.27
  10   3  -4    0.37    0.28
   9  -3  -4  123.29    7.48
   9  -3  -4  114.46    7.45
   9   3  -4  120.96    7.44
   9   3  -4  112.52    7.47
   8  -3  -4    0.64    0.23
   8  -3  -4    0.32    0.28
   8   3  -4    0.12    0.21
   8   3  -4    0.72    0.22
   7  -3  -4   25.68    1.71
   7  -3  -4   25.39    1.71
   7   3  -4   25.04    1.70
   7   3  -4   26.02    1.68
   6  -3  -4    1.31    0.26
   6  -3  -4    1.27    0.24
  -6  -3   4    1.76    0.28
   6   3  -4    1.51    0.23
   6   3  -4    1.30    0.22
  -5  -3   4  153.56    9.82
   5  -3  -4  154.00    9.80
  -5  -3   4  172.12    9.82
  -5  -3   4  155.18    9.80
   5  -3  -4  148.31    9.83
   5   3  -4  155.39    9.79
   4  -3  -4    1.00    0.23
  -4  -3   4    1.29    0.23
   4  -3  -4    1.38    0.24
  -4  -3   4    1.19    0.20
   4   3  -4    1.73    0.20
  -3  -3   4   62.59    4.09
   3  -3  -4   61.99    4.10
  -3  -3   4   69.05    4.08
   3   3  -4   65.48    4.08
   2  -3  -4  207.48   13.45
  -2  -3   4  224.39   13.43
   2   3  -4  218.67   13.46
   2   3  -4  210.87   13.43
  -1  -3   4  120.21    7.06
   1  -3  -4  115.79    7.09
   1   3  -4  116.44    7.05
   1   3  -4   96.30    7.16
   1   3  -4  115.67    7.07
   0  -3   4  362.39   22.30
   0  -3  -4  368.36   22.34
   0   3  -4  326.23   22.39
   0   3  -4  361.03   22.28
   0   3  -4  371.96   22.30
   1  -3   4  267.37   17.38
   1  -3   4  300.68   17.41
  -1  -3  -4  292.37   17.46
  -1   3  -4  287.98   17.38
  -1   3  -4  287.83   17.50
   1   3   4  258.76   17.41
   1   3   4  237.81   17.43
  -1   3  -4  301.21   17.41
  -2  -3  -4   38.15    2.47
   2  -3   4   36.58    2.42
   2   3   4   34.99    2.41
   2   3   4   39.84    2.44
  -2   3  -4   39.92    2.49
  -3  -3  -4    9.87    0.79
  -3  -3  -4    9.97    0.77
   3  -3   4    9.47    0.73
   3   3   4   11.35    0.74
  -3   3  -4   11.50    0.81
   3   3   4    9.87    0.71
  -4  -3  -4    5.06    0.50
   4  -3   4    4.97    0.45
  -4  -3  -4    4.90    0.48
  -4   3  -4    6.03    0.54
   4   3   4    5.66    0.43
   5  -3   4    0.83    0.21
   5  -3   4    0.98    0.12
   5   3   4    0.99    0.17
   5   3   4    1.08    0.24
   5   3   4    1.15    0.19
   6  -3   4   19.52    1.25
   6  -3   4   18.57    1.34
  -6   3  -4   21.06    1.49
   6   3   4   20.02    1.27
   6   3   4   19.67    1.31
   6   3   4   19.25    1.39
   7  -3   4    4.24    0.31
   7  -3   4    4.00    0.46
   7   3   4    3.54    0.33
   7   3   4    4.14    0.46
   7   3   4    4.35    0.40
   8  -3   4    6.25    0.66
   8  -3   4    7.70    0.52
   8   3   4    6.96    0.67
   8   3   4    7.34    0.57
   9  -3   4   65.27    4.26
   9  -3   4   66.72    4.15
   9   3   4   65.52    4.20
   9   3   4   65.97    4.32
  10  -3   4    0.57    0.33
  10  -3   4    0.66    0.19
  10   3   4    0.45    0.27
  10   3   4    0.69    0.44
  11  -3   4    0.53    0.20
  11  -3   4    0.50    0.38
  11   3   4    0.37    0.41
  11   3   4    0.72    0.26
  12  -3   4   21.11    1.61
  12  -3   4   20.75    1.41
  12   3   4   22.68    1.49
  12   3   4   20.13    1.61
  13  -3   4    0.18    0.23
  13  -3   4    0.86    0.49
  13   3   4   -0.12    0.24
  13   3   4    0.47    0.42
  14  -3   4    1.58    0.31
  14  -3   4    1.36    0.56
  14   3   4    1.24    0.35
  14   3   4    1.62    0.51
  15  -3   4    0.34    0.31
  15  -3   4    0.32    0.61
  15   3   4    1.14    0.50
  15   3   4    0.08    0.36
  16  -3   4    8.66    1.15
  16  -3   4    7.48    0.77
  16   3   4    7.00    0.80
  16   3   4    5.95    0.94
  17  -3   4    2.30    0.87
  17   3   4    1.59    0.52
  17   3   4    1.94    0.81
  18  -3   4    1.59    0.97
  18   3   4   -0.27    0.90
  17  -4  -4    0.39    0.84
  17   4  -4   -0.34    0.42
  16  -4  -4    0.77    0.72
  16  -4  -4   -0.43    0.46
  16   4  -4   -0.21    0.41
  15  -4  -4    0.28    0.52
  15  -4  -4    0.01    0.60
  15   4  -4    0.27    0.54
  15   4  -4   -0.50    0.35
  14  -4  -4    0.86    0.56
  14  -4  -4    0.28    0.42
  14   4  -4    0.49    0.47
  14   4  -4    0.14    0.32
  13  -4  -4    0.48    0.43
  13  -4  -4   -0.04    0.36
  13   4  -4   -0.02    0.44
  13   4  -4    0.07    0.28
  13   4  -4    0.09    0.49
  12  -4  -4    0.04    0.31
  12  -4  -4    0.15    0.39
  12   4  -4   -0.10    0.25
  12   4  -4    0.27    0.37
  12   4  -4    0.22    0.43
  11  -4  -4    0.36    0.31
  11  -4  -4    0.24    0.37
  11   4  -4    0.15    0.28
  11   4  -4    0.33    0.40
  11   4  -4   -0.14    0.24
  10  -4  -4    4.99    0.60
  10  -4  -4    5.23    0.59
  10   4  -4    3.82    0.75
  10   4  -4    5.51    0.51
  10   4  -4    5.34    0.52
   9  -4  -4    2.22    0.33
  -9  -4   4    1.90    0.37
   9  -4  -4    1.55    0.37
   9   4  -4    2.16    0.34
   9   4  -4    1.12    0.38
  -8  -4   4   24.37    1.71
   8  -4  -4   23.73    1.67
  -8  -4   4   23.94    1.68
   8  -4  -4   24.69    1.68
   8   4  -4   25.73    1.65
  -7  -4   4   10.20    0.77
   7  -4  -4    9.58    0.78
   7  -4  -4    8.17    0.75
  -7  -4   4   10.40    0.78
   7   4  -4    9.67    0.73
   6  -4  -4   12.28    0.92
  -6  -4   4   12.77    0.92
   6  -4  -4   12.23    0.91
   6   4  -4   12.86    0.89
  -5  -4   4    5.78    0.48
   5  -4  -4    5.19    0.51
   5  -4  -4    5.75    0.53
   5   4  -4    5.81    0.46
   4  -4  -4   11.43    0.86
  -4  -4   4   11.93    0.87
  -4  -4   4   12.23    0.85
   4   4  -4   12.32    0.83
  -3  -4   4    0.55    0.15
   3  -4  -4    0.35    0.22
   3   4  -4    0.52    0.21
   3   4  -4    0.32    0.14
   3   4  -4    0.55    0.19
   3   4  -4    0.31    0.19
   2  -4  -4   39.21    2.49
  -2  -4   4   41.13    2.45
   2   4  -4   33.91    2.57
   2   4  -4   37.06    2.48
   2   4  -4   40.58    2.44
   1  -4  -4   22.83    1.50
  -1  -4   4   23.73    1.47
   1   4  -4   21.02    1.59
   1   4  -4   22.36    1.45
   0  -4   4  251.65   14.98
   0  -4  -4  255.66   15.03
   0   4   4  233.31   15.03
   0   4  -4  240.60   15.10
   0   4  -4  218.99   14.95
   1  -4   4   25.56    1.63
  -1  -4  -4   25.17    1.66
   1   4   4   21.33    1.61
  -1   4  -4   25.46    1.59
  -1   4  -4   26.57    1.74
   1   4   4   25.74    1.70
   2  -4   4   38.82    2.83
   2  -4   4   45.89    2.89
  -2  -4  -4   46.30    2.94
  -2   4  -4   50.60    2.99
   2   4   4   46.48    2.92
   2   4   4   43.73    2.88
   3  -4   4    1.68    0.28
   3  -4   4    1.19    0.12
  -3  -4  -4    1.53    0.28
   3   4   4    1.70    0.24
  -4  -4  -4   51.60    3.49
   4  -4   4   50.26    3.42
   4   4   4   51.47    3.40
  -4   4  -4   56.75    3.51
   4   4   4   57.11    3.42
   5  -4   4   11.04    0.88
  -5  -4  -4   11.68    0.92
  -5  -4  -4   11.64    0.94
   5   4   4   12.33    0.86
   5   4   4   11.11    0.84
  -5   4  -4   14.45    1.08
   6  -4   4    7.48    0.68
  -6  -4  -4    7.66    0.72
   6  -4   4    7.46    0.53
  -6  -4  -4    7.52    0.71
   6   4   4    8.63    0.62
   6   4   4    7.78    0.63
  -6   4  -4   10.23    0.98
  -7  -4  -4    3.79    0.51
   7  -4   4    2.92    0.47
  -7  -4  -4    3.32    0.51
   7  -4   4    2.97    0.26
   7   4   4    3.70    0.37
   7   4   4    3.28    0.39
   8  -4   4    2.30    0.25
   8  -4   4    2.07    0.37
   8   4   4    2.29    0.41
   8   4   4    2.51    0.35
   8   4   4    2.30    0.31
   9  -4   4    5.66    0.61
   9  -4   4    5.47    0.45
   9   4   4    5.99    0.59
   9   4   4    6.12    0.69
  10  -4   4    1.76    0.42
  10  -4   4    1.95    0.29
  10   4   4    2.26    0.35
  10   4   4    1.91    0.53
  11  -4   4    5.85    0.63
  11  -4   4    5.06    0.46
  11   4   4    4.53    0.66
  11   4   4    6.05    0.56
  12  -4   4    4.28    0.70
  12  -4   4    4.42    0.43
  12   4   4    4.64    0.50
  12   4   4    5.54    0.68
  13  -4   4    3.70    0.42
  13  -4   4    5.15    0.81
  13   4   4    3.90    0.54
  13   4   4    4.31    0.63
  14  -4   4    0.15    0.26
  14  -4   4    0.83    0.57
  14   4   4    0.09    0.30
  14   4   4    0.41    0.45
  15  -4   4    2.92    0.73
  15   4   4    4.04    0.62
  15   4   4    2.26    0.61
  16  -4   4    0.98    0.81
  16   4   4    0.19    0.60
  16   4   4    1.26    0.45
  17  -4   4    0.43    0.90
  17   4   4    0.17    0.75
  17   4   4    1.47    0.51
  17  -5  -4   -0.35    0.92
  17   5  -4    0.05    0.54
  16  -5  -4    1.67    0.86
  16   5  -4    0.64    0.44
 -15  -5   4    4.40    1.10
  15  -5  -4    7.09    1.03
  15   5  -4    4.09    0.62
  14  -5  -4    2.11    0.63
  14  -5  -4    0.85    0.39
 -14  -5   4    1.01    0.82
 -14  -5   4    0.90    0.75
  14   5  -4    0.89    0.39
  13  -5  -4    7.63    0.80
  13  -5  -4    8.26    0.97
 -13  -5   4    9.49    1.27
 -13  -5   4    9.81    1.24
  13   5  -4    9.29    0.80
  12  -5  -4    3.50    0.59
  12  -5  -4    2.78    0.45
 -12  -5   4    3.80    0.68
 -12  -5   4    2.74    0.73
  12   5  -4    2.57    0.41
  11  -5  -4    0.90    0.42
  11  -5  -4    0.32    0.34
 -11  -5   4    1.06    0.53
 -11  -5   4    0.91    0.44
  11   5  -4    0.78    0.30
  11   5  -4    0.91    0.41
  10  -5  -4    1.33    0.38
  10  -5  -4    0.66    0.34
 -10  -5   4    1.09    0.45
 -10  -5   4    0.96    0.38
  10   5  -4    0.75    0.29
  10   5  -4    0.36    0.37
  -9  -5   4   21.04    1.49
   9  -5  -4   20.06    1.45
   9  -5  -4   18.51    1.41
   9   5  -4   20.32    1.38
   8  -5  -4    9.23    0.80
   8  -5  -4    8.96    0.79
  -8  -5   4   10.80    0.83
   8   5  -4    7.50    0.92
   8   5  -4   11.16    0.78
   7  -5  -4    8.53    0.72
   7  -5  -4    8.61    0.73
  -7  -5   4    9.27    0.73
   7   5  -4    7.05    0.85
   7   5  -4    8.99    0.67
   6  -5  -4    0.45    0.27
  -6  -5   4    0.23    0.22
   6  -5  -4    0.20    0.28
   6   5  -4    0.05    0.17
   6   5  -4    0.08    0.22
   5  -5  -4    0.10    0.28
   5  -5  -4    0.35    0.25
  -5  -5   4    0.24    0.20
   5   5  -4    0.36    0.16
   5   5  -4    0.25    0.24
  -4  -5   4    6.55    0.51
   4  -5  -4    6.39    0.58
   4   5  -4    5.60    0.67
   4   5  -4    6.23    0.50
   3  -5  -4    0.17    0.26
  -3  -5   4    0.43    0.19
   3   5  -4    0.57    0.18
   3   5  -4    0.55    0.22
   2  -5  -4   85.72    5.61
  -2  -5   4   91.15    5.57
   2   5  -4   85.62    5.71
   2   5  -4   90.76    5.56
   1  -5  -4   58.44    3.81
  -1  -5   4   61.05    3.78
   1   5  -4   61.19    3.76
  -1   5   4   57.73    3.89
   1   5  -4   58.94    3.91
   0  -5  -4    5.76    0.51
   0  -5   4    4.45    0.46
   0   5  -4    6.16    0.61
   0   5   4    6.74    0.78
   0   5  -4    4.62    0.42
   1  -5   4   12.83    0.93
  -1  -5  -4   13.31    0.96
  -1   5  -4   14.03    1.06
   1   5   4   14.58    1.11
  -1   5  -4   11.64    0.87
  -2  -5  -4    3.22    0.38
   2  -5   4    2.29    0.36
  -2   5  -4    3.47    0.54
   2   5   4    4.09    0.60
   2   5   4    2.42    0.32
   3  -5   4    0.28    0.21
  -3  -5  -4    0.71    0.25
   3   5   4    0.73    0.26
   3   5   4    0.31    0.17
  -3   5  -4    0.67    0.26
  -4  -5  -4    5.58    0.55
   4  -5   4    5.58    0.43
   4  -5   4    6.52    0.54
   4  -5   4    4.75    0.38
   4   5   4    6.52    0.50
   4   5   4    6.88    0.64
   5  -5   4    9.89    0.88
  -5  -5  -4   10.95    0.94
   5   5   4   12.59    0.92
  -5   5  -4   14.20    1.17
   5   5   4   10.85    0.83
   6  -5   4    0.80    0.30
  -6  -5  -4    1.12    0.34
   6   5   4    0.84    0.25
   6   5   4    1.07    0.25
  -7  -5  -4    0.82    0.32
  -8  -5  -4    4.66    0.71
   8  -5   4    4.31    0.33
   8  -5   4    4.17    0.49
  -8  -5  -4    4.52    0.69
   8   5   4    4.64    0.50
   8   5   4    4.30    0.53
   9  -5   4    5.81    0.41
  -9  -5  -4    6.47    0.94
   9  -5   4    7.07    0.61
  -9  -5  -4    6.16    0.90
   9   5   4    4.41    0.55
   9   5   4    5.53    0.57
  10  -5   4    1.56    0.39
 -10  -5  -4    1.47    0.57
 -10  -5  -4    2.18    0.57
  10  -5   4    1.69    0.20
  10   5   4    2.19    0.36
  11  -5   4    1.90    0.28
 -11  -5  -4    3.50    0.70
 -11  -5  -4    3.37    0.65
  11  -5   4    2.63    0.53
  11   5   4    2.97    0.44
 -12  -5  -4   -0.40    0.63
  12  -5   4    0.22    0.46
  12   5   4    0.21    0.30
 -13  -5  -4    1.90    0.79
  13  -5   4    1.55    0.52
  13   5   4    1.27    0.35
 -14  -5  -4    0.74    0.91
  14  -5   4    0.12    0.63
  14   5   4    0.08    0.50
  14   5   4    0.54    0.39
  15  -5   4    3.16    0.84
  15   5   4    2.32    0.67
  15   5   4    2.36    0.47
  16  -5   4    3.91    0.94
 -16  -5  -4    2.12    1.21
  16   5   4    2.69    0.61
  16   5   4    3.04    0.78
  17  -5   4    1.21    1.03
  16  -6  -4   -0.06    0.82
  16   6  -4    0.55    0.54
  15  -6  -4    3.37    0.88
  15   6  -4    1.81    0.48
  14  -6  -4    6.60    0.92
  14   6  -4    4.71    0.69
  13  -6  -4    0.50    0.56
 -13  -6   4    1.01    0.71
  13   6  -4    0.81    0.38
  12  -6  -4   -0.23    0.35
 -12  -6   4    0.42    0.66
  12  -6  -4    0.02    0.42
  12   6  -4    0.44    0.32
  12   6  -4    0.12    0.40
  11  -6  -4   -0.30    0.35
  11  -6  -4    0.28    0.44
 -11  -6   4    0.17    0.57
  11   6  -4    0.33    0.29
  11   6  -4    0.22    0.38
 -10  -6   4    3.32    0.57
  10  -6  -4    3.12    0.52
  10  -6  -4    2.60    0.44
  10   6  -4    1.82    0.45
  10   6  -4    2.81    0.41
  -9  -6   4    9.14    0.86
   9  -6  -4    7.20    0.77
   9  -6  -4    8.16    0.72
   9   6  -4    8.45    0.70
   9   6  -4    6.39    0.90
   8  -6  -4   14.21    1.11
  -8  -6   4   15.41    1.14
   8  -6  -4   14.78    1.13
   8   6  -4   16.68    1.10
   8   6  -4   12.48    1.25
   7  -6  -4   10.94    0.93
  -7  -6   4   13.00    0.93
   7  -6  -4   11.51    0.94
   7   6  -4   12.48    0.91
   7   6  -4   10.21    1.04
   6  -6  -4   15.09    1.14
   6  -6  -4   14.92    1.17
  -6  -6   4   17.05    1.13
   6   6  -4   14.43    1.25
   6   6  -4   15.62    1.09
   5  -6  -4   22.97    1.61
  -5  -6   4   24.42    1.58
   5   6  -4   21.17    1.70
   5   6  -4   24.20    1.56
   4  -6  -4    3.50    0.50
  -4  -6   4    4.35    0.46
   4   6  -4    4.68    0.43
   4   6  -4    4.13    0.57
  -3  -6   4   18.23    1.18
   3  -6  -4   15.47    1.21
   3   6  -4   17.60    1.17
   3   6  -4   16.68    1.32
   2  -6  -4    8.89    0.80
  -2  -6   4    9.83    0.76
   2   6  -4   10.30    0.92
   2   6  -4   11.03    0.75
   1  -6  -4   57.82    3.76
  -1  -6   4   56.96    3.71
  -1   6   4   56.91    3.88
   1   6  -4   58.08    3.70
   1   6  -4   61.26    3.87
   0  -6   4    0.91    0.25
   0  -6  -4    0.88    0.32
   0   6  -4    1.32    0.31
   0   6  -4    0.73    0.20
  -1  -6  -4   57.33    3.62
   1  -6   4   55.36    3.57
  -1   6  -4   61.71    3.73
   1   6   4   50.63    3.56
   1   6   4   56.39    3.68
  -1   6  -4   53.56    3.53
  -2  -6  -4   50.93    3.30
   2  -6   4   50.30    3.25
   2   6   4   50.12    3.33
   2   6   4   45.95    3.23
  -2   6  -4   54.68    3.41
   3  -6   4    3.26    0.46
  -3  -6  -4    3.86    0.49
   3   6   4    3.44    0.40
  -3   6  -4    5.02    0.71
   4  -6   4    0.22    0.29
  -4  -6  -4    0.65    0.32
   4   6   4    0.10    0.22
   4   6   4    0.74    0.34
  -5  -6  -4    7.27    0.76
   5  -6   4    7.33    0.68
   5   6   4    9.60    0.86
   5   6   4    7.49    0.65
   6  -6   4   43.31    3.00
  -6  -6  -4   43.08    3.09
   6   6   4   46.31    2.99
  -6   6  -4   47.55    3.25
   6   6   4   48.87    3.03
  -7  -6  -4   19.47    1.61
   7  -6   4   19.43    1.44
   7   6   4   18.22    1.41
   7   6   4   20.63    1.46
  -7   6  -4   22.85    1.89
  -8  -6  -4    0.93    0.52
   8  -6   4    0.65    0.29
   8   6   4    0.77    0.28
   9  -6   4   17.81    1.31
  -9  -6  -4   19.16    1.48
   9   6   4   18.30    1.26
   9   6   4   15.52    1.28
  10  -6   4    1.95    0.45
 -10  -6  -4    1.39    0.53
  10   6   4    1.13    0.29
 -11  -6  -4    0.79    0.62
 -11  -6  -4   -0.18    0.61
  11  -6   4    0.25    0.46
  11   6   4    0.26    0.30
  12  -6   4    0.88    0.52
 -12  -6  -4    1.29    0.76
 -12  -6  -4    1.07    0.72
  12   6   4    0.40    0.33
 -13  -6  -4    7.12    1.12
 -13  -6  -4    6.69    1.06
  13  -6   4    7.26    0.92
  13   6   4    6.01    0.74
  14  -6   4    0.91    0.78
 -14  -6  -4   -0.67    0.87
 -14  -6  -4   -0.45    0.88
  14   6   4    0.33    0.36
 -15  -6  -4    2.39    1.06
  15  -6   4    1.60    0.83
 -15  -6  -4    1.20    1.11
  15   6   4    1.98    0.47
  16  -6   4   -0.20    0.90
 -16  -6  -4    0.34    1.18
 -16  -6  -4    0.10    1.17
  16   6   4    1.34    0.56
  15  -7  -4    2.67    0.89
  15   7  -4    1.04    0.56
  14   7  -4    2.91    0.53
  13  -7  -4    3.04    0.76
  13   7  -4    1.53    0.48
  12  -7  -4    1.79    0.57
 -12  -7   4    2.00    0.63
  12   7  -4    1.25    0.39
  11  -7  -4    2.84    0.57
 -11  -7   4    1.73    0.71
  11   7  -4    1.83    0.41
  11   7  -4    0.94    0.43
 -10  -7   4   10.91    1.16
  10  -7  -4   10.18    0.91
  10  -7  -4   10.73    1.00
  10   7  -4   10.74    0.89
  10   7  -4    9.52    1.11
  -9  -7   4   11.42    1.04
   9  -7  -4   10.57    0.94
   9  -7  -4   11.21    0.95
   9   7  -4   12.74    0.93
   9   7  -4   10.43    1.13
   8  -7  -4   42.19    2.84
  -8  -7   4   44.91    2.83
   8  -7  -4   38.83    2.80
   8   7  -4   45.40    2.80
   8   7  -4   39.95    2.93
  -7  -7   4    2.86    0.42
   7  -7  -4    2.48    0.44
   7  -7  -4    1.90    0.44
   7   7  -4    1.67    0.41
   7   7  -4    2.89    0.45
   6  -7  -4    2.99    0.45
  -6  -7   4    2.79    0.50
   6  -7  -4    3.51    0.48
   6   7  -4    3.85    0.52
   6   7  -4    3.77    0.66
   5  -7  -4    3.54    0.52
  -5  -7   4    3.52    0.48
   5   7  -4    4.00    0.47
   5   7  -4    4.25    0.64
  -4  -7   4    0.40    0.29
   4  -7  -4    0.04    0.29
   4   7  -4    0.40    0.25
   4   7  -4    0.19    0.29
   3  -7  -4    7.16    0.74
  -3  -7   4    7.67    0.68
   3   7  -4    7.78    0.65
   3   7  -4    8.44    0.87
   2  -7  -4   35.16    2.49
  -2  -7   4   35.51    2.44
   2   7  -4   38.45    2.44
   2   7  -4   40.43    2.63
  -1  -7   4    1.04    0.31
   1  -7  -4    0.88    0.33
   1   7  -4    0.55    0.25
   1   7  -4    0.89    0.34
   0  -7   4    7.51    0.70
   0  -7  -4    7.85    0.76
   0   7  -4    7.75    0.65
   0   7  -4   10.19    0.96
   1  -7   4    2.28    0.42
  -1  -7  -4    2.51    0.48
  -1   7  -4    4.13    0.79
   2  -7   4   30.13    2.13
  -2  -7  -4   30.29    2.17
   2   7   4   29.29    2.10
  -2   7  -4   34.84    2.36
   2   7   4   33.96    2.33
  -3  -7  -4   25.05    1.84
   3  -7   4   23.79    1.78
  -3   7  -4   29.34    2.09
   3   7   4   27.62    1.96
   3   7   4   24.43    1.75
   4  -7   4    5.66    0.62
  -4  -7  -4    5.67    0.71
   4   7   4    7.74    0.96
   4   7   4    6.49    0.63
  -4   7  -4    7.78    1.08
  -5  -7  -4    0.29    0.36
   5  -7   4   -0.06    0.19
   5  -7   4    0.16    0.26
   5   7   4    0.28    0.40
   5   7   4    0.39    0.29
   6  -7   4    3.96    0.53
  -6  -7  -4    4.56    0.64
   6   7   4    3.13    0.53
   6   7   4    5.02    0.57
   7  -7   4   17.95    1.31
  -7  -7  -4   17.93    1.40
  -7   7  -4   17.91    1.78
   7   7   4   16.12    1.40
   7   7   4   18.10    1.29
  -8  -7  -4    1.74    0.51
   8  -7   4    1.73    0.43
   8   7   4    1.58    0.38
  -9  -7  -4   11.51    1.13
   9  -7   4   11.83    1.06
   9   7   4   11.93    0.96
 -10  -7  -4    3.25    0.70
  10  -7   4    3.18    0.60
  10   7   4    3.22    0.46
  11  -7   4    4.14    0.69
 -11  -7  -4    2.29    0.74
  11   7   4    2.87    0.49
 -12  -7  -4    2.48    0.84
  12  -7   4    2.47    0.65
 -13  -7  -4   11.96    1.49
  13  -7   4    9.21    1.35
  13   7   4   11.08    0.96
 -14  -7  -4   -1.01    0.97
  14  -7   4    0.43    0.77
  14   7   4    0.52    0.48
 -15  -7  -4   -0.36    1.10
  15  -7   4    0.59    0.87
  15   7   4   -0.22    0.53
  14  -8  -4    4.59    0.95
  14   8  -4    4.00    0.74
  13  -8  -4    2.49    0.77
  13   8  -4    0.46    0.43
  12  -8  -4    1.13    0.73
  12   8  -4    0.15    0.43
  11  -8  -4    3.17    0.66
  11   8  -4    4.27    0.65
  10  -8  -4   10.38    1.07
 -10  -8   4    9.58    1.06
  10   8  -4    9.85    1.11
  10   8  -4   10.13    0.92
   9  -8  -4    4.65    0.69
  -9  -8   4    3.72    0.68
   9   8  -4    3.90    0.57
   9   8  -4    2.76    0.57
  -8  -8   4   -0.08    0.48
   8  -8  -4    0.45    0.44
   8  -8  -4   -0.29    0.41
   8   8  -4   -0.11    0.39
   8   8  -4    0.04    0.32
   7  -8  -4    3.01    0.51
   7  -8  -4    3.42    0.58
  -7  -8   4    2.81    0.55
   7   8  -4    3.35    0.47
   7   8  -4    3.92    0.75
   6  -8  -4    1.44    0.41
   6  -8  -4    1.63    0.46
  -6  -8   4    1.35    0.43
   6   8  -4    1.35    0.43
   6   8  -4    1.39    0.39
  -5  -8   4    0.27    0.38
   5  -8  -4    0.12    0.35
   5   8  -4    0.68    0.40
   5   8  -4    0.37    0.34
   4  -8  -4   15.89    1.34
  -4  -8   4   17.67    1.31
   4   8  -4   19.70    1.31
   4   8  -4   18.52    1.49
   3  -8  -4    2.28    0.46
  -3  -8   4    2.99    0.48
   3   8  -4    3.91    0.46
   3   8  -4    2.64    0.52
   2  -8  -4   -0.72    0.33
  -2  -8   4   -0.02    0.41
   2   8  -4    0.15    0.41
   2   8  -4    0.42    0.29
   1  -8  -4    2.42    0.49
  -1  -8   4    2.66    0.47
   1   8  -4    2.64    0.42
   1   8  -4    2.04    0.53
   0  -8  -4   32.59    2.34
   0  -8   4   31.75    2.29
   0   8  -4   34.44    2.27
   0   8   4   34.52    2.65
   0   8  -4   39.43    2.58
  -1  -8  -4   16.38    1.36
   1  -8   4   17.27    1.34
  -1   8  -4   21.01    1.67
   1   8   4   19.65    1.76
   2  -8   4    8.44    0.77
  -2  -8  -4    8.37    0.83
   2   8   4    8.82    0.77
  -2   8  -4    9.11    1.10
   2   8   4    9.01    1.28
   3  -8   4    5.48    0.66
  -3  -8  -4    6.72    0.71
  -3   8  -4    8.66    1.20
   3   8   4    6.52    1.14
   3   8   4    7.35    0.75
   4  -8   4    1.74    0.34
  -4  -8  -4    1.26    0.39
   4   8   4    0.34    0.50
   4   8   4    1.66    0.43
  -4   8  -4    1.12    0.63
   5  -8   4    0.42    0.34
  -5  -8  -4   -0.12    0.39
   5   8   4   -0.79    0.46
  -5   8  -4    0.32    0.62
   5   8   4    0.59    0.31
   6  -8   4   13.68    1.10
  -6  -8  -4   13.37    1.14
  -6   8  -4   13.04    1.51
   6   8   4   13.87    1.10
  -7  -8  -4    6.76    0.79
   7  -8   4    5.78    0.74
   7   8   4    6.43    0.71
   8  -8   4    7.30    0.81
  -8  -8  -4    6.94    0.91
   8   8   4    6.98    0.75
  -9  -8  -4    3.59    0.76
   9  -8   4    4.60    0.75
   9   8   4    4.07    0.64
 -10  -8  -4    4.34    0.84
  10  -8   4    3.99    0.66
  10   8   4    5.26    0.69
 -11  -8  -4    0.24    0.80
  11  -8   4    1.59    0.64
  11   8   4    1.70    0.48
 -12  -8  -4   -0.04    0.83
  12  -8   4    1.43    0.77
  12   8   4    0.26    0.42
  13  -8   4    2.10    0.81
 -13  -8  -4    1.38    1.03
  13   8   4    1.37    0.44
  14  -8   4    5.70    1.09
 -14  -8  -4    4.17    1.19
  14   8   4    4.07    0.75
  12  -9  -4    2.12    0.79
  12   9  -4    0.49    0.48
  11  -9  -4    0.82    0.70
  11   9  -4    1.95    0.52
  10  -9  -4    1.37    0.68
  10   9  -4   -0.42    0.68
  10   9  -4    1.08    0.44
   9  -9  -4    4.87    0.82
  -9  -9   4    2.88    0.67
   9   9  -4    3.70    0.53
   9   9  -4    2.59    0.67
  -8  -9   4    9.77    1.08
   8  -9  -4   12.47    1.09
   8   9  -4   11.61    1.44
   8   9  -4   12.65    1.02
   7  -9  -4    1.42    0.47
  -7  -9   4    0.74    0.49
   7   9  -4    1.77    0.43
   7   9  -4    0.08    0.51
  -6  -9   4    4.15    0.64
   6  -9  -4    4.62    0.70
   6  -9  -4    3.94    0.60
   6   9  -4    3.49    0.67
   6   9  -4    5.77    0.66
   5  -9  -4   10.72    1.01
  -5  -9   4    9.88    0.96
   5   9  -4   13.42    1.02
   5   9  -4   12.20    1.31
   4  -9  -4   -0.25    0.41
  -4  -9   4   -0.39    0.37
   4   9  -4   -0.19    0.42
   4   9  -4   -0.01    0.40
  -3  -9   4    0.77    0.40
   3  -9  -4    0.70    0.45
   3   9  -4    1.00    0.46
   3   9  -4    0.08    0.45
  -2  -9   4   10.59    0.96
   2  -9  -4   10.85    1.02
   2   9  -4   12.15    1.31
   2   9  -4   12.81    0.97
  -1  -9   4   10.43    0.97
   1  -9  -4   11.30    1.01
   1   9  -4   13.61    0.97
   1   9  -4   12.27    1.29
   0  -9  -4    0.21    0.43
   0  -9   4    0.41    0.33
   0   9  -4   -0.02    0.49
  -1  -9  -4    1.88    0.49
   1  -9   4    1.37    0.41
  -1   9  -4    1.06    0.60
  -2  -9  -4    4.07    0.64
  -2   9  -4    3.98    0.77
   2   9   4    2.98    0.78
  -3  -9  -4    0.71    0.44
   3  -9   4    1.45    0.41
  -3   9  -4    0.15    0.65
   3   9   4    0.90    0.38
  -4  -9  -4    1.15    0.49
   4   9   4    0.52    0.63
  -4   9  -4    0.88    0.72
   4   9   4    1.94    0.44
  -5  -9  -4    3.19    0.64
   5  -9   4    3.77    0.60
  -5   9  -4    2.08    0.84
   5   9   4    4.43    0.61
   6  -9   4    2.03    0.50
  -6  -9  -4    1.09    0.51
  -6   9  -4    0.20    0.71
   6   9   4    1.48    0.42
   7  -9   4    0.73    0.41
  -7  -9  -4    0.03    0.54
   7   9   4    0.95    0.40
   8  -9   4    5.90    0.83
  -8  -9  -4    4.59    0.86
   8   9   4    4.61    0.68
   9  -9   4    4.04    0.71
  -9  -9  -4    3.10    0.80
   9   9   4    3.49    0.56
 -10  -9  -4    1.03    0.81
  10  -9   4    1.80    0.72
  10   9   4    2.50    0.55
  11  -9   4    1.35    0.71
 -11  -9  -4   -0.03    0.90
  11   9   4    0.70    0.50
 -12  -9  -4   -0.52    0.93
  12  -9   4    0.06    0.74
  12   9   4   -0.07    0.53
  11 -10  -4    2.44    0.94
  10 -10  -4    1.68    0.71
  10  10  -4    2.85    0.60
   9 -10  -4    2.58    0.78
   9  10  -4    1.38    0.51
   8 -10  -4   15.20    1.49
   8  10  -4   16.77    1.32
   7 -10  -4    0.90    0.58
  -7 -10   4   -0.26    0.50
   7  10  -4   -0.91    0.52
   7  10  -4    0.10    0.43
   6 -10  -4    1.28    0.56
  -6 -10   4   -0.69    0.45
   6  10  -4    0.42    0.43
   5 -10  -4   -0.06    0.48
  -5 -10   4   -0.63    0.43
   5  10  -4   -0.73    0.53
   5  10  -4    0.92    0.43
   4 -10  -4    2.37    0.56
  -4 -10   4    2.66    0.52
   4  10  -4    4.76    0.72
   4  10  -4    1.15    0.60
   3 -10  -4    0.25    0.48
  -3 -10   4   -0.01    0.47
   3  10  -4    0.97    0.49
   2 -10  -4    6.94    0.89
  -2 -10   4    8.36    0.84
   2  10  -4    8.54    1.01
   2  10  -4    6.23    1.20
  -1 -10   4   -0.45    0.41
   1 -10  -4   -0.01    0.46
   1  10  -4   -0.73    0.60
   0 -10  -4    2.38    0.61
   0 -10   4    2.88    0.54
   1 -10   4    6.15    0.74
  -1 -10  -4    5.23    0.76
  -1  10  -4    3.98    0.86
   2 -10   4    9.94    0.92
  -2 -10  -4    8.75    0.91
  -2  10  -4    6.44    1.11
  -3 -10  -4    6.12    0.92
   3 -10   4    6.61    0.79
  -4 -10  -4    2.51    0.67
   4  10   4    3.63    0.54
   5 -10   4    1.00    0.50
  -5 -10  -4    0.72    0.60
   5  10   4    0.26    0.44
   6 -10   4    2.18    0.59
  -6 -10  -4    0.71    0.65
   6  10   4    1.29    0.50
   7 -10   4   14.75    1.29
  -7 -10  -4   10.02    1.37
   7  10   4   14.75    1.19
   8 -10   4    8.62    1.21
  -8 -10  -4    7.64    1.17
   8  10   4    9.37    0.99
   9 -10   4    0.80    0.76
  -9 -10  -4   -0.82    0.84
   9  10   4    0.54    0.51
 -10 -10  -4    0.92    0.87
  10 -10   4    4.10    0.93
  10  10   4    2.61    0.63
 -11 -10  -4    0.24    0.93
  11 -10   4    1.23    0.96
  11  10   4    0.42    0.66
   8 -11  -4    0.57    0.79
   8  11  -4    1.22    0.59
   7 -11  -4    1.80    0.69
   7  11  -4    0.79    0.58
  -6 -11   4    0.67    0.57
   6 -11  -4    0.96    0.71
   6  11  -4    1.23    0.56
  -5 -11   4    4.70    0.74
   5 -11  -4    6.07    0.96
  -4 -11   4    0.91    0.57
   4 -11  -4    0.05    0.68
   4  11  -4    2.52    0.61
   3 -11  -4   -0.37    0.52
  -3 -11   4   -0.22    0.54
   3  11  -4    0.78    0.59
  -2 -11   4   -0.04    0.57
   2 -11  -4    0.96    0.60
  -1 -11   4   13.60    1.21
   1 -11  -4   13.16    1.27
   1  11  -4    8.97    1.64
   0 -11  -4    0.26    0.55
   0 -11   4    0.14    0.59
  -1 -11  -4    3.79    0.76
   1 -11   4    4.02    0.66
  -2 -11  -4   -0.49    0.61
   2 -11   4    1.32    0.57
  -3 -11  -4   -0.09    0.63
   3 -11   4    1.53    0.61
  -3  11  -4   -1.41    0.82
   4 -11   4    1.38    0.60
  -4 -11  -4   -0.12    0.62
   5 -11   4   11.36    1.40
   5  11   4   12.32    1.20
  -6 -11  -4   -1.29    0.70
   6 -11   4    2.02    0.73
   6  11   4    0.15    0.56
   7 -11   4    1.72    0.75
  -7 -11  -4   -0.68    0.80
   7  11   4    0.15    0.58
   8 -11   4    2.82    0.91
   8  11   4    3.17    0.71
   5 -12  -4    1.64    0.85
   5  12  -4    1.66    0.80
  -4 -12   4    0.57    0.69
   4 -12  -4    1.62    0.86
   4  12  -4    2.14    0.83
  -3 -12   4    2.18    0.80
   3 -12  -4    2.19    0.79
  -2 -12   4    2.97    0.82
   2 -12  -4    2.72    0.87
   1 -12  -4   -0.04    0.77
  -1 -12   4    0.48    0.74
   0 -12  -4    0.21    0.84
   0 -12   4    0.72    0.73
   1 -12   4   -0.01    0.71
  -1 -12  -4   -0.55    0.82
   2 -12   4    4.09    0.93
  -2 -12  -4    2.27    0.90
   3 -12   4    9.22    1.55
   4 -12   4    4.44    1.01
  -5 -12  -4   -0.81    0.95
  18   0  -5    0.49    0.84
  18   0  -5   -0.43    0.47
  17   0  -5   -0.09    0.44
  17   0  -5   -0.23    0.70
  16   0  -5    0.99    0.59
  16   0  -5   -0.21    0.39
  15   0  -5    1.19    0.55
  15   0  -5    1.84    0.39
  14   0  -5   -0.61    0.42
  14   0  -5    0.33    0.32
  13   0  -5    0.14    0.40
  13   0  -5    0.12    0.31
  12   0  -5    0.26    0.32
  12   0  -5   -0.02    0.46
  11   0  -5    6.00    0.58
  11   0  -5    5.47    0.62
  10   0  -5    0.06    0.27
  10   0  -5    0.49    0.23
   9   0  -5   67.62    4.49
   9   0  -5   72.76    4.49
   8   0  -5   -0.15    0.18
   8   0  -5   -0.16    0.16
   7   0  -5    0.49    0.19
   7   0  -5    0.77    0.20
   6   0  -5    0.18    0.18
   6   0  -5   -0.13    0.15
  -5   0   5    2.81    0.26
   5   0  -5    3.24    0.28
   5   0  -5    3.33    0.34
  -4   0   5    0.19    0.12
   4   0  -5    0.21    0.13
   3   0  -5  353.06   25.09
  -3   0   5  442.28   25.05
   3   0  -5  411.72   25.05
   2   0  -5   -0.01    0.11
   2   0  -5    0.12    0.07
   1   0  -5    1.07    0.19
  -1   0   5    1.21    0.13
   1   0  -5    1.26    0.13
   1   0   5  525.72   35.06
  -1   0  -5  599.69   35.07
   2   0   5   -0.08    0.11
  -2   0  -5    0.05    0.08
  -2   0  -5    0.04    0.05
   2   0   5   -0.14    0.06
  -2   0  -5    0.00    0.12
  -3   0  -5    2.12    0.26
   3   0   5    2.10    0.23
  -3   0  -5    2.23    0.19
   3   0   5    1.68    0.18
   4   0   5   -0.03    0.08
   4   0   5   -0.19    0.14
   5   0   5   -0.14    0.09
   5   0   5   -0.11    0.14
   5   0   5   -0.18    0.10
   6   0   5   -0.31    0.19
   6   0   5   -0.18    0.12
   7   0   5  139.46    8.76
   7   0   5  137.98    8.67
   8   0   5   -0.22    0.22
   8   0   5   -0.13    0.13
   9   0   5    3.74    0.37
   9   0   5    3.46    0.44
  10   0   5   -0.30    0.16
  10   0   5    0.40    0.34
  11   0   5    8.76    0.70
  11   0   5    9.18    0.85
  12   0   5    0.52    0.22
  12   0   5    0.37    0.37
  13   0   5    2.06    0.50
  13   0   5    2.79    0.40
  14   0   5    0.55    0.32
  14   0   5   -0.37    0.45
  15   0   5    0.45    0.34
  15   0   5   -0.28    0.49
  16   0   5    0.60    0.56
  16   0   5   -0.01    0.37
  17   0   5    5.78    0.96
  17   0   5    5.37    0.84
  18   0   5    1.36    0.88
  18   0   5   -0.21    0.55
  18  -1  -5    0.90    0.55
  18  -1  -5    1.76    0.88
  18   1  -5    0.78    0.83
  18   1  -5    1.71    0.54
  17  -1  -5   -0.12    0.69
  17  -1  -5    0.12    0.49
  17   1  -5    0.98    0.68
  17   1  -5   -0.33    0.39
  16  -1  -5    2.74    0.52
  16  -1  -5    2.53    0.66
  16   1  -5    2.62    0.49
  16   1  -5    1.34    0.59
  15  -1  -5   -0.44    0.34
  15  -1  -5   -0.02    0.50
  15   1  -5    0.33    0.48
  15   1  -5    0.63    0.32
  14  -1  -5   -0.06    0.43
  14  -1  -5   -0.18    0.32
  14   1  -5    0.01    0.42
  14   1  -5   -0.02    0.29
  13  -1  -5    0.36    0.39
  13  -1  -5   -0.31    0.38
  13   1  -5   -0.70    0.40
  13   1  -5   -0.03    0.28
  12  -1  -5   -0.39    0.37
  12  -1  -5   -0.04    0.29
  12   1  -5    0.36    0.35
  12   1  -5   -0.43    0.42
  11  -1  -5    5.94    0.56
  11  -1  -5    3.89    0.70
  11   1  -5    4.64    0.59
  11   1  -5    6.16    0.58
  10  -1  -5    0.06    0.25
  10  -1  -5   -0.21    0.26
  10   1  -5   -0.01    0.26
  10   1  -5    0.18    0.21
   9  -1  -5    8.68    0.71
   9  -1  -5    9.66    0.74
   9   1  -5    9.35    0.72
   9   1  -5    8.01    0.71
   8  -1  -5    0.19    0.21
   8  -1  -5    0.73    0.21
   8   1  -5    0.89    0.22
   8   1  -5    0.56    0.23
   7  -1  -5   46.08    3.07
   7  -1  -5   47.50    3.05
   7   1  -5   48.46    3.07
   7   1  -5   47.94    3.06
  -6  -1   5   10.59    0.78
   6  -1  -5   11.63    0.85
   6  -1  -5   12.36    0.82
   6   1  -5   12.23    0.84
   6   1  -5   11.65    0.84
   5  -1  -5  189.37   11.47
   5  -1  -5  178.88   11.50
  -5  -1   5  173.76   11.44
   5   1  -5  193.81   11.48
   5   1  -5  181.33   11.48
   4  -1  -5  210.60   13.49
  -4  -1   5  202.16   13.42
   4  -1  -5  216.61   13.45
   4   1  -5  210.49   13.47
   4   1  -5  228.31   13.45
  -4   1   5  224.86   13.44
   3  -1  -5  122.76    7.61
  -3  -1   5  111.05    7.58
   3  -1  -5  120.66    7.65
  -3   1   5  130.14    7.61
   3   1  -5  131.55    7.60
   3   1  -5  114.18    7.63
   2  -1  -5    0.66    0.13
   2  -1  -5    0.50    0.16
  -2   1   5    0.73    0.12
   2   1  -5    0.64    0.13
   1  -1  -5   66.62    4.17
  -1  -1   5   66.95    4.14
   1   1  -5   69.89    4.14
   1   1  -5   60.18    4.17
  -1   1   5   68.62    4.18
   0  -1   5    0.82    0.13
   0  -1   5    0.65    0.11
   0   1  -5    0.80    0.10
   0   1   5    1.00    0.16
   0   1   5    0.83    0.14
   0   1  -5    0.73    0.11
   0   1  -5    0.61    0.18
   1  -1   5    2.82    0.24
  -1   1  -5    2.97    0.23
   1   1   5    3.35    0.27
  -1   1  -5    2.25    0.31
  -2  -1  -5 1000.00   58.85
   2   1   5  890.28   58.84
  -3  -1  -5   22.52    1.38
   3  -1   5   18.98    1.31
   3  -1   5   18.51    1.26
   3   1   5   18.94    1.28
  -3   1  -5   20.53    1.26
   3   1   5   21.28    1.36
  -3   1  -5   19.40    1.31
  -3   1  -5   20.46    1.32
   4  -1   5    0.24    0.07
   4  -1   5    0.17    0.14
   4   1   5    0.10    0.18
   4   1   5    0.15    0.11
  -4   1  -5    0.52    0.15
   5  -1   5    0.85    0.11
   5  -1   5    0.89    0.20
   5   1   5    0.91    0.24
   5   1   5    0.71    0.15
   6  -1   5  155.33    9.91
   6  -1   5  159.10    9.99
   6   1   5  156.92    9.93
   6   1   5  158.53   10.01
   6   1   5  164.70    9.91
   7  -1   5    2.79    0.34
   7  -1   5    3.02    0.25
   7   1   5    2.29    0.34
   7   1   5    2.49    0.27
   7   1   5    2.36    0.27
   8  -1   5  110.45    7.12
   8  -1   5  113.49    7.03
   8   1   5  116.19    7.05
   8   1   5  108.81    7.15
   9  -1   5   40.96    2.59
   9  -1   5   41.55    2.72
   9   1   5   38.33    2.73
   9   1   5   41.53    2.61
  10  -1   5    0.12    0.30
  10  -1   5    0.09    0.17
  10   1   5   -0.08    0.36
  10   1   5    0.15    0.20
  11  -1   5    7.22    0.58
  11  -1   5    6.18    0.67
  11   1   5    6.53    0.74
  11   1   5    7.20    0.60
  12  -1   5   40.04    2.79
  12  -1   5   42.12    2.63
  12   1   5   41.72    2.66
  12   1   5   38.51    2.79
  13  -1   5    3.10    0.43
  13  -1   5    2.53    0.56
  13   1   5    2.57    0.55
  13   1   5    3.04    0.49
  14  -1   5    0.93    0.34
  14  -1   5    0.97    0.48
  14   1   5    1.07    0.31
  14   1   5    0.24    0.43
  15  -1   5    9.12    0.83
  15  -1   5    8.11    0.98
  15   1   5    8.63    1.03
  15   1   5    9.74    0.86
  16  -1   5    2.37    0.71
  16  -1   5    2.04    0.45
  16   1   5    1.71    0.64
  16   1   5    2.40    0.49
  17  -1   5    0.69    0.47
  17  -1   5    0.57    0.74
  17   1   5    0.53    0.47
  17   1   5    0.66    0.70
  18  -1   5    1.37    0.86
  18  -1   5    0.21    0.53
  18   1   5    0.24    0.83
  18   1   5    0.23    0.54
  18  -2  -5   -1.72    0.93
  18  -2  -5   -1.24    0.56
  18   2  -5   -0.35    0.49
  17  -2  -5    0.86    0.78
  17  -2  -5   -0.46    0.45
  17   2  -5    0.00    0.68
  17   2  -5   -0.47    0.41
  16  -2  -5    4.39    0.62
  16  -2  -5    3.62    0.74
  16   2  -5    3.94    0.71
  16   2  -5    4.63    0.64
  15  -2  -5    1.90    0.46
  15  -2  -5    1.48    0.59
  15   2  -5    2.18    0.42
  15   2  -5    1.94    0.54
  14  -2  -5    0.67    0.49
  14  -2  -5    1.15    0.45
  14   2  -5    0.30    0.32
  14   2  -5    0.45    0.46
  13  -2  -5    6.24    0.72
  13  -2  -5    7.98    0.77
  13   2  -5    6.21    0.85
  13   2  -5    7.02    0.67
  12  -2  -5    7.83    0.73
  12  -2  -5    7.68    0.78
  12   2  -5    7.74    0.82
  12   2  -5    7.88    0.70
  11  -2  -5   10.11    0.79
  11  -2  -5    9.38    0.86
  11   2  -5    9.83    0.82
  11   2  -5    9.26    0.84
  10  -2  -5   -0.24    0.35
  10  -2  -5    0.50    0.27
  10   2  -5    0.96    0.26
  10   2  -5    0.17    0.29
   9  -2  -5   30.43    2.11
   9  -2  -5   31.48    2.11
   9   2  -5   30.97    2.12
   9   2  -5   33.41    2.09
   8  -2  -5   17.94    1.34
   8  -2  -5   18.78    1.33
   8   2  -5   20.22    1.35
   8   2  -5   20.65    1.33
   7  -2  -5  112.32    7.05
   7  -2  -5  105.86    7.07
   7   2  -5  116.79    7.08
   7   2  -5  112.46    7.05
  -6  -2   5    7.82    0.58
   6  -2  -5    7.66    0.63
   6  -2  -5    8.08    0.61
   6   2  -5    8.14    0.61
   6   2  -5    8.38    0.60
   5  -2  -5    3.70    0.38
  -5  -2   5    3.95    0.31
   5  -2  -5    3.56    0.34
   5   2  -5    3.63    0.33
   5   2  -5    3.45    0.33
   4  -2  -5    1.17    0.22
   4  -2  -5    1.16    0.19
  -4  -2   5    1.39    0.17
   4   2  -5    1.38    0.20
   4   2  -5    0.94    0.15
  -3  -2   5   15.45    1.01
   3  -2  -5   15.10    1.04
  -3  -2   5   17.04    1.02
   3  -2  -5   14.86    1.08
   3   2  -5   15.62    1.04
   2  -2  -5    3.42    0.30
  -2  -2   5    3.46    0.22
  -2   2   5    2.65    0.28
   2   2  -5    2.61    0.26
   2   2  -5    2.83    0.24
  -1  -2   5   19.76    1.31
   1  -2  -5   20.80    1.35
  -1   2   5   20.50    1.35
   1   2  -5   20.47    1.32
   1   2  -5   21.71    1.31
   0  -2  -5  324.66   19.60
   0  -2   5  292.12   19.56
   0  -2   5  319.79   19.56
   0   2  -5  270.00   19.66
   0   2  -5  312.02   19.56
   0   2  -5  335.71   19.56
   0   2   5  345.18   19.61
   1  -2   5  152.49   11.05
   1  -2   5  176.19   11.07
  -1   2  -5  190.55   11.07
  -1   2  -5  189.15   11.04
   1   2   5  160.11   11.07
  -1   2  -5  161.62   11.15
   1   2   5  195.18   11.14
   1   2   5  194.01   11.12
  -2  -2  -5    0.08    0.16
  -2  -2  -5    0.10    0.15
   2  -2   5    0.03    0.11
  -2  -2  -5    0.04    0.13
  -2   2  -5    0.06    0.11
   2   2   5    0.03    0.09
  -2   2  -5   -0.10    0.10
   3  -2   5   11.08    0.79
  -3   2  -5   12.47    0.85
   3   2   5   12.13    0.85
   3   2   5   11.10    0.78
   4  -2   5    0.24    0.05
   4  -2   5    0.20    0.15
  -4   2  -5    0.53    0.17
  -4   2  -5    0.12    0.08
   4   2   5    0.17    0.11
   4   2   5    0.40    0.18
   5  -2   5   71.39    4.63
   5  -2   5   69.75    4.55
   5   2   5   76.54    4.69
   5   2   5   71.31    4.59
  -5   2  -5   75.89    4.65
   6  -2   5    1.99    0.30
   6  -2   5    2.65    0.20
   6   2   5    1.87    0.24
   6   2   5    2.20    0.37
   7  -2   5   65.13    4.14
   7  -2   5   66.57    4.23
   7   2   5   66.87    4.29
   7   2   5   65.27    4.17
   8  -2   5   14.52    1.06
   8  -2   5   14.11    0.93
   8   2   5   13.44    0.96
   8   2   5   13.85    1.09
   9  -2   5    4.23    0.48
   9  -2   5    3.40    0.34
   9   2   5    3.70    0.56
   9   2   5    3.70    0.38
  10  -2   5    1.06    0.21
  10  -2   5    0.60    0.33
  10   2   5    1.02    0.43
  10   2   5    0.74    0.24
  11  -2   5   47.49    3.13
  11  -2   5   46.15    2.97
  11   2   5   48.60    3.03
  11   2   5   43.90    3.16
  12  -2   5    2.22    0.46
  12  -2   5    1.95    0.30
  12   2   5    1.81    0.36
  12   2   5    1.59    0.45
  13  -2   5    0.92    0.27
  13  -2   5    1.98    0.50
  13   2   5    1.14    0.43
  13   2   5    1.31    0.33
  14  -2   5   -0.08    0.28
  14  -2   5    0.22    0.51
  14   2   5    0.64    0.31
  14   2   5    0.42    0.46
  15  -2   5   16.36    1.28
  15  -2   5   18.34    1.51
  15   2   5   16.59    1.45
  15   2   5   18.39    1.33
  16  -2   5    2.03    0.47
  16  -2   5    3.35    0.76
  16   2   5    2.69    0.49
  16   2   5    3.52    0.69
  17  -2   5    6.28    0.83
  17  -2   5    8.00    1.24
  17   2   5    8.01    0.89
  17   2   5    6.95    1.03
  18  -2   5    0.56    0.84
  18   2   5    1.23    0.61
  18   2   5    1.22    0.89
  18  -3  -5    1.54    1.05
  18  -3  -5   -0.16    0.54
  18   3  -5   -0.82    0.48
  17  -3  -5    0.97    0.77
  17  -3  -5    0.25    0.52
  17   3  -5   -0.13    0.42
  16  -3  -5    0.17    0.45
  16  -3  -5    1.21    0.69
  16   3  -5    0.32    0.41
  16   3  -5    0.07    0.59
  15  -3  -5    0.63    0.57
  15  -3  -5    0.14    0.41
  15   3  -5    0.43    0.34
  15   3  -5    0.25    0.51
  14  -3  -5    1.24    0.52
  14  -3  -5    1.10    0.49
  14   3  -5    1.79    0.36
  14   3  -5    0.75    0.48
  13  -3  -5    4.93    0.67
  13  -3  -5    3.22    0.50
  13   3  -5    3.00    0.44
  13   3  -5    3.60    0.66
  12  -3  -5    0.27    0.39
  12  -3  -5    0.28    0.33
  12   3  -5    0.04    0.24
  12   3  -5    0.36    0.34
  11  -3  -5    1.26    0.34
  11  -3  -5    0.90    0.38
  11   3  -5    1.32    0.35
  11   3  -5    1.24    0.32
  10  -3  -5    6.74    0.65
  10  -3  -5    6.45    0.67
  10   3  -5    7.04    0.65
  10   3  -5    6.83    0.64
   9  -3  -5    6.99    0.70
   9  -3  -5    6.76    0.64
   9   3  -5    7.78    0.64
   9   3  -5    6.60    0.62
   8  -3  -5    0.34    0.24
   8  -3  -5   -0.07    0.26
   8   3  -5    0.26    0.19
   8   3  -5    0.06    0.19
   7  -3  -5   82.94    5.57
   7  -3  -5   86.84    5.56
   7   3  -5   85.37    5.54
   7   3  -5   95.02    5.54
  -6  -3   5   15.08    0.98
   6  -3  -5   12.86    1.00
  -6  -3   5   13.96    0.96
   6  -3  -5   13.86    0.97
   6   3  -5   13.16    0.95
  -5  -3   5    6.65    0.54
  -5  -3   5    7.60    0.54
  -5  -3   5    6.66    0.52
   5  -3  -5    6.37    0.55
   5  -3  -5    6.34    0.58
   5   3  -5    7.39    0.52
  -4  -3   5    0.12    0.15
   4  -3  -5    0.28    0.19
   4  -3  -5    0.24    0.17
  -4  -3   5    0.31    0.13
   4   3  -5   -0.07    0.19
   4   3  -5    0.35    0.14
  -3  -3   5   87.61    5.28
   3  -3  -5   81.45    5.31
   3   3  -5   83.64    5.29
  -2  -3   5   41.77    2.49
   2  -3  -5   40.06    2.53
   2   3  -5   33.10    2.63
   2   3  -5   41.43    2.50
   2   3  -5   40.43    2.52
  -1  -3   5  137.40    8.18
   1  -3  -5  134.53    8.22
   1   3  -5  118.78    8.17
   1   3  -5  133.21    8.19
   0  -3   5    8.62    0.59
   0  -3  -5    8.26    0.62
   0   3  -5    6.83    0.70
   0   3  -5    8.38    0.59
   0   3  -5    9.11    0.56
   1  -3   5   30.01    1.99
   1  -3   5   32.68    2.02
  -1  -3  -5   32.80    2.08
  -1   3  -5   31.35    2.13
   1   3   5   28.07    2.02
  -1   3  -5   32.30    2.02
  -1   3  -5   34.46    1.99
   2  -3   5   96.20    6.03
  -2  -3  -5   96.19    6.10
   2   3   5   92.85    6.02
  -2   3  -5   98.93    6.11
  -3  -3  -5    1.08    0.22
   3  -3   5    1.08    0.21
  -3  -3  -5    0.92    0.22
  -3   3  -5    1.52    0.31
   3   3   5    1.26    0.18
  -4  -3  -5   23.72    1.67
  -4  -3  -5   24.15    1.70
   4  -3   5   24.01    1.63
  -4   3  -5   26.55    1.69
   4   3   5   24.44    1.61
   4   3   5   25.44    1.61
   5  -3   5   -0.08    0.14
   5  -3   5    0.13    0.05
   5   3   5    0.12    0.13
   5   3   5    0.33    0.20
   5   3   5    0.12    0.12
   6  -3   5    4.24    0.45
   6  -3   5    4.44    0.31
  -6   3  -5    4.06    0.37
   6   3   5    5.31    0.49
   6   3   5    4.85    0.41
   7  -3   5    2.52    0.38
   7  -3   5    2.39    0.22
   7   3   5    2.17    0.37
   7   3   5    2.28    0.29
   8  -3   5   43.84    2.78
   8  -3   5   42.46    2.90
   8   3   5   43.85    2.94
   8   3   5   46.25    2.85
   9  -3   5    1.51    0.21
   9  -3   5    1.85    0.37
   9   3   5    1.43    0.30
   9   3   5    2.21    0.44
  10  -3   5   11.55    0.81
  10  -3   5   11.43    0.97
  10   3   5   12.30    0.89
  10   3   5   11.76    1.09
  11  -3   5    1.27    0.41
  11  -3   5    1.01    0.21
  11   3   5    1.01    0.27
  11   3   5    1.30    0.42
  12  -3   5   11.28    0.82
  12  -3   5   12.48    1.03
  12   3   5    9.96    1.01
  12   3   5   11.70    0.90
  13  -3   5    1.22    0.52
  13  -3   5    1.23    0.26
  13   3   5    0.94    0.46
  13   3   5    1.10    0.32
  14  -3   5    0.64    0.52
  14  -3   5    0.20    0.25
  14   3   5    1.20    0.48
  14   3   5    0.13    0.30
  15  -3   5    0.01    0.28
  15  -3   5    0.97    0.62
  15   3   5    0.55    0.39
  15   3   5    0.81    0.54
  16  -3   5   -0.04    0.73
  16   3   5    0.23    0.41
  16   3   5    1.00    0.65
  17  -3   5    1.31    0.84
  17   3   5    0.13    0.75
  17   3   5    0.48    0.50
  17  -4  -5    3.17    1.02
  17  -4  -5    2.16    0.63
  17   4  -5    2.05    0.55
  16  -4  -5    2.33    0.55
  16  -4  -5    3.43    0.85
  16   4  -5    1.95    0.49
  15  -4  -5   -0.31    0.46
  15  -4  -5   -0.15    0.58
  15   4  -5    0.31    0.37
  14  -4  -5    1.02    0.48
  14  -4  -5    2.29    0.61
  14   4  -5    2.33    0.42
  14   4  -5    1.16    0.52
  13  -4  -5    3.31    0.52
  13  -4  -5    4.70    0.69
  13   4  -5    3.69    0.63
  13   4  -5    4.48    0.49
  12  -4  -5    2.40    0.41
  12  -4  -5    1.82    0.47
  12   4  -5    1.76    0.38
  12   4  -5    2.36    0.39
  11  -4  -5    3.01    0.49
  11  -4  -5    3.51    0.52
  11   4  -5    3.58    0.46
  11   4  -5    2.95    0.46
  10  -4  -5    3.51    0.51
  10  -4  -5    3.14    0.44
  10   4  -5    3.04    0.40
  10   4  -5    3.09    0.43
  10   4  -5    2.05    0.49
   9  -4  -5   21.84    1.62
   9  -4  -5   23.93    1.63
  -9  -4   5   24.45    1.64
   9   4  -5   23.45    1.59
  -8  -4   5   33.32    2.19
  -8  -4   5   32.79    2.16
   8  -4  -5   32.41    2.17
   8  -4  -5   31.09    2.17
   8   4  -5   32.46    2.13
  -7  -4   5   29.36    1.88
   7  -4  -5   26.21    1.88
   7  -4  -5   27.69    1.88
  -7  -4   5   28.90    1.86
   7   4  -5   27.19    1.83
   6  -4  -5    1.98    0.32
  -6  -4   5    1.87    0.28
   6  -4  -5    1.48    0.30
   6   4  -5    1.38    0.33
   6   4  -5    1.73    0.25
  -5  -4   5    0.58    0.18
   5  -4  -5    0.18    0.23
   5  -4  -5    0.37    0.22
  -5  -4   5    0.64    0.24
   5   4  -5    0.45    0.17
   5   4  -5    0.47    0.24
  -4  -4   5   39.53    2.43
   4  -4  -5   36.62    2.46
  -4  -4   5   36.80    2.45
   4   4  -5   38.53    2.43
   3  -4  -5   62.30    4.04
  -3  -4   5   66.86    4.00
   3   4  -5   61.93    4.03
   3   4  -5   63.20    4.00
   3   4  -5   62.85    4.05
  -2  -4   5    3.39    0.30
   2  -4  -5    3.15    0.37
   2   4  -5    2.67    0.31
   2   4  -5    2.70    0.45
   2   4  -5    3.19    0.28
  -1  -4   5   34.41    2.08
   1  -4  -5   34.14    2.13
   1   4  -5   35.61    2.07
   1   4  -5   29.83    2.22
   1   4  -5   28.05    2.08
   0  -4  -5  126.87    7.94
   0  -4   5  131.26    7.90
   0   4  -5  125.15    7.88
   0   4  -5  121.24    8.03
   1  -4   5   12.38    0.84
  -1  -4  -5   12.63    0.90
   1   4   5   13.51    0.99
  -1   4  -5   11.78    0.93
   1   4   5    9.94    0.82
  -1   4  -5   12.42    0.78
   2  -4   5   14.52    0.97
   2  -4   5   12.92    0.91
  -2  -4  -5   14.33    1.03
   2   4   5   15.19    1.07
   2   4   5   13.14    0.95
  -2   4  -5   15.22    1.07
   3  -4   5  147.51    9.47
  -3  -4  -5  150.68    9.54
   3   4   5  146.08    9.46
   3   4   5  149.20    9.47
  -3   4  -5  161.26    9.55
  -4  -4  -5   16.59    1.20
   4  -4   5   15.87    1.13
   4   4   5   14.86    1.15
  -4   4  -5   19.27    1.26
   4   4   5   15.78    1.11
  -5  -4  -5    4.33    0.52
  -5  -4  -5    5.14    0.50
   5  -4   5    4.35    0.45
   5   4   5    4.79    0.42
   5   4   5    4.86    0.50
  -6  -4  -5    1.37    0.28
  -6  -4  -5    0.89    0.31
   6  -4   5    0.82    0.26
   6   4   5    0.66    0.19
   6   4   5    0.56    0.21
   7  -4   5   79.04    5.33
   7  -4   5   88.15    5.47
  -7  -4  -5   85.79    5.57
  -7  -4  -5   82.65    5.50
   7   4   5   90.75    5.37
   7   4   5   84.27    5.41
  -7   4  -5   87.75    5.54
   8  -4   5   11.83    0.79
   8  -4   5   12.35    0.95
   8   4   5   12.06    0.99
   8   4   5   11.96    0.89
   9  -4   5    7.34    0.51
   9  -4   5    6.67    0.65
   9   4   5    6.94    0.79
   9   4   5    7.26    0.66
  10  -4   5   21.67    1.42
  10  -4   5   22.79    1.61
  10   4   5   22.27    1.52
  10   4   5   21.22    1.65
  11  -4   5   17.76    1.37
  11  -4   5   17.80    1.17
  11   4   5   18.50    1.28
  11   4   5   16.54    1.38
  12  -4   5    0.98    0.44
  12  -4   5    0.13    0.18
  12   4   5    0.55    0.41
  12   4   5    0.27    0.28
  13  -4   5    1.75    0.57
  13  -4   5    0.83    0.22
  13   4   5    1.15    0.46
  13   4   5    1.69    0.37
  14  -4   5   12.91    1.31
  14   4   5   12.83    1.20
  14   4   5   14.17    1.09
  15  -4   5    6.58    1.07
  15   4   5    4.77    0.79
  15   4   5    6.83    0.75
  16  -4   5    1.60    0.81
  16   4   5    1.47    0.45
  16   4   5    0.56    0.66
  17  -4   5    2.44    0.86
  17   4   5    0.24    0.77
  17   4   5    1.06    0.48
  17  -5  -5    1.58    0.89
  17   5  -5    0.21    0.56
  16  -5  -5    0.21    0.72
  16   5  -5   -0.20    0.44
  15  -5  -5    1.42    0.67
  15  -5  -5    0.09    0.51
  15   5  -5    0.20    0.40
 -14  -5   5    6.76    0.92
 -14  -5   5    6.31    0.97
  14  -5  -5    3.80    0.62
  14  -5  -5    6.00    0.93
  14   5  -5    4.78    0.60
  13  -5  -5    7.51    0.90
 -13  -5   5    7.09    1.11
  13  -5  -5    6.52    0.75
 -13  -5   5    6.92    1.07
  13   5  -5    4.36    0.96
  13   5  -5    6.60    0.64
 -12  -5   5    0.19    0.49
  12  -5  -5    0.50    0.44
 -12  -5   5   -0.18    0.54
  12  -5  -5    0.38    0.37
  12   5  -5   -0.06    0.27
  12   5  -5   -0.37    0.41
 -11  -5   5    1.80    0.50
  11  -5  -5    1.94    0.44
  11  -5  -5    1.48    0.41
 -11  -5   5    1.56    0.48
  11   5  -5    1.53    0.35
  11   5  -5    1.02    0.44
  10  -5  -5   21.25    1.54
 -10  -5   5   22.11    1.59
  10  -5  -5   19.46    1.49
  10   5  -5   21.25    1.47
  -9  -5   5    2.11    0.43
   9  -5  -5    1.21    0.32
   9  -5  -5    1.99    0.37
   9   5  -5    1.25    0.39
   9   5  -5    1.93    0.34
   8  -5  -5   -0.26    0.25
  -8  -5   5    0.15    0.29
   8  -5  -5   -0.21    0.30
   8   5  -5    0.27    0.23
   8   5  -5   -0.17    0.29
  -7  -5   5   23.80    1.50
   7  -5  -5   20.40    1.52
   7  -5  -5   22.68    1.52
   7   5  -5   23.21    1.48
   7   5  -5   18.10    1.63
   6  -5  -5    1.62    0.33
   6  -5  -5    1.59    0.31
  -6  -5   5    1.46    0.28
   6   5  -5    1.53    0.24
  -5  -5   5    0.13    0.18
   5  -5  -5   -0.15    0.24
   5   5  -5    0.18    0.24
   5   5  -5    0.21    0.17
   4  -5  -5   24.86    1.66
  -4  -5   5   26.84    1.61
   4   5  -5   20.68    1.76
   4   5  -5   25.16    1.61
  -3  -5   5    6.08    0.46
   3  -5  -5    4.99    0.53
   3   5  -5    4.81    0.61
   3   5  -5    5.20    0.44
   2  -5  -5   60.43    3.91
  -2  -5   5   62.28    3.86
   2   5  -5   57.29    4.02
   2   5  -5   63.48    3.85
   1  -5  -5  151.55    9.56
  -1  -5   5  150.33    9.51
   1   5  -5  146.93    9.67
   1   5  -5  158.90    9.50
   0  -5  -5  114.98    7.44
   0  -5   5  114.00    7.39
   0   5  -5  122.33    7.37
   0   5  -5  119.56    7.54
   1  -5   5   26.54    1.68
  -1  -5  -5   26.47    1.75
  -1   5  -5   28.58    1.83
   1   5   5   26.51    1.80
  -1   5  -5   22.44    1.63
   1   5   5   23.04    1.66
   2  -5   5  108.11    6.85
  -2  -5  -5  109.78    6.91
  -2   5  -5  119.97    6.98
   2   5   5  100.69    6.84
   2   5   5  105.28    6.89
  -3  -5  -5    1.10    0.27
   3  -5   5    0.26    0.22
   3   5   5    1.06    0.30
  -3   5  -5    1.04    0.29
   3   5   5    0.65    0.17
   4  -5   5    5.24    0.51
  -4  -5  -5    4.95    0.55
   4   5   5    5.00    0.47
   4   5   5    6.48    0.67
  -5  -5  -5    1.20    0.32
   5  -5   5    0.94    0.30
   5   5   5    1.14    0.29
   5   5   5    1.01    0.24
  -6  -5  -5   18.96    1.54
   6  -5   5   20.27    1.47
  -6   5  -5   24.70    1.73
   6   5   5   19.89    1.43
   6   5   5   22.07    1.48
  -7  -5  -5    0.47    0.39
  -7  -5  -5    0.59    0.37
   7  -5   5    0.72    0.31
   7   5   5    0.64    0.26
   7   5   5    0.59    0.26
  -8  -5  -5   39.35    2.97
   8  -5   5   43.15    2.85
  -8  -5  -5   42.80    2.94
   8   5   5   44.82    2.77
   8   5   5   43.58    2.80
  -9  -5  -5   -0.19    0.45
  -9  -5  -5    0.05    0.47
   9  -5   5    0.30    0.10
   9  -5   5    0.36    0.29
   9   5   5    0.12    0.25
  10  -5   5    0.13    0.35
 -10  -5  -5    0.27    0.48
 -10  -5  -5    0.49    0.46
  10  -5   5    0.24    0.12
  10   5   5    0.29    0.26
 -11  -5  -5    1.59    0.63
 -11  -5  -5    2.41    0.58
  11  -5   5    1.05    0.41
  11   5   5    1.61    0.32
 -12  -5  -5    4.35    0.81
  12  -5   5    5.08    0.75
  12   5   5    3.97    0.56
 -13  -5  -5    6.89    1.08
  13  -5   5    6.80    0.89
  13   5   5    5.27    0.65
  13   5   5    5.17    0.79
 -14  -5  -5    0.58    0.88
  14  -5   5    1.26    0.66
  14   5   5    0.99    0.42
  14   5   5    1.49    0.54
  15  -5   5    0.33    0.77
  15   5   5   -0.08    0.36
  15   5   5    0.25    0.62
  16  -5   5    2.28    0.87
  16   5   5    1.05    0.46
  16   5   5    0.05    0.71
  16  -6  -5    1.60    0.89
  16   6  -5    0.38    0.54
  15  -6  -5    1.71    0.85
  15   6  -5    0.59    0.47
  14  -6  -5    2.43    0.66
  14   6  -5    1.84    0.45
  13  -6  -5   -0.27    0.39
 -13  -6   5    0.20    0.77
  13  -6  -5    0.47    0.55
  13   6  -5    0.74    0.35
 -12  -6   5   13.92    1.27
  12  -6  -5   12.35    1.05
  12  -6  -5   12.48    1.15
  12   6  -5   12.64    1.02
  11  -6  -5   16.04    1.30
 -11  -6   5   17.08    1.39
  11  -6  -5   16.50    1.26
  11   6  -5   16.27    1.22
 -10  -6   5   19.31    1.40
  10  -6  -5   16.66    1.30
  10  -6  -5   18.01    1.33
  10   6  -5   13.98    1.45
  10   6  -5   17.21    1.22
  -9  -6   5    0.56    0.38
   9  -6  -5    1.12    0.34
   9  -6  -5    0.29    0.36
   9   6  -5    0.64    0.29
   9   6  -5    0.35    0.36
   8  -6  -5    3.08    0.45
   8  -6  -5    2.22    0.41
  -8  -6   5    2.87    0.47
   8   6  -5    2.55    0.39
   8   6  -5    1.97    0.45
   7  -6  -5   27.27    1.84
  -7  -6   5   29.05    1.82
   7  -6  -5   25.61    1.85
   7   6  -5   23.34    1.96
   7   6  -5   27.62    1.80
  -6  -6   5    3.94    0.42
   6  -6  -5    2.96    0.45
   6  -6  -5    3.14    0.47
   6   6  -5    2.03    0.41
   6   6  -5    3.10    0.40
   5  -6  -5    6.46    0.64
  -5  -6   5    7.21    0.58
   5   6  -5    6.49    0.56
   5   6  -5    5.72    0.75
   4  -6  -5    7.68    0.71
  -4  -6   5    8.42    0.66
   4   6  -5    8.22    0.84
   4   6  -5    8.01    0.63
   3  -6  -5    5.29    0.59
  -3  -6   5    5.79    0.51
   3   6  -5    5.87    0.69
   3   6  -5    5.38    0.48
   2  -6  -5   14.49    1.14
  -2  -6   5   15.18    1.06
   2   6  -5   14.84    1.23
   2   6  -5   16.29    1.05
  -1  -6   5  133.90    8.57
   1  -6  -5  129.56    8.62
   1   6  -5  141.01    8.74
   1   6  -5  141.16    8.56
   0  -6  -5   21.72    1.57
   0  -6   5   21.19    1.50
   0   6  -5   24.52    1.69
   0   6  -5   22.33    1.47
  -1  -6  -5    1.88    0.38
   1  -6   5    1.29    0.29
   1   6   5    1.03    0.23
  -1   6  -5    1.13    0.20
  -2  -6  -5    2.54    0.42
   2  -6   5    1.89    0.33
  -2   6  -5    2.98    0.63
   2   6   5    1.76    0.28
   3  -6   5    7.39    0.67
  -3  -6  -5    8.46    0.73
   3   6   5    7.39    0.62
  -4  -6  -5    0.83    0.37
   4  -6   5    0.78    0.32
   4   6   5    0.22    0.24
  -4   6  -5    1.37    0.41
   4   6   5    1.07    0.39
   5  -6   5   34.39    2.39
  -5  -6  -5   34.62    2.48
   5   6   5   37.73    2.46
  -5   6  -5   39.78    2.64
   5   6   5   34.56    2.38
  -6  -6  -5    0.15    0.42
   6  -6   5   -0.11    0.26
   6   6   5    0.49    0.35
   6   6   5    0.37    0.29
  -7  -6  -5    2.78    0.58
   7  -6   5    2.60    0.43
   7   6   5    1.61    0.33
  -8  -6  -5    9.34    0.94
   8  -6   5    9.21    0.83
   8   6   5    9.46    0.78
   9  -6   5    9.14    0.86
  -9  -6  -5   10.87    1.02
   9   6   5   11.05    0.85
  10  -6   5    1.59    0.47
 -10  -6  -5    2.12    0.57
 -10  -6  -5    1.76    0.58
  10   6   5    1.71    0.32
 -11  -6  -5    0.55    0.59
  11  -6   5    0.75    0.45
 -11  -6  -5    1.38    0.65
  11   6   5    1.30    0.35
  12  -6   5    0.17    0.52
 -12  -6  -5    1.76    0.76
 -12  -6  -5    0.60    0.72
  12   6   5    0.69    0.33
  13  -6   5    2.03    0.63
 -13  -6  -5    1.84    0.86
 -13  -6  -5    1.03    0.82
  13   6   5    1.20    0.42
 -14  -6  -5    7.18    1.27
  14  -6   5    6.20    1.04
 -14  -6  -5    6.63    1.22
  14   6   5    7.33    0.80
 -15  -6  -5   -0.51    1.05
  15  -6   5    0.50    0.82
 -15  -6  -5    0.46    1.05
  15   6   5    1.17    0.47
 -16  -6  -5   -0.79    1.18
  16  -6   5    1.00    0.94
 -16  -6  -5   -0.01    1.19
  16   6   5    0.59    0.56
  15  -7  -5   -0.20    0.81
  15   7  -5    0.25    0.54
  14  -7  -5    1.96    0.78
  14   7  -5    1.04    0.47
  13  -7  -5    0.84    0.66
  13   7  -5    0.40    0.40
  12  -7  -5    0.51    0.53
  12   7  -5    0.22    0.39
 -11  -7   5    1.03    0.60
  11  -7  -5    1.79    0.57
  11   7  -5    1.63    0.48
  11   7  -5    1.64    0.41
  10  -7  -5    4.19    0.68
 -10  -7   5    5.98    0.86
  10  -7  -5    6.29    0.78
  10   7  -5    6.27    0.64
  10   7  -5    5.72    0.93
   9  -7  -5    2.48    0.47
   9  -7  -5    3.53    0.59
  -9  -7   5    2.59    0.50
   9   7  -5    3.69    0.49
   9   7  -5    1.85    0.48
   8  -7  -5   11.51    1.04
  -8  -7   5   13.63    1.03
   8  -7  -5   11.90    1.05
   8   7  -5   13.98    0.99
   8   7  -5   11.17    1.17
   7  -7  -5    5.22    0.59
   7  -7  -5    6.71    0.74
  -7  -7   5    5.25    0.61
   7   7  -5    6.61    0.62
   7   7  -5    6.29    0.82
   6  -7  -5    3.78    0.61
   6  -7  -5    4.56    0.59
  -6  -7   5    4.11    0.49
   6   7  -5    4.11    0.57
   6   7  -5    4.28    0.71
   5  -7  -5   23.72    1.75
  -5  -7   5   24.85    1.70
   5   7  -5   24.95    1.88
   5   7  -5   26.55    1.71
   4  -7  -5    5.56    0.62
  -4  -7   5    6.55    0.60
   4   7  -5    7.42    0.62
   4   7  -5    7.19    0.83
   3  -7  -5    0.73    0.36
  -3  -7   5    0.66    0.29
   3   7  -5    0.85    0.33
   3   7  -5    0.67    0.26
  -2  -7   5   19.98    1.41
   2  -7  -5   19.90    1.49
   2   7  -5   21.43    1.62
   2   7  -5   20.89    1.41
   1  -7  -5  169.45   11.52
  -1  -7   5  175.64   11.47
   1   7  -5  195.78   11.67
   1   7  -5  190.84   11.47
   0  -7  -5    5.41    0.63
   0  -7   5    5.32    0.57
   0   7  -5    4.85    0.48
   0   7  -5    6.74    0.82
  -1  -7  -5    3.62    0.55
   1  -7   5    2.91    0.45
  -1   7  -5    2.98    0.35
  -1   7  -5    4.04    0.77
   2  -7   5    1.04    0.38
  -2  -7  -5    1.02    0.39
  -2   7  -5    0.79    0.46
   2   7   5    0.64    0.24
   3  -7   5    2.51    0.42
  -3  -7  -5    2.60    0.49
  -3   7  -5    2.46    0.54
   3   7   5    2.30    0.36
   4  -7   5    8.24    0.74
  -4  -7  -5    8.07    0.80
   4   7   5    8.11    0.74
   4   7   5    9.89    1.08
  -5  -7  -5   27.34    2.00
   5  -7   5   25.91    1.91
   5   7   5   26.86    1.92
   5   7   5   28.47    2.07
  -5   7  -5   31.98    2.27
   6  -7   5    9.04    0.81
  -6  -7  -5    9.40    0.92
   6   7   5    9.13    0.79
  -6   7  -5   11.62    1.39
   6   7   5    8.38    1.05
  -7  -7  -5    0.62    0.45
   7  -7   5    0.35    0.32
  -7   7  -5    0.11    0.65
   7   7   5    0.76    0.30
  -8  -7  -5    0.54    0.45
   8  -7   5    0.64    0.36
   8   7   5    0.22    0.29
   9  -7   5   -0.54    0.37
  -9  -7  -5    0.60    0.52
   9   7   5    0.44    0.30
  10  -7   5    1.10    0.44
 -10  -7  -5    0.71    0.64
  10   7   5    0.37    0.32
  11  -7   5    0.78    0.54
 -11  -7  -5    0.86    0.64
  11   7   5    0.49    0.36
  12  -7   5    0.94    0.62
 -12  -7  -5    0.84    0.79
  12   7   5    0.74    0.41
  13  -7   5    5.32    1.00
 -13  -7  -5    5.78    1.14
  13   7   5    5.73    0.76
  14  -7   5   -0.37    0.75
 -14  -7  -5    0.46    1.01
  14   7   5    0.51    0.40
 -15  -7  -5    0.48    1.13
  15  -7   5    0.93    0.91
  15   7   5    0.37    0.57
  14  -8  -5    0.68    0.83
  14   8  -5    0.19    0.55
  13  -8  -5    0.03    0.74
  13   8  -5    0.07    0.49
  12  -8  -5    2.98    0.81
  12   8  -5    1.94    0.46
  11  -8  -5   20.21    1.61
  11   8  -5   17.54    1.40
  10  -8  -5   19.33    1.54
 -10  -8   5   16.25    1.44
  10   8  -5   20.08    1.40
  10   8  -5   17.65    1.62
  -9  -8   5   -0.01    0.50
   9  -8  -5    0.80    0.44
   9   8  -5   -0.36    0.34
   9   8  -5   -0.16    0.45
  -8  -8   5   -0.19    0.44
   8  -8  -5   -0.54    0.42
   8  -8  -5    0.20    0.41
   8   8  -5    0.37    0.32
   8   8  -5   -0.26    0.40
  -7  -8   5   27.42    1.91
   7  -8  -5   24.81    1.95
   7  -8  -5   26.28    1.97
   7   8  -5   29.32    2.12
   7   8  -5   29.98    1.91
  -6  -8   5   -0.11    0.36
   6  -8  -5    0.72    0.38
   6  -8  -5   -0.15    0.43
   6   8  -5    0.49    0.30
   6   8  -5    0.17    0.41
  -5  -8   5   13.97    1.07
   5  -8  -5   12.48    1.08
   5   8  -5   15.27    1.32
   5   8  -5   14.75    1.12
  -4  -8   5    0.55    0.35
   4  -8  -5    0.55    0.37
   4   8  -5    0.45    0.32
   4   8  -5    0.55    0.39
  -3  -8   5    7.29    0.73
   3  -8  -5    6.15    0.69
   3   8  -5    7.96    0.96
   3   8  -5    8.23    0.69
  -2  -8   5    5.76    0.69
   2  -8  -5    5.83    0.71
   2   8  -5    7.11    0.62
   2   8  -5    6.79    0.97
  -1  -8   5   54.31    3.89
   1  -8  -5   57.32    3.95
   1   8  -5   64.83    4.13
   1   8  -5   64.81    3.89
   0  -8  -5    5.25    0.66
   0  -8   5    5.87    0.64
   0   8  -5    5.97    0.56
   0   8  -5    5.86    0.98
  -1  -8  -5    0.94    0.40
   1  -8   5    1.13    0.36
  -1   8  -5    1.27    0.46
   2  -8   5    0.92    0.33
  -2  -8  -5    0.96    0.39
   2   8   5    1.01    0.34
   2   8   5    1.12    0.58
  -2   8  -5    0.69    0.49
  -3  -8  -5    0.85    0.40
   3  -8   5    0.57    0.32
   3   8   5    0.16    0.53
   3   8   5    1.01    0.39
  -3   8  -5    1.49    0.58
   4  -8   5   42.19    2.84
  -4  -8  -5   42.19    2.90
   4   8   5   43.96    2.87
  -4   8  -5   45.63    3.14
   4   8   5   40.39    2.99
   5  -8   5    0.47    0.32
  -5  -8  -5    0.44    0.38
   5   8   5    0.48    0.32
   5   8   5   -0.72    0.48
  -5   8  -5   -0.12    0.54
  -6  -8  -5    7.47    0.85
   6  -8   5    8.96    0.81
  -6   8  -5    7.15    1.41
   6   8   5    9.54    0.81
  -7  -8  -5    1.58    0.49
   7  -8   5    2.54    0.48
  -7   8  -5    1.12    0.77
   7   8   5    1.73    0.40
   8  -8   5   12.14    1.14
  -8  -8  -5   11.92    1.20
   8   8   5   14.33    1.09
   9  -8   5    0.60    0.49
  -9  -8  -5    0.02    0.63
   9   8   5    0.43    0.32
 -10  -8  -5   10.57    1.30
  10   8   5    9.51    0.97
  11  -8   5    1.16    0.65
 -11  -8  -5   -0.06    0.81
  11   8   5    0.33    0.44
 -12  -8  -5    0.23    0.91
  12  -8   5    2.38    0.77
  12   8   5    2.85    0.57
 -13  -8  -5    1.54    1.03
  13  -8   5    1.29    0.82
  13   8   5    0.70    0.51
 -14  -8  -5    5.53    1.45
  14  -8   5    9.76    1.49
  14   8   5    7.90    1.04
  12  -9  -5    3.27    0.84
  12   9  -5    1.81    0.50
  11  -9  -5    1.47    0.73
  11   9  -5    0.53    0.44
  10  -9  -5    1.13    0.65
  10   9  -5   -0.69    0.54
  10   9  -5   -0.20    0.43
  -9  -9   5    5.45    0.88
   9  -9  -5    6.95    0.95
   9   9  -5    5.51    1.15
   9   9  -5    5.31    0.74
   8  -9  -5   13.85    1.19
  -8  -9   5   10.82    1.10
   8   9  -5   13.48    1.47
   8   9  -5   13.70    1.08
   7  -9  -5    4.13    0.70
  -7  -9   5    2.91    0.54
   7   9  -5    2.62    0.60
   6  -9  -5    3.80    0.61
   6  -9  -5    3.71    0.58
  -6  -9   5    3.49    0.59
   6   9  -5    4.94    0.59
   6   9  -5    3.35    0.65
  -5  -9   5   -0.55    0.39
   5  -9  -5   -0.07    0.41
   5   9  -5    0.38    0.37
   5   9  -5   -0.28    0.39
   4  -9  -5   -0.27    0.42
  -4  -9   5   -0.22    0.37
   4   9  -5    0.67    0.41
   4   9  -5   -0.33    0.42
  -3  -9   5    0.00    0.37
   3  -9  -5    1.16    0.43
   3   9  -5    0.40    0.46
   3   9  -5    1.11    0.44
  -2  -9   5    4.00    0.59
   2  -9  -5    3.66    0.64
   2   9  -5    3.51    0.64
   2   9  -5    4.63    0.55
   1  -9  -5    2.08    0.50
  -1  -9   5    1.46    0.40
   1   9  -5    1.52    0.51
   1   9  -5    2.32    0.40
   0  -9   5    0.82    0.36
   0  -9  -5    0.69    0.42
   0   9  -5    0.04    0.47
   1  -9   5    3.73    0.54
  -1  -9  -5    3.78    0.60
  -1   9  -5    3.36    0.70
   2  -9   5   -0.12    0.34
  -2  -9  -5   -0.02    0.41
  -2   9  -5   -0.69    0.54
  -3  -9  -5    1.58    0.49
   3  -9   5    2.09    0.42
   3   9   5    2.57    0.48
  -3   9  -5    0.94    0.69
   4  -9   5    6.04    0.69
  -4  -9  -5    5.01    0.71
   4   9   5    5.15    0.70
   5  -9   5    4.25    0.61
  -5  -9  -5    3.46    0.62
   5   9   5    3.83    0.56
  -5   9  -5    2.41    0.85
   6  -9   5    1.16    0.44
  -6  -9  -5   -0.24    0.51
  -6   9  -5   -0.50    0.77
   6   9   5    1.03    0.43
   7  -9   5    3.04    0.55
  -7  -9  -5    1.41    0.64
   7   9   5    2.06    0.48
  -8  -9  -5    0.49    0.60
   8  -9   5    0.88    0.49
   8   9   5    1.08    0.43
   9  -9   5   11.37    1.14
  -9  -9  -5    6.55    1.19
   9   9   5    9.64    0.98
  10  -9   5    2.27    0.80
 -10  -9  -5    3.12    0.98
  10   9   5    3.35    0.61
  11  -9   5   -0.08    0.72
 -11  -9  -5    0.82    0.91
  11   9   5   -0.14    0.52
  12  -9   5    0.81    0.88
 -12  -9  -5   -0.39    1.06
  12   9   5   -0.12    0.56
  11 -10  -5    3.75    0.91
  11  10  -5    2.25    0.63
  10 -10  -5    3.62    0.84
  10  10  -5    5.89    0.86
   9 -10  -5    0.98    0.71
   9  10  -5    0.64    0.50
   8 -10  -5    1.28    0.69
   8  10  -5    0.79    0.45
   7 -10  -5    0.60    0.61
   7  10  -5    1.26    0.47
   6 -10  -5    1.83    0.60
  -6 -10   5    0.33    0.49
   6  10  -5    2.01    0.49
   6  10  -5    0.01    0.55
   5 -10  -5    1.51    0.57
  -5 -10   5    1.03    0.49
   5  10  -5    1.36    0.45
   5  10  -5    0.41    0.56
   4 -10  -5    9.58    0.98
  -4 -10   5    8.61    0.94
   4  10  -5    8.34    1.22
   4  10  -5   11.18    0.97
   3 -10  -5   12.11    1.11
  -3 -10   5   11.28    1.08
   3  10  -5   11.80    1.35
  -2 -10   5    1.59    0.50
   2 -10  -5    1.63    0.53
   2  10  -5    3.65    0.66
   2  10  -5    0.51    0.57
  -1 -10   5    5.47    0.75
   1 -10  -5    6.24    0.87
   1  10  -5    4.25    0.80
   0 -10   5    0.78    0.42
   0 -10  -5    1.31    0.55
   0  10  -5    0.46    0.63
   1 -10   5   17.19    1.31
  -1 -10  -5   14.77    1.39
  -1  10  -5   15.05    1.74
  -2 -10  -5    3.87    0.68
   2 -10   5    4.83    0.70
  -3 -10  -5    2.31    0.67
   3 -10   5    3.34    0.59
  -4 -10  -5    4.70    0.79
  -4  10  -5    4.01    1.04
   5 -10   5    5.71    0.78
  -5 -10  -5    4.20    0.81
   5  10   5    6.50    0.84
   6 -10   5    5.58    0.79
  -6 -10  -5    2.65    0.75
   6  10   5    3.78    0.61
   7 -10   5    3.59    0.64
  -7 -10  -5    1.76    0.79
   7  10   5    2.53    0.56
  -8 -10  -5    0.25    0.78
   8 -10   5    1.53    0.71
   8  10   5    1.09    0.52
   9 -10   5    0.23    0.67
  -9 -10  -5   -0.97    0.81
   9  10   5    1.08    0.55
 -10 -10  -5   -0.79    0.89
  10 -10   5    0.88    0.80
  10  10   5    0.06    0.56
   8 -11  -5    7.25    1.23
   8  11  -5    7.11    0.98
   7 -11  -5    7.54    1.16
   7  11  -5    8.71    1.05
   6 -11  -5    1.61    0.75
   6  11  -5    1.72    0.61
  -5 -11   5    2.10    0.64
   5 -11  -5    3.52    0.79
  -4 -11   5    0.75    0.54
   4 -11  -5    0.24    0.66
   4  11  -5    0.48    0.58
   3 -11  -5    3.34    0.71
  -3 -11   5    2.95    0.61
   3  11  -5    2.69    0.65
  -2 -11   5    8.12    1.00
   2 -11  -5    7.69    0.98
   2  11  -5    9.96    1.06
  -1 -11   5    5.67    0.84
   1 -11  -5    3.60    0.74
   0 -11   5    0.48    0.57
   0 -11  -5    0.64    0.58
  -1 -11  -5    0.25    0.62
   1 -11   5    1.34    0.58
   2 -11   5    4.02    0.71
  -2 -11  -5    2.68    0.77
  -3 -11  -5    1.70    0.75
   3 -11   5    2.53    0.66
   4 -11   5    3.37    0.72
  -4 -11  -5    1.55    0.73
  -4  11  -5   -0.16    0.94
   5 -11   5    1.67    0.64
  -5 -11  -5    0.12    0.74
  -6 -11  -5   -0.57    0.77
   6 -11   5    0.35    0.77
   6  11   5    1.94    0.60
   7 -11   5    1.47    0.81
   7  11   5    2.16    0.69
   8 -11   5    3.02    1.02
  -8 -11  -5   -0.57    0.88
   8  11   5    1.78    0.66
   5 -12  -5    2.48    0.89
   4 -12  -5    1.47    0.84
  -4 -12   5    0.67    0.65
   4  12  -5    1.64    0.78
  -3 -12   5    8.24    1.03
   3 -12  -5    7.49    1.23
  -2 -12   5    2.34    0.73
   2 -12  -5    2.08    0.79
  -1 -12   5    2.30    0.76
   1 -12  -5    2.81    0.87
   0 -12   5    1.37    0.73
   0 -12  -5    1.35    0.82
  -1 -12  -5    6.90    1.10
  -1  12  -5    4.06    1.19
  -2 -12  -5    0.30    0.85
   2 -12   5    1.55    0.86
  -3 -12  -5   -0.52    0.92
   3 -12   5    0.02    0.84
   4 -12   5    1.46    0.98
  -4 -12  -5   -1.50    0.92
  18   0  -6    1.60    0.88
  18   0  -6    1.07    0.56
  17   0  -6   -0.03    0.69
  17   0  -6   -0.03    0.44
  16   0  -6   12.28    1.05
  16   0  -6   10.59    1.12
  15   0  -6    0.23    0.37
  15   0  -6   -0.83    0.47
  14   0  -6    4.15    0.54
  14   0  -6    3.83    0.60
  13   0  -6   -0.02    0.29
  13   0  -6    0.34    0.40
  12   0  -6   49.99    3.12
  12   0  -6   44.49    3.18
  11   0  -6    0.32    0.32
  11   0  -6    0.07    0.27
  10   0  -6    0.59    0.27
  10   0  -6    0.65    0.26
   9   0  -6    0.44    0.24
   9   0  -6    0.00    0.22
   8   0  -6   12.00    0.86
   8   0  -6   10.99    0.83
   7   0  -6    0.02    0.15
   6   0  -6  198.99   12.20
   6   0  -6  191.12   12.23
   5   0  -6   -0.07    0.11
  -5   0   6    0.19    0.12
   5   0  -6    0.20    0.16
   4   0  -6  115.61    7.64
   4   0  -6  120.87    7.59
  -4   0   6  127.92    7.59
   3   0  -6    0.31    0.16
  -3   0   6    0.28    0.10
   2   0  -6   11.24    0.81
   2   0  -6   11.29    0.75
  -2   0   6   12.27    0.75
  -1   0   6   -0.14    0.08
   1   0  -6   -0.16    0.07
   1   0  -6   -0.25    0.12
  -1   0   6   -0.22    0.08
   0   0  -6    1.88    0.18
   0   0   6    1.76    0.20
  -1   0  -6   -0.07    0.10
   1   0   6   -0.19    0.10
   2   0   6    5.90    0.42
  -2   0  -6    4.65    0.41
   2   0   6    4.86    0.35
  -3   0  -6    0.06    0.16
   3   0   6    0.22    0.11
   3   0   6   -0.09    0.13
   3   0   6   -0.13    0.07
  -3   0  -6    0.01    0.07
   4   0   6   36.44    2.18
   4   0   6   30.76    2.11
   5   0   6   -0.12    0.10
   5   0   6   -0.08    0.10
   5   0   6   -0.11    0.16
   6   0   6    3.95    0.40
   6   0   6    3.46    0.30
   7   0   6   -0.19    0.12
   7   0   6   -0.03    0.21
   8   0   6    0.08    0.13
   8   0   6   -0.42    0.22
   9   0   6    0.01    0.29
   9   0   6   -0.08    0.15
  10   0   6   -0.11    0.29
  10   0   6    0.11    0.19
  11   0   6   -0.33    0.32
  11   0   6    0.04    0.20
  12   0   6    1.51    0.43
  12   0   6    2.05    0.32
  13   0   6    0.54    0.43
  13   0   6    0.27    0.29
  14   0   6    0.26    0.48
  14   0   6    0.72    0.34
  15   0   6   -0.16    0.33
  15   0   6    0.12    0.55
  16   0   6    2.41    0.65
  16   0   6    1.94    0.46
  17   0   6    0.20    0.45
  17   0   6    0.99    0.75
  18   0   6    2.69    0.64
  18   0   6    1.74    0.88
  18  -1  -6    0.65    0.52
  18  -1  -6    2.10    0.89
  18   1  -6    1.45    0.90
  18   1  -6    1.22    0.52
  17  -1  -6    0.32    0.70
  17  -1  -6   -0.02    0.50
  17   1  -6   -0.24    0.40
  17   1  -6    0.86    0.71
  16  -1  -6   -0.01    0.43
  16  -1  -6    0.15    0.59
  16   1  -6   -0.45    0.60
  16   1  -6    0.04    0.38
  15  -1  -6   -0.01    0.37
  15  -1  -6    0.20    0.51
  15   1  -6   -0.50    0.48
  15   1  -6   -0.26    0.30
  14  -1  -6    0.74    0.37
  14  -1  -6    0.81    0.45
  14   1  -6    0.74    0.33
  14   1  -6    0.28    0.46
  13  -1  -6    8.27    0.81
  13  -1  -6    8.36    0.88
  13   1  -6    9.21    0.77
  13   1  -6    6.99    0.89
  12  -1  -6    0.39    0.33
  12  -1  -6    0.52    0.43
  12   1  -6    1.06    0.44
  12   1  -6    1.15    0.35
  11  -1  -6    0.87    0.45
  11  -1  -6    1.36    0.34
  11   1  -6    1.19    0.36
  11   1  -6    2.10    0.37
  10  -1  -6    0.51    0.30
  10  -1  -6    0.88    0.28
  10   1  -6    0.96    0.26
  10   1  -6    0.30    0.26
   9  -1  -6   38.15    2.47
   9  -1  -6   37.02    2.46
   9   1  -6   36.89    2.47
   9   1  -6   37.39    2.46
   8  -1  -6    9.49    0.74
   8  -1  -6    9.69    0.76
   8   1  -6   10.02    0.76
   8   1  -6   10.51    0.77
   7  -1  -6  195.43   12.03
   7  -1  -6  188.04   12.06
   7   1  -6  189.71   12.04
   7   1  -6  195.18   12.05
   6  -1  -6    8.51    0.66
   6  -1  -6    8.55    0.61
  -6  -1   6    7.86    0.57
   6   1  -6    8.32    0.63
   6   1  -6    8.32    0.61
   5  -1  -6   66.68    4.07
  -5  -1   6   60.40    4.04
   5  -1  -6   62.98    4.12
   5   1  -6   68.80    4.07
   5   1  -6   63.89    4.10
   4  -1  -6  129.67    8.37
  -4  -1   6  123.95    8.28
   4  -1  -6  136.86    8.31
   4   1  -6  139.95    8.30
  -4   1   6  138.50    8.31
   4   1  -6  128.83    8.34
   3  -1  -6    2.54    0.29
  -3  -1   6    2.25    0.18
   3  -1  -6    2.54    0.25
   3   1  -6    2.97    0.29
   3   1  -6    2.30    0.19
  -3   1   6    3.03    0.25
   2  -1  -6   18.83    1.20
   2  -1  -6   18.42    1.25
  -2   1   6   19.15    1.20
   2   1  -6   17.70    1.22
  -1  -1   6   12.04    0.74
   1  -1  -6   11.60    0.77
  -1   1   6   11.36    0.77
   1   1  -6   10.37    0.77
   1   1  -6   11.07    0.73
   0  -1   6    9.26    0.67
   0  -1   6    9.37    0.65
   0  -1  -6   10.20    0.69
   0   1  -6    9.57    0.67
   0   1   6   10.51    0.69
   0   1  -6   10.38    0.65
  -1  -1  -6    0.87    0.16
   1  -1   6    0.64    0.13
  -1   1  -6    0.76    0.12
  -1   1  -6    0.41    0.16
   1   1   6    0.78    0.16
   2  -1   6   65.19    3.87
  -2   1  -6   67.26    3.87
  -2   1  -6   52.90    3.90
   2   1   6   60.21    3.85
  -2   1  -6   61.20    3.83
   3  -1   6    3.36    0.25
   3  -1   6    3.72    0.32
  -3   1  -6    3.66    0.24
  -3   1  -6    2.55    0.33
   3   1   6    3.11    0.27
  -3   1  -6    3.62    0.33
   3   1   6    3.94    0.33
   4  -1   6   54.13    3.57
   4  -1   6   55.78    3.63
  -4   1  -6   60.57    3.62
   4   1   6   54.90    3.59
   4   1   6   59.74    3.65
   5  -1   6  105.32    6.91
   5  -1   6  107.95    6.98
  -5   1  -6  118.46    6.97
   5   1   6  107.86    6.93
   5   1   6  114.22    7.02
   6  -1   6   14.76    1.02
   6  -1   6   14.28    0.94
   6   1   6   14.46    1.03
   6   1   6   14.08    0.96
   7  -1   6    7.49    0.51
   7  -1   6    7.61    0.61
   7   1   6    6.43    0.51
   7   1   6    7.47    0.54
   7   1   6    7.38    0.63
   8  -1   6    1.01    0.17
   8  -1   6    1.27    0.29
   8   1   6    0.61    0.15
   8   1   6    1.62    0.32
   8   1   6    1.04    0.20
   9  -1   6    3.57    0.51
   9  -1   6    3.55    0.35
   9   1   6    3.75    0.38
   9   1   6    3.64    0.53
  10  -1   6   23.69    1.72
  10  -1   6   24.18    1.58
  10   1   6   24.40    1.74
  10   1   6   24.25    1.61
  11  -1   6   49.84    3.32
  11  -1   6   50.29    3.17
  11   1   6   50.74    3.19
  11   1   6   47.01    3.33
  12  -1   6    1.70    0.45
  12  -1   6    1.52    0.30
  12   1   6    2.50    0.37
  12   1   6    2.01    0.44
  13  -1   6    7.70    0.86
  13  -1   6    8.08    0.69
  13   1   6    8.75    0.77
  13   1   6    7.62    0.89
  14  -1   6   16.95    1.26
  14  -1   6   16.52    1.43
  14   1   6   18.48    1.28
  14   1   6   16.96    1.44
  15  -1   6   11.29    0.98
  15  -1   6   12.62    1.25
  15   1   6   11.84    1.01
  15   1   6   11.77    1.17
  16  -1   6    0.46    0.64
  16  -1   6    0.33    0.39
  16   1   6    0.89    0.40
  16   1   6    0.84    0.63
  17  -1   6    0.37    0.47
  17  -1   6    0.71    0.75
  17   1   6    1.35    0.70
  17   1   6    1.05    0.50
  18  -1   6    2.60    0.92
  18  -1   6    3.11    0.62
  18   1   6    1.67    0.91
  18   1   6    1.87    0.60
  18  -2  -6    0.79    0.58
  18  -2  -6    4.01    1.00
  18   2  -6    0.81    0.54
  17  -2  -6    1.43    0.79
  17  -2  -6   -0.89    0.47
  17   2  -6   -0.07    0.41
  16  -2  -6   12.49    1.10
  16  -2  -6   13.40    1.26
  16   2  -6   12.37    1.04
  16   2  -6    9.03    1.21
  15  -2  -6    0.58    0.52
  15  -2  -6    1.32    0.43
  15   2  -6    1.51    0.54
  15   2  -6    2.18    0.42
  14  -2  -6    6.26    0.83
  14  -2  -6    6.56    0.77
  14   2  -6    5.03    0.76
  14   2  -6    7.70    0.70
  13  -2  -6    0.81    0.42
  13  -2  -6    1.39    0.42
  13   2  -6    0.40    0.52
  13   2  -6    1.10    0.33
  12  -2  -6   10.27    0.85
  12  -2  -6   11.04    0.94
  12   2  -6    9.07    0.90
  12   2  -6   10.15    0.83
  11  -2  -6    3.74    0.48
  11  -2  -6    3.66    0.59
  11   2  -6    4.05    0.52
  11   2  -6    2.83    0.51
  10  -2  -6   21.51    1.62
  10  -2  -6   22.57    1.57
  10   2  -6   23.91    1.58
  10   2  -6   22.84    1.60
   9  -2  -6   10.65    0.85
   9  -2  -6   10.30    0.83
   9   2  -6   10.41    0.84
   9   2  -6   11.10    0.84
   8  -2  -6    0.44    0.24
   8  -2  -6    0.72    0.24
   8   2  -6    0.87    0.22
   8   2  -6    0.71    0.23
   7  -2  -6    0.56    0.23
   7  -2  -6    0.57    0.21
  -7  -2   6    0.85    0.18
   7   2  -6    0.72    0.21
   7   2  -6    0.92    0.22
  -6  -2   6   20.13    1.33
   6  -2  -6   20.82    1.37
   6  -2  -6   19.20    1.40
   6   2  -6   21.13    1.37
   6   2  -6   21.18    1.38
   5  -2  -6    0.92    0.20
   5  -2  -6    1.01    0.23
  -5  -2   6    1.02    0.14
   5   2  -6    0.93    0.16
   5   2  -6    1.21    0.19
  -4  -2   6   22.51    1.36
   4  -2  -6   20.95    1.39
   4  -2  -6   20.65    1.45
   4   2  -6   20.99    1.40
   3  -2  -6   13.28    0.97
  -3  -2   6   14.77    0.88
  -3  -2   6   14.28    0.88
   3  -2  -6   13.41    0.92
   3   2  -6   12.73    0.92
   2  -2  -6    3.53    0.31
  -2  -2   6    3.63    0.24
   2   2  -6    3.09    0.29
   2   2  -6    3.05    0.24
  -1  -2   6    6.41    0.49
   1  -2  -6    8.01    0.55
  -1   2   6    7.79    0.56
   1   2  -6    7.74    0.52
   1   2  -6    6.10    0.67
   1   2  -6    8.85    0.50
   0  -2  -6   72.51    4.32
   0  -2   6   69.23    4.27
   0  -2   6   58.66    4.28
   0   2  -6   58.03    4.39
   0   2   6   73.47    4.33
   0   2  -6   76.68    4.27
   0   2  -6   69.01    4.27
   1  -2   6   47.23    3.05
   1  -2   6   49.01    3.06
  -1   2  -6   51.86    3.06
  -1   2  -6   47.90    3.04
   1   2   6   51.06    3.12
  -1   2  -6   41.88    3.15
   1   2   6   51.11    3.13
  -2  -2  -6   10.68    0.76
  -2  -2  -6   10.60    0.74
   2  -2   6    9.97    0.69
   2   2   6   10.06    0.68
  -2   2  -6    9.58    0.68
  -2   2  -6    9.31    0.76
   3  -2   6   13.53    0.94
  -3  -2  -6   13.64    0.89
   3   2   6   14.99    1.00
   3   2   6   13.27    0.92
  -3   2  -6   14.26    0.99
   4  -2   6   18.00    1.23
   4  -2   6   17.74    1.16
   4   2   6   19.35    1.29
  -4   2  -6   20.26    1.27
   4   2   6   18.37    1.21
  -4   2  -6   17.13    1.17
   5  -2   6   14.74    1.02
   5  -2   6   14.07    0.93
   5   2   6   14.58    0.98
   5   2   6   15.49    1.07
   6  -2   6   46.81    3.03
   6  -2   6   44.65    2.93
  -6   2  -6   49.15    3.06
   6   2   6   46.76    3.08
   6   2   6   46.50    2.98
   7  -2   6   15.27    1.07
   7  -2   6   13.96    0.95
   7   2   6   15.10    1.12
   7   2   6   14.68    1.00
   8  -2   6    9.77    0.67
   8  -2   6    9.04    0.79
   8   2   6    9.47    0.83
   8   2   6   11.02    0.74
   9  -2   6    6.96    0.54
   9  -2   6    7.64    0.71
   9   2   6    7.87    0.77
   9   2   6    7.42    0.60
  10  -2   6    2.78    0.32
  10  -2   6    2.86    0.47
  10   2   6    2.26    0.38
  10   2   6    2.66    0.51
  11  -2   6    6.95    0.70
  11  -2   6    5.47    0.52
  11   2   6    5.67    0.71
  11   2   6    6.37    0.60
  12  -2   6    4.79    0.45
  12  -2   6    4.53    0.66
  12   2   6    4.08    0.55
  12   2   6    4.58    0.71
  13  -2   6   13.16    1.00
  13  -2   6   12.89    1.23
  13   2   6   15.35    1.07
  13   2   6   14.50    1.25
  14  -2   6    4.70    0.77
  14  -2   6    3.97    0.52
  14   2   6    2.88    0.46
  14   2   6    4.32    0.68
  15  -2   6    1.72    0.42
  15  -2   6    2.36    0.64
  15   2   6    1.78    0.60
  15   2   6    1.95    0.41
  16  -2   6    3.55    0.55
  16  -2   6    3.70    0.80
  16   2   6    5.70    0.70
  16   2   6    3.88    0.75
  17  -2   6    2.44    0.87
  17  -2   6    1.73    0.45
  17   2   6    0.42    0.53
  17   2   6    1.61    0.72
  18  -2   6    1.81    0.91
  18   2   6    0.88    0.60
  18   2   6    1.29    0.98
  18  -3  -6    1.40    1.08
  18  -3  -6    0.04    0.56
  18   3  -6   -0.18    0.52
  17  -3  -6   -1.14    0.81
  17  -3  -6   -0.86    0.47
  17   3  -6   -0.36    0.40
  16  -3  -6   -0.10    0.43
  16  -3  -6    0.95    0.70
  16   3  -6    0.81    0.41
  15  -3  -6    1.25    0.58
  15  -3  -6    0.09    0.42
  15   3  -6   -0.11    0.37
  15   3  -6    0.71    0.56
  14  -3  -6    0.23    0.47
  14  -3  -6    0.07    0.47
  14   3  -6    0.17    0.31
  14   3  -6   -0.06    0.51
  13  -3  -6    8.85    0.89
  13  -3  -6    9.02    0.86
  13   3  -6    8.36    0.72
  13   3  -6    6.61    0.87
  12  -3  -6    1.75    0.43
  12  -3  -6    1.67    0.40
  12   3  -6    1.88    0.40
  12   3  -6    1.62    0.31
  11  -3  -6    3.49    0.51
  11  -3  -6    2.68    0.42
  11   3  -6    3.30    0.41
  11   3  -6    2.95    0.46
  10  -3  -6    0.37    0.31
  10  -3  -6    0.29    0.34
  10   3  -6    0.84    0.27
  10   3  -6    0.83    0.31
   9  -3  -6    1.78    0.35
   9  -3  -6    2.22    0.42
   9   3  -6    2.70    0.41
   9   3  -6    1.65    0.32
   8  -3  -6   16.43    1.19
   8  -3  -6   16.30    1.21
   8   3  -6   16.02    1.15
   8   3  -6   18.00    1.17
   7  -3  -6   37.46    2.41
   7  -3  -6   36.40    2.43
  -7  -3   6   37.99    2.38
   7   3  -6   37.07    2.39
   7   3  -6   35.17    2.38
  -6  -3   6   38.05    2.26
  -6  -3   6   34.61    2.25
   6  -3  -6   33.56    2.27
   6  -3  -6   33.36    2.32
   6   3  -6   35.10    2.26
  -5  -3   6    3.62    0.32
   5  -3  -6    3.12    0.35
  -5  -3   6    3.03    0.31
   5  -3  -6    2.44    0.39
   5   3  -6    3.52    0.33
  -4  -3   6   17.59    1.12
   4  -3  -6   16.30    1.20
  -4  -3   6   18.27    1.13
   4  -3  -6   16.18    1.15
   4   3  -6   16.98    1.14
  -3  -3   6  165.37    9.86
   3  -3  -6  154.38    9.90
   3   3  -6  157.59    9.88
   3   3  -6  154.87    9.88
  -2  -3   6    6.42    0.44
   2  -3  -6    6.51    0.51
   2   3  -6    6.06    0.46
   2   3  -6    6.48    0.47
  -1  -3   6  317.69   18.80
   1  -3  -6  317.79   18.85
   1   3  -6  280.85   18.80
   1   3  -6  324.19   18.81
   1   3  -6  267.96   18.95
   0  -3   6   -0.13    0.11
   0  -3  -6    0.39    0.17
   0   3  -6    0.21    0.08
   0   3  -6    0.08    0.12
   0   3  -6   -0.01    0.17
   1  -3   6   10.94    0.79
  -1  -3  -6   12.83    0.89
   1  -3   6   12.08    0.82
  -1   3  -6   11.54    0.94
  -1   3  -6   12.59    0.82
   1   3   6   10.43    0.82
  -1   3  -6   13.62    0.78
  -2  -3  -6    1.10    0.24
   2  -3   6    0.67    0.16
   2   3   6    0.63    0.13
  -2   3  -6    0.54    0.19
  -3  -3  -6    7.77    0.64
   3  -3   6    7.43    0.58
  -3  -3  -6    7.88    0.63
   3   3   6    6.89    0.55
  -3   3  -6    8.08    0.65
   4  -3   6   17.23    1.21
  -4  -3  -6   17.98    1.26
  -4  -3  -6   17.55    1.29
  -4   3  -6   19.64    1.28
   4   3   6   16.98    1.19
   5  -3   6    0.67    0.22
   5   3   6    0.87    0.17
   5   3   6    1.01    0.25
   6  -3   6    1.09    0.13
   6  -3   6    1.29    0.26
  -6   3  -6    1.15    0.17
   6   3   6    1.26    0.21
   6   3   6    1.16    0.26
   7  -3   6   -0.16    0.23
   7  -3   6    0.12    0.09
   7   3   6    0.04    0.16
   7   3   6    0.04    0.24
   8  -3   6    4.11    0.36
   8  -3   6    5.50    0.55
   8   3   6    4.48    0.46
   8   3   6    5.43    0.58
   9  -3   6    8.49    0.62
   9  -3   6    9.23    0.78
   9   3   6    9.38    0.90
   9   3   6    8.81    0.72
  10  -3   6    5.17    0.45
  10  -3   6    5.61    0.62
  10   3   6    6.33    0.59
  10   3   6    5.96    0.72
  11  -3   6    3.14    0.35
  11  -3   6    3.34    0.55
  11   3   6    3.13    0.56
  11   3   6    3.14    0.47
  12  -3   6    0.47    0.21
  12  -3   6    0.15    0.42
  12   3   6    0.38    0.28
  12   3   6   -0.06    0.40
  13  -3   6    1.01    0.25
  13  -3   6    1.09    0.48
  13   3   6    0.93    0.45
  13   3   6    0.96    0.33
  14  -3   6    7.39    0.66
  14  -3   6    8.45    0.99
  14   3   6    8.34    0.75
  14   3   6    6.79    0.86
  15  -3   6   -0.10    0.63
  15  -3   6    0.20    0.27
  15   3   6   -0.21    0.49
  15   3   6    0.85    0.37
  16  -3   6    1.67    0.75
  16   3   6    0.91    0.67
  16   3   6    0.85    0.44
  17  -3   6    1.18    0.86
  17   3   6    1.33    0.77
  17   3   6    1.71    0.51
  17  -4  -6    0.50    0.56
  17  -4  -6    1.40    0.89
  17   4  -6    0.85    0.51
  16  -4  -6    0.80    0.49
  16  -4  -6    2.58    0.76
  16   4  -6    0.81    0.46
  15  -4  -6    3.91    0.75
  15   4  -6    4.21    0.63
  14  -4  -6    6.29    0.90
  14  -4  -6    9.40    1.01
  14   4  -6    8.97    0.79
  14   4  -6    7.10    0.99
  13  -4  -6    1.65    0.45
  13  -4  -6    0.33    0.42
  13   4  -6    1.64    0.34
  13   4  -6    0.97    0.45
  12  -4  -6    8.09    0.80
  12  -4  -6    7.22    0.75
  12   4  -6    8.20    0.69
  12   4  -6    6.48    0.70
  11  -4  -6    7.19    0.72
  11  -4  -6    7.73    0.74
  11   4  -6    6.27    0.64
  11   4  -6    7.39    0.66
  10  -4  -6   11.21    0.95
  10  -4  -6   11.14    0.93
  10   4  -6   11.97    0.90
   9  -4  -6    4.72    0.55
   9  -4  -6    4.81    0.56
  -9  -4   6    5.41    0.58
   9   4  -6    4.23    0.80
   9   4  -6    5.31    0.55
  -8  -4   6    8.43    0.66
   8  -4  -6    7.08    0.68
   8  -4  -6    7.62    0.69
  -8  -4   6    7.54    0.68
   8   4  -6    7.42    0.62
   7  -4  -6    8.48    0.73
   7  -4  -6    8.94    0.71
  -7  -4   6    8.90    0.69
   7   4  -6    7.01    0.86
   7   4  -6    8.78    0.66
  -6  -4   6   21.76    1.42
   6  -4  -6   21.34    1.43
  -6  -4   6   20.69    1.39
   6  -4  -6   19.35    1.45
   6   4  -6   20.77    1.39
   5  -4  -6    0.85    0.27
  -5  -4   6    1.00    0.24
  -5  -4   6    1.17    0.20
   5  -4  -6    0.92    0.27
   5   4  -6    0.60    0.27
   5   4  -6    1.19    0.21
  -4  -4   6   45.10    2.76
  -4  -4   6   42.60    2.78
   4  -4  -6   41.06    2.80
   4   4  -6   44.77    2.77
  -3  -4   6    0.58    0.15
   3  -4  -6    0.26    0.21
   3   4  -6    0.27    0.22
   3   4  -6    0.31    0.18
   3   4  -6    0.07    0.16
   3   4  -6    0.23    0.14
  -2  -4   6   50.45    2.96
   2  -4  -6   47.40    3.01
   2   4  -6   50.39    2.97
   2   4  -6   39.21    3.12
   2   4  -6   46.00    2.99
   1  -4  -6   14.83    1.03
  -1  -4   6   15.38    0.97
   1   4  -6   14.01    0.99
   1   4  -6   12.85    1.12
   1   4  -6   15.70    0.96
   0  -4  -6   43.47    2.76
   0  -4   6   43.46    2.69
   0   4  -6   39.38    2.84
   0   4  -6   42.79    2.67
  -1  -4  -6    1.15    0.24
   1  -4   6    0.67    0.18
   1   4   6    0.39    0.16
  -1   4  -6    0.69    0.21
  -1   4  -6    0.96    0.13
   2  -4   6  114.23    6.96
  -2  -4  -6  112.07    7.03
   2  -4   6  101.02    6.91
  -2   4  -6  121.65    7.09
   2   4   6  106.27    6.96
  -2   4  -6  110.00    6.91
   3  -4   6    1.69    0.27
  -3  -4  -6    2.39    0.35
   3   4   6    1.95    0.26
  -3   4  -6    2.87    0.41
   4  -4   6   67.45    4.32
  -4  -4  -6   65.03    4.41
   4   4   6   64.62    4.30
  -4   4  -6   74.21    4.41
   5  -4   6   17.92    1.29
  -5  -4  -6   18.26    1.37
  -5  -4  -6   18.58    1.34
  -5   4  -6   21.16    1.42
   5   4   6   18.10    1.27
   6  -4   6   74.20    4.77
  -6  -4  -6   73.13    4.86
  -6  -4  -6   74.23    4.84
  -6   4  -6   77.47    4.84
   6   4   6   73.87    4.74
   7  -4   6    0.72    0.29
   7  -4   6    0.43    0.08
  -7  -4  -6    1.28    0.33
   7   4   6    0.25    0.22
   8  -4   6    4.59    0.36
   8  -4   6    4.78    0.52
   8   4   6    5.70    0.64
   8   4   6    5.88    0.53
   9  -4   6    0.76    0.34
   9  -4   6    0.38    0.14
   9   4   6    0.62    0.44
   9   4   6    0.32    0.29
  10  -4   6    0.08    0.15
  10  -4   6    0.20    0.33
  10   4   6    0.09    0.24
  10   4   6   -0.36    0.36
  11  -4   6    0.09    0.16
  11  -4   6   -0.40    0.36
  11   4   6   -0.06    0.21
  11   4   6    0.60    0.38
  12  -4   6    1.16    0.47
  12  -4   6    1.46    0.21
  12   4   6    0.96    0.43
  12   4   6    1.48    0.31
  13  -4   6    0.08    0.47
  13  -4   6    0.23    0.20
  13   4   6   -0.01    0.44
  13   4   6   -0.07    0.30
  14  -4   6    1.58    0.60
  14   4   6    0.33    0.49
  14   4   6    0.12    0.35
  15  -4   6    2.86    0.74
  15   4   6    2.00    0.66
  15   4   6    2.33    0.48
  16  -4   6    1.26    0.80
  16   4   6    0.07    0.64
  16   4   6    0.56    0.42
  17  -4   6    0.48    0.90
  17   4   6    0.92    0.83
  17   4   6    0.69    0.55
  17  -5  -6    3.85    0.98
  16  -5  -6    1.24    0.80
  16   5  -6    1.56    0.52
  15  -5  -6    1.31    0.74
  15  -5  -6    0.36    0.50
  15   5  -6    0.16    0.40
 -14  -5   6    0.80    0.76
  14  -5  -6   -0.20    0.51
  14  -5  -6    0.51    0.58
  14   5  -6    0.28    0.38
 -13  -5   6    6.61    1.03
 -13  -5   6    6.30    0.93
  13  -5  -6    7.25    0.84
  13  -5  -6    6.29    0.79
  13   5  -6    6.88    0.70
 -12  -5   6    5.15    0.81
  12  -5  -6    4.46    0.59
  12  -5  -6    3.90    0.67
 -12  -5   6    5.75    0.79
  12   5  -6    4.45    0.55
  11  -5  -6    0.36    0.37
 -11  -5   6    0.49    0.46
 -11  -5   6    0.60    0.40
  11  -5  -6    0.62    0.39
  11   5  -6    0.47    0.45
  11   5  -6    0.43    0.26
 -10  -5   6    0.57    0.37
  10  -5  -6    0.16    0.33
  10  -5  -6    0.78    0.36
  10   5  -6    0.56    0.26
  10   5  -6   -0.20    0.38
  -9  -5   6   27.62    1.83
   9  -5  -6   25.40    1.85
   9  -5  -6   25.67    1.84
   9   5  -6   27.07    1.79
   8  -5  -6    3.28    0.49
   8  -5  -6    3.31    0.43
  -8  -5   6    2.88    0.46
   8   5  -6    3.37    0.70
   8   5  -6    3.36    0.46
   7  -5  -6   15.84    1.18
  -7  -5   6   16.94    1.16
   7  -5  -6   15.33    1.20
   7   5  -6   17.22    1.15
   6  -5  -6   11.79    0.95
  -6  -5   6   12.97    0.86
   6  -5  -6   11.26    0.90
   6   5  -6   12.03    0.84
   6   5  -6    9.55    1.04
  -5  -5   6    0.14    0.18
   5  -5  -6    0.29    0.27
   5  -5  -6   -0.07    0.27
   5   5  -6    0.10    0.16
   5   5  -6    0.04    0.25
   4  -5  -6   22.32    1.53
  -4  -5   6   24.67    1.48
   4   5  -6   18.60    1.64
   4   5  -6   23.73    1.48
  -3  -5   6   58.69    3.48
   3  -5  -6   53.86    3.52
   3   5  -6   58.23    3.48
   3   5  -6   47.98    3.66
  -2  -5   6    0.24    0.18
   2  -5  -6    0.56    0.27
   2   5  -6   -0.06    0.22
   2   5  -6    0.07    0.16
   1  -5  -6   69.85    4.55
  -1  -5   6   73.59    4.49
   1   5  -6   73.98    4.47
   1   5  -6   66.38    4.65
   0  -5   6   15.48    1.09
   0  -5  -6   16.66    1.16
   0   5  -6   16.28    1.06
   0   5  -6   15.68    1.24
   1  -5   6   60.09    3.62
  -1  -5  -6   56.80    3.69
   1   5   6   48.41    3.61
  -1   5  -6   59.45    3.77
  -1   5  -6   59.44    3.58
   2  -5   6  117.13    7.41
  -2  -5  -6  118.74    7.49
   2   5   6  107.01    7.41
  -2   5  -6  128.56    7.56
   3  -5   6   10.14    0.77
  -3  -5  -6    9.95    0.83
   3   5   6   10.90    0.93
  -3   5  -6   11.11    0.92
   3   5   6    9.60    0.75
  -4  -5  -6   28.96    2.06
   4  -5   6   29.34    1.98
  -4   5  -6   32.85    2.13
   4   5   6   30.73    2.04
   4   5   6   27.91    1.96
   5  -5   6    2.90    0.41
  -5  -5  -6    2.12    0.41
   5   5   6    3.44    0.62
   5   5   6    2.05    0.30
   6  -5   6   13.63    1.03
  -6  -5  -6   14.00    1.13
   6   5   6   13.80    1.09
   6   5   6   13.57    1.00
   7  -5   6    4.04    0.51
  -7  -5  -6    4.69    0.71
  -7  -5  -6    5.55    0.70
   7   5   6    4.55    0.51
  -8  -5  -6   28.49    2.07
  -8  -5  -6   26.90    2.07
   8  -5   6   28.83    1.93
  -8   5  -6   32.26    2.21
   8   5   6   23.96    1.87
   9  -5   6    0.24    0.35
  -9  -5  -6    0.73    0.46
  -9  -5  -6    1.02    0.50
   9   5   6    0.39    0.22
  10  -5   6    0.72    0.40
  10  -5   6    1.57    0.20
 -10  -5  -6    0.95    0.52
 -10  -5  -6    1.03    0.53
  10   5   6    1.11    0.30
 -11  -5  -6    0.18    0.54
  11  -5   6   -0.15    0.39
 -11  -5  -6   -0.22    0.54
  11   5   6    0.00    0.22
  12  -5   6    3.19    0.60
 -12  -5  -6    3.79    0.78
  12   5   6    3.11    0.47
  13  -5   6    1.51    0.60
 -13  -5  -6    1.99    0.83
  13   5   6    1.42    0.53
  13   5   6    2.04    0.42
  14  -5   6    0.92    0.68
  14   5   6    1.15    0.55
  14   5   6    1.25    0.40
  15  -5   6    0.38    0.79
  15   5   6    0.03    0.41
  15   5   6   -1.16    0.58
  16  -5   6    4.43    0.93
  16   5   6    4.77    0.91
  16   5   6    5.50    0.78
  16  -6  -6    1.15    0.91
  16   6  -6    0.22    0.54
  15  -6  -6    1.90    0.80
  15   6  -6    0.48    0.46
  14  -6  -6    2.11    0.69
  14   6  -6    2.07    0.49
  13  -6  -6   13.14    1.23
  13  -6  -6   11.64    1.05
  13   6  -6   12.81    1.05
  12  -6  -6    0.12    0.41
 -12  -6   6    1.69    0.58
  12  -6  -6    1.28    0.48
  12   6  -6    0.02    0.45
  12   6  -6    0.77    0.34
 -11  -6   6    0.32    0.50
  11  -6  -6    0.45    0.41
  11  -6  -6   -0.06    0.39
  11   6  -6    1.05    0.28
  11   6  -6    0.22    0.43
  10  -6  -6   39.85    2.80
 -10  -6   6   42.79    2.80
  10  -6  -6   38.77    2.75
  10   6  -6   43.85    2.74
  -9  -6   6    0.42    0.37
   9  -6  -6    0.12    0.32
   9  -6  -6    0.76    0.37
   9   6  -6    0.08    0.37
   9   6  -6    0.80    0.30
  -8  -6   6    9.47    0.74
   8  -6  -6    8.61    0.75
   8  -6  -6    7.61    0.80
   8   6  -6    6.57    0.95
   8   6  -6    8.36    0.71
   7  -6  -6   25.99    1.82
  -7  -6   6   29.25    1.77
   7  -6  -6   25.85    1.83
   7   6  -6   21.77    1.95
   7   6  -6   27.88    1.78
  -6  -6   6   14.49    0.93
   6  -6  -6   12.13    0.97
   6  -6  -6   12.14    1.04
   6   6  -6   11.24    1.13
   6   6  -6   12.13    0.92
  -5  -6   6   13.28    0.89
   5  -6  -6   11.86    0.95
   5   6  -6   12.40    0.89
   5   6  -6   10.62    1.08
   4  -6  -6    1.93    0.38
  -4  -6   6    1.84    0.28
   4   6  -6    1.96    0.27
   4   6  -6    1.23    0.35
  -3  -6   6   42.09    2.59
   3  -6  -6   38.31    2.67
   3   6  -6   38.87    2.79
   3   6  -6   41.46    2.59
   2  -6  -6    7.31    0.76
  -2  -6   6    8.98    0.66
   2   6  -6    8.78    0.65
   2   6  -6    8.55    0.85
  -1  -6   6   26.60    1.85
   1  -6  -6   27.70    1.94
   1   6  -6   29.27    2.06
   1   6  -6   29.44    1.84
   0  -6  -6    2.23    0.41
   0  -6   6    1.59    0.30
   0   6  -6    1.74    0.28
   0   6  -6    2.80    0.54
   1  -6   6   59.99    3.91
  -1  -6  -6   58.55    3.99
  -1   6  -6   60.79    3.87
  -1   6  -6   65.81    4.08
  -2  -6  -6    0.65    0.32
   2  -6   6   -0.15    0.21
   2   6   6   -0.22    0.19
  -2   6  -6    0.51    0.30
   3  -6   6    4.22    0.50
  -3  -6  -6    4.76    0.56
   3   6   6    4.16    0.44
   4  -6   6    5.16    0.63
  -4  -6  -6    6.63    0.69
   4   6   6    6.82    0.59
   4   6   6    8.01    0.92
  -5  -6  -6    6.70    0.78
   5  -6   6    6.98    0.66
   5   6   6    6.78    0.64
   5   6   6    7.96    0.91
  -6  -6  -6   12.03    1.12
   6  -6   6   11.24    0.93
   6   6   6   11.86    0.94
   6   6   6   12.36    1.11
  -7  -6  -6    6.57    0.79
   7  -6   6    5.54    0.63
  -7   6  -6    8.64    1.14
   7   6   6    6.33    0.64
   8  -6   6    0.50    0.34
  -8  -6  -6    1.03    0.48
   8   6   6    1.17    0.30
  -8   6  -6    1.50    0.64
  -9  -6  -6    0.30    0.43
   9  -6   6    0.25    0.32
   9   6   6    0.58    0.27
  10  -6   6    3.06    0.54
 -10  -6  -6    3.72    0.69
 -10  -6  -6    4.06    0.71
  10   6   6    3.12    0.49
  11  -6   6   12.27    1.13
 -11  -6  -6   11.90    1.28
 -11  -6  -6   11.26    1.30
  11   6   6   11.14    0.95
 -12  -6  -6    0.90    0.74
  12  -6   6    0.47    0.55
 -12  -6  -6    0.94    0.72
  12   6   6    0.02    0.32
  13  -6   6    1.92    0.67
 -13  -6  -6    2.59    0.89
 -13  -6  -6    2.08    0.82
  13   6   6    1.98    0.44
 -14  -6  -6    4.36    1.16
 -14  -6  -6    5.52    1.17
  14  -6   6    6.92    1.06
  14   6   6    7.03    0.79
  15  -6   6    0.51    0.83
 -15  -6  -6    0.80    1.10
 -15  -6  -6    1.05    1.09
  15   6   6    0.23    0.47
 -16  -6  -6   -1.06    1.22
  16  -6   6    0.03    0.97
 -16  -6  -6    0.06    1.30
  16   6   6    0.65    0.59
  15  -7  -6    4.30    1.00
  15   7  -6    1.86    0.59
  14  -7  -6    2.37    0.81
  14   7  -6    2.11    0.54
  13  -7  -6    2.59    0.76
  13   7  -6    2.70    0.50
  12  -7  -6    0.82    0.57
  12   7  -6    0.26    0.34
  11  -7  -6    2.52    0.56
  11  -7  -6    1.01    0.44
 -11  -7   6    1.75    0.54
  11   7  -6    0.98    0.49
  11   7  -6    1.92    0.41
  10  -7  -6    4.95    0.70
 -10  -7   6    4.55    0.68
  10  -7  -6    5.52    0.74
  10   7  -6    5.32    0.54
  10   7  -6    3.48    0.65
  -9  -7   6   14.16    1.07
   9  -7  -6   14.39    1.15
   9  -7  -6   12.23    1.13
   9   7  -6   11.92    1.32
   9   7  -6   14.02    1.04
   8  -7  -6    1.74    0.40
  -8  -7   6    0.94    0.36
   8  -7  -6    0.60    0.44
   8   7  -6    0.85    0.39
   8   7  -6    1.31    0.34
   7  -7  -6    9.74    0.88
   7  -7  -6    8.64    0.89
  -7  -7   6    9.67    0.78
   7   7  -6    9.41    1.05
   7   7  -6   10.00    0.81
  -6  -7   6   19.39    1.31
   6  -7  -6   18.71    1.38
   6  -7  -6   16.84    1.40
   6   7  -6   19.95    1.35
   6   7  -6   18.74    1.55
  -5  -7   6    1.94    0.33
   5  -7  -6    1.18    0.38
   5   7  -6    1.51    0.32
   5   7  -6    1.69    0.38
  -4  -7   6   28.54    1.86
   4  -7  -6   26.63    1.94
   4   7  -6   29.72    1.87
   4   7  -6   26.53    2.07
   3  -7  -6   33.22    2.36
  -3  -7   6   34.42    2.29
   3   7  -6   36.63    2.29
   3   7  -6   35.70    2.51
  -2  -7   6    0.70    0.28
   2  -7  -6    0.01    0.31
   2   7  -6    0.18    0.23
   2   7  -6    0.50    0.31
  -1  -7   6    1.06    0.31
   1  -7  -6    1.76    0.43
   1   7  -6    1.57    0.39
   1   7  -6    1.22    0.27
   0  -7  -6    4.51    0.59
   0  -7   6    3.88    0.49
   0   7  -6    5.61    0.78
   0   7  -6    4.12    0.43
  -1  -7  -6    6.53    0.66
   1  -7   6    5.17    0.62
  -1   7  -6    5.16    0.49
  -1   7  -6    6.93    0.89
  -2  -7  -6   60.50    4.01
   2  -7   6   60.12    3.94
  -2   7  -6   69.42    4.17
   2   7   6   54.67    3.93
   3  -7   6   15.54    1.19
  -3  -7  -6   15.72    1.27
  -3   7  -6   19.65    1.54
   3   7   6   14.70    1.17
  -4  -7  -6    1.21    0.38
  -4   7  -6    1.86    0.55
   4   7   6    1.61    0.52
  -5  -7  -6    0.32    0.37
   5  -7   6    0.38    0.30
   5   7   6    0.12    0.45
   5   7   6   -0.09    0.30
   6  -7   6    1.58    0.37
  -6  -7  -6    1.67    0.44
   6   7   6    0.88    0.35
  -6   7  -6    1.47    0.63
   7  -7   6    0.13    0.34
  -7  -7  -6    0.82    0.42
   7   7   6   -0.12    0.29
  -7   7  -6   -0.06    0.61
   8  -7   6    8.54    0.80
  -8  -7  -6    7.89    0.91
  -8   7  -6    6.43    1.35
   8   7   6    6.98    0.69
  -9  -7  -6    2.06    0.61
   9  -7   6    3.08    0.54
   9   7   6    2.24    0.40
  10  -7   6   10.09    1.05
 -10  -7  -6   10.06    1.18
  10   7   6   10.76    0.90
  11  -7   6   -0.41    0.49
 -11  -7  -6   -0.44    0.64
  11   7   6    0.29    0.34
  12  -7   6    3.26    0.74
 -12  -7  -6    3.51    0.86
  12   7   6    2.34    0.52
 -13  -7  -6   -1.22    0.89
  13  -7   6    0.80    0.73
  13   7   6    0.56    0.47
 -14  -7  -6    0.32    1.05
  14  -7   6    0.12    0.79
  14   7   6    1.16    0.47
 -15  -7  -6    3.27    1.32
  15  -7   6    4.17    1.07
  15   7   6    4.24    0.70
  14  -8  -6    0.89    0.83
  14   8  -6    0.73    0.58
  13  -8  -6    2.28    0.80
  13   8  -6    2.23    0.58
  12  -8  -6   13.93    1.45
  12   8  -6   12.75    1.09
  11  -8  -6    1.76    0.60
  11   8  -6    1.22    0.59
  11   8  -6    2.73    0.50
  10  -8  -6    5.63    0.85
  10   8  -6    4.92    0.67
  -9  -8   6    2.53    0.55
   9  -8  -6    3.23    0.53
   9  -8  -6    2.34    0.53
   9   8  -6    3.56    0.54
   9   8  -6    2.18    0.63
   8  -8  -6    6.03    0.86
  -8  -8   6    6.31    0.78
   8  -8  -6    7.59    0.76
   8   8  -6    8.13    1.10
   8   8  -6    9.51    0.74
  -7  -8   6   17.67    1.34
   7  -8  -6   15.61    1.42
   7  -8  -6   17.29    1.36
   7   8  -6   18.42    1.63
   7   8  -6   20.63    1.33
   6  -8  -6    0.46    0.44
   6  -8  -6    0.66    0.35
  -6  -8   6   -0.16    0.34
   6   8  -6    0.37    0.46
   6   8  -6    0.92    0.32
   5  -8  -6    4.18    0.63
  -5  -8   6    4.15    0.54
   5   8  -6    4.53    0.62
   5   8  -6    4.53    0.92
  -4  -8   6   -0.31    0.31
   4  -8  -6   -0.39    0.33
   4   8  -6   -0.12    0.30
   4   8  -6    0.31    0.41
  -3  -8   6    0.46    0.33
   3  -8  -6   -0.41    0.36
   3   8  -6    0.57    0.29
   3   8  -6    0.24    0.40
  -2  -8   6    0.91    0.36
   2  -8  -6    1.29    0.41
   2   8  -6    0.81    0.50
   2   8  -6    1.29    0.31
   1  -8  -6   11.76    1.05
  -1  -8   6   11.64    1.01
   1   8  -6   12.16    0.92
   1   8  -6   13.22    1.29
   0  -8   6    1.73    0.40
   0  -8  -6    1.76    0.46
   0   8  -6    2.13    0.53
   0   8  -6    1.42    0.30
  -1  -8  -6    0.61    0.38
   1  -8   6    0.77    0.34
  -1   8  -6    0.59    0.40
  -2  -8  -6    5.69    0.68
   2  -8   6    5.13    0.60
  -2   8  -6    6.79    1.00
  -3  -8  -6    6.36    0.74
   3  -8   6    6.09    0.66
   3   8   6    5.24    0.71
  -3   8  -6    7.95    1.10
  -4  -8  -6   12.87    1.15
   4  -8   6   13.24    1.05
  -4   8  -6   14.29    1.48
   4   8   6   13.26    1.08
  -5  -8  -6   11.53    1.07
   5  -8   6   12.30    0.99
  -5   8  -6   11.68    1.48
   5   8   6   13.27    1.03
  -6  -8  -6   14.33    1.32
   6  -8   6   18.02    1.28
  -6   8  -6   14.91    1.76
   6   8   6   17.75    1.27
   7  -8   6   -0.08    0.39
  -7  -8  -6    0.39    0.49
  -7   8  -6   -0.10    0.62
   7   8   6    0.12    0.32
   8  -8   6    7.92    0.89
  -8  -8  -6    6.69    1.05
   8   8   6    8.64    0.81
  -9  -8  -6    8.16    1.18
   9  -8   6    9.52    0.97
   9   8   6    8.64    0.88
  10  -8   6    5.12    0.76
 -10  -8  -6    5.24    0.89
  10   8   6    3.86    0.59
  11  -8   6    8.35    1.04
 -11  -8  -6    7.97    1.27
  11   8   6    9.02    0.87
  12  -8   6    2.97    0.75
 -12  -8  -6    2.91    1.04
  12   8   6    3.05    0.60
 -13  -8  -6    1.67    1.04
  13  -8   6    1.53    0.77
  13   8   6    2.14    0.57
 -14  -8  -6    1.18    1.21
  14  -8   6    1.90    0.87
  14   8   6    1.23    0.62
  12  -9  -6    0.84    0.75
  12   9  -6    0.86    0.48
  11  -9  -6    0.73    0.68
  11   9  -6    0.52    0.45
  10  -9  -6    6.14    1.02
  10   9  -6    4.78    0.70
  10   9  -6    3.45    0.69
   9  -9  -6    4.87    0.76
   9   9  -6    3.05    0.69
   9   9  -6    5.53    0.68
  -8  -9   6   -0.56    0.45
   8  -9  -6    1.75    0.50
   8   9  -6    0.64    0.51
   8   9  -6    0.42    0.37
   7  -9  -6    5.81    0.88
   7  -9  -6    6.65    0.83
  -7  -9   6    5.32    0.79
   7   9  -6    7.99    0.74
   7   9  -6    7.43    1.08
  -6  -9   6    3.46    0.59
   6  -9  -6    4.32    0.70
   6  -9  -6    4.31    0.66
   6   9  -6    4.35    0.59
   6   9  -6    3.60    0.66
   5  -9  -6    0.11    0.44
  -5  -9   6   -0.21    0.40
   5   9  -6    0.11    0.43
   5   9  -6    0.02    0.31
  -4  -9   6    0.99    0.42
   4  -9  -6    1.10    0.49
   4   9  -6    0.55    0.42
   4   9  -6    1.89    0.47
   3  -9  -6   22.81    1.83
  -3  -9   6   23.82    1.76
   3   9  -6   27.36    1.81
   3   9  -6   26.28    2.01
  -2  -9   6    0.10    0.35
   2  -9  -6   -0.01    0.41
   2   9  -6   -0.06    0.31
   2   9  -6    0.06    0.42
   1  -9  -6   14.31    1.27
  -1  -9   6   14.58    1.20
   1   9  -6   16.71    1.49
   1   9  -6   18.61    1.22
   0  -9   6    0.94    0.39
   0  -9  -6    1.03    0.44
   0   9  -6    0.39    0.48
   0   9  -6    0.90    0.34
   1  -9   6    5.48    0.63
  -1  -9  -6    4.96    0.69
  -1   9  -6    6.72    1.08
  -2  -9  -6    0.84    0.42
   2  -9   6    1.22    0.37
  -2   9  -6    0.27    0.57
  -3  -9  -6    0.03    0.40
   3  -9   6    0.53    0.38
  -3   9  -6   -0.11    0.59
  -4  -9  -6    6.83    0.78
   4  -9   6    8.30    0.77
   4   9   6    6.86    0.77
  -4   9  -6    5.59    0.96
  -5  -9  -6    3.25    0.68
   5  -9   6    4.05    0.61
   5   9   6    3.90    0.57
   6  -9   6    3.27    0.57
  -6  -9  -6    1.72    0.58
  -6   9  -6    0.91    0.80
   6   9   6    2.04    0.45
   7  -9   6    3.08    0.57
  -7  -9  -6    1.81    0.67
  -7   9  -6    0.66    0.86
   7   9   6    3.45    0.55
   8  -9   6   12.46    1.15
  -8  -9  -6   10.00    1.26
   8   9   6   11.35    1.06
  -9  -9  -6    4.27    0.95
   9  -9   6    5.99    0.96
   9   9   6    6.00    0.81
  10  -9   6    2.52    0.77
 -10  -9  -6    1.72    0.90
  10   9   6    2.32    0.54
  11  -9   6    0.11    0.75
 -11  -9  -6    0.15    0.92
  11   9   6    0.27    0.50
 -12  -9  -6   -0.14    1.02
  12  -9   6    2.46    0.93
  12   9   6    1.45    0.59
  11 -10  -6    2.35    0.93
  11  10  -6    1.93    0.59
  10 -10  -6    3.64    0.85
  10  10  -6    3.61    0.62
   9 -10  -6    0.84    0.68
   9  10  -6    1.33    0.50
   8  10  -6    5.07    0.67
   8  10  -6    2.99    0.74
   7 -10  -6    1.41    0.66
  -7 -10   6    1.34    0.64
   7  10  -6    0.97    0.61
  -6 -10   6    6.44    0.82
   6 -10  -6    7.96    0.98
   6  10  -6    7.99    1.24
  -5 -10   6    0.46    0.45
   5 -10  -6    0.68    0.53
   5  10  -6   -0.45    0.48
   5  10  -6    0.89    0.44
  -4 -10   6    7.65    0.86
   4 -10  -6    7.72    0.93
   4  10  -6    7.06    1.11
  -3 -10   6    2.34    0.52
   3 -10  -6    2.68    0.52
   3  10  -6    4.80    0.71
   3  10  -6    1.30    0.57
  -2 -10   6   12.16    1.11
   2 -10  -6   13.29    1.21
   2  10  -6   16.33    1.26
   2  10  -6   12.63    1.45
   1 -10  -6    3.81    0.69
  -1 -10   6    4.94    0.72
   1  10  -6    6.43    0.74
   0 -10  -6   14.18    1.25
   0 -10   6   14.99    1.22
   0  10  -6   14.38    1.59
  -1 -10  -6    1.85    0.55
   1 -10   6    2.29    0.49
  -1  10  -6    0.98    0.68
  -2 -10  -6    2.63    0.63
   2 -10   6    2.72    0.51
  -2  10  -6    1.17    0.76
   3 -10   6    2.05    0.48
  -3 -10  -6    1.19    0.59
  -3  10  -6   -0.12    0.72
  -4 -10  -6    1.09    0.61
  -4  10  -6   -0.09    0.77
  -5 -10  -6    6.41    1.10
   5 -10   6    7.81    0.88
   5  10   6    7.59    0.87
  -6 -10  -6    6.90    1.03
   6 -10   6    8.28    0.97
   6  10   6    8.60    0.96
   7 -10   6    1.17    0.56
  -7 -10  -6   -1.02    0.67
   7  10   6    0.86    0.47
   8 -10   6    0.95    0.74
  -8 -10  -6    0.23    0.78
   8  10   6    0.59    0.49
  -9 -10  -6    0.84    0.88
   9 -10   6    2.53    0.82
   9  10   6    1.14    0.58
  10 -10   6    2.52    0.88
 -10 -10  -6   -0.11    0.95
  10  10   6    2.74    0.63
   8 -11  -6    2.06    0.83
   8  11  -6    0.56    0.58
   7 -11  -6    3.69    0.89
   7  11  -6    6.79    1.01
   6 -11  -6    0.58    0.71
   6  11  -6    2.35    0.61
   6  11  -6   -1.05    0.69
  -5 -11   6   -0.16    0.49
   5 -11  -6   -0.54    0.63
   5  11  -6    0.70    0.56
   4 -11  -6    0.07    0.67
  -4 -11   6    0.34    0.53
   4  11  -6    1.22    0.58
   3 -11  -6   22.05    1.77
  -3 -11   6   22.35    1.64
   3  11  -6   20.42    2.07
   2 -11  -6    0.52    0.59
  -2 -11   6    0.40    0.55
   2  11  -6    2.00    0.65
  -1 -11   6    5.00    0.86
   1 -11  -6    5.03    0.85
   0 -11   6    4.60    0.77
   0 -11  -6    3.59    0.73
   1 -11   6    4.41    0.71
  -1 -11  -6    2.52    0.74
  -2 -11  -6    0.55    0.61
   2 -11   6    2.05    0.56
  -3 -11  -6   21.77    1.81
   3 -11   6   24.90    1.77
  -3  11  -6   18.02    2.35
   4 -11   6    2.78    0.68
  -4 -11  -6    1.17    0.78
  -5 -11  -6    1.45    0.76
   5 -11   6    3.42    0.73
   6 -11   6    4.40    0.96
   6  11   6    6.19    0.88
   7 -11   6    3.57    0.88
   7  11   6    3.77    0.69
  -8 -11  -6    2.26    0.99
   8 -11   6    7.75    1.29
   8  11   6    4.76    0.82
   4 -12  -6    0.97    0.78
   4  12  -6    2.18    0.99
   3 -12  -6    3.38    0.92
  -3 -12   6    3.70    0.80
  -2 -12   6    2.82    0.69
   2 -12  -6    2.90    0.87
   1 -12  -6    0.86    0.79
  -1 -12   6    2.52    0.74
   0 -12  -6    6.34    1.09
   0 -12   6    7.76    1.13
   1 -12   6    1.96    0.81
  -1 -12  -6    0.88    0.87
  -2 -12  -6   -0.25    0.89
   2 -12   6    3.02    0.87
   3 -12   6    3.30    0.95
  -3 -12  -6    1.05    1.04
   4 -12   6    4.43    0.93
  -4 -12  -6    2.09    0.96
  18   0  -7   -0.15    0.53
  18   0  -7    1.57    0.89
  17   0  -7    1.60    0.55
  17   0  -7    1.97    0.75
  16   0  -7    0.07    0.42
  16   0  -7   -0.51    0.57
  15   0  -7    0.76    0.49
  15   0  -7    0.97    0.42
  14   0  -7    0.26    0.42
  14   0  -7   -0.05    0.33
  13   0  -7    8.26    0.86
  13   0  -7    7.60    0.74
  12   0  -7    0.43    0.39
  12   0  -7   -0.28    0.44
  11   0  -7   33.47    2.31
  11   0  -7   34.51    2.29
  10   0  -7    0.22    0.25
  10   0  -7   -0.07    0.25
   9   0  -7   39.16    2.59
   9   0  -7   40.05    2.61
   8   0  -7   -0.18    0.21
   8   0  -7    0.15    0.18
   7   0  -7   60.42    3.99
   7   0  -7   63.98    3.95
   6   0  -7    0.09    0.14
   6   0  -7    0.27    0.20
  -6   0   7    0.04    0.13
   5   0  -7   34.36    2.35
   5   0  -7   36.79    2.29
  -5   0   7   36.86    2.28
   4   0  -7    0.14    0.16
  -4   0   7    0.12    0.11
   4   0  -7   -0.12    0.10
   3   0  -7   16.81    1.05
  -3   0   7   17.47    1.06
   3   0  -7   14.72    1.12
   2   0  -7   -0.19    0.13
   2   0  -7    0.26    0.08
  -2   0   7    0.10    0.08
   0   0  -7   -0.07    0.10
   0   0   7    0.04    0.10
   1   0   7  205.31   13.79
  -1   0  -7  236.30   13.81
  -2   0  -7   -0.09    0.14
   2   0   7   -0.14    0.12
  -2   0  -7   -0.05    0.11
   3   0   7    3.75    0.30
   3   0   7    4.60    0.38
  -3   0  -7    3.69    0.33
   4   0   7   -0.27    0.08
   4   0   7   -0.02    0.12
  -4   0  -7   -0.15    0.07
   4   0   7   -0.07    0.14
   5   0   7   97.08    6.35
  -5   0  -7  107.79    6.30
   5   0   7   96.36    6.28
   6   0   7   -0.15    0.10
   6   0   7   -0.27    0.17
   7   0   7   45.11    2.97
   7   0   7   45.90    2.89
   8   0   7    0.09    0.22
   8   0   7    0.06    0.14
   9   0   7   13.29    1.07
   9   0   7   13.36    0.92
  10   0   7   -0.14    0.17
  10   0   7    0.06    0.31
  11   0   7   15.49    1.06
  11   0   7   14.50    1.21
  12   0   7    0.19    0.38
  12   0   7    0.48    0.24
  13   0   7   19.32    1.34
  13   0   7   18.30    1.49
  14   0   7    0.84    0.35
  14   0   7   -0.73    0.42
  15   0   7    1.01    0.38
  15   0   7    1.84    0.58
  16   0   7    0.53    0.41
  16   0   7    0.38    0.58
  17   0   7    0.75    0.49
  17   0   7   -0.68    0.68
  18   0   7   -0.40    0.87
  18   0   7    0.63    0.56
  18  -1  -7    0.28    0.53
  18  -1  -7    1.27    0.89
  18   1  -7    0.08    0.54
  17  -1  -7    0.99    0.72
  17  -1  -7    0.53    0.52
  17   1  -7    0.13    0.43
  17   1  -7    0.44    0.68
  16  -1  -7    1.31    0.47
  16  -1  -7    1.09    0.62
  16   1  -7    1.27    0.45
  16   1  -7    1.71    0.64
  15  -1  -7   -0.34    0.35
  15  -1  -7   -0.61    0.48
  15   1  -7   -0.17    0.33
  15   1  -7   -0.33    0.47
  14  -1  -7    9.86    0.93
  14  -1  -7   11.04    0.90
  14   1  -7   10.34    0.87
  14   1  -7    9.46    0.97
  13  -1  -7    0.34    0.38
  13  -1  -7   -0.09    0.38
  13   1  -7   -0.15    0.30
  13   1  -7    0.27    0.52
  12  -1  -7    1.74    0.46
  12  -1  -7    1.70    0.42
  12   1  -7    2.13    0.42
  12   1  -7    2.36    0.47
  11  -1  -7    1.17    0.42
  11  -1  -7    1.28    0.33
  11   1  -7    1.05    0.31
  11   1  -7    0.72    0.33
  10  -1  -7    0.52    0.32
  10  -1  -7    0.86    0.29
  10   1  -7    1.02    0.30
  10   1  -7    1.05    0.29
   9  -1  -7   15.73    1.18
   9  -1  -7   15.64    1.17
   9   1  -7   17.38    1.17
   9   1  -7   16.69    1.17
   8  -1  -7    2.14    0.31
   8  -1  -7    2.10    0.33
   8   1  -7    2.60    0.36
   8   1  -7    2.53    0.33
   7  -1  -7   46.61    3.18
   7  -1  -7   49.82    3.15
   7   1  -7   49.40    3.17
   7   1  -7   50.68    3.15
   6  -1  -7  205.48   12.23
  -6  -1   7  181.48   12.19
   6  -1  -7  190.50   12.28
   6   1  -7  196.69   12.27
   6   1  -7  203.86   12.23
   5  -1  -7    0.16    0.14
   5  -1  -7    0.10    0.17
  -5  -1   7    0.27    0.09
   5   1  -7    0.17    0.16
   5   1  -7    0.14    0.13
   4  -1  -7    0.18    0.19
  -4  -1   7    0.07    0.07
   4  -1  -7    0.01    0.13
   4   1  -7    0.26    0.16
   4   1  -7   -0.09    0.08
  -4   1   7    0.23    0.15
   3  -1  -7    0.43    0.13
   3  -1  -7    0.23    0.16
   3   1  -7    0.31    0.14
  -3   1   7    0.19    0.12
   2  -1  -7  106.99    6.63
   2  -1  -7  112.21    6.69
  -2   1   7  112.75    6.64
   2   1  -7   91.85    6.65
  -1  -1   7    5.89    0.40
   1  -1  -7    5.39    0.42
   1   1  -7    5.79    0.39
  -1   1   7    5.93    0.43
   1   1  -7    4.97    0.43
   0  -1  -7  123.63    7.74
   0  -1  -7  118.97    7.75
   0  -1   7  123.11    7.71
   0   1  -7  132.32    7.71
   0   1  -7  116.65    7.73
   0   1   7  123.99    7.74
   0   1   7  125.24    7.75
   1  -1   7   22.69    1.56
  -1  -1  -7   24.95    1.61
  -1   1  -7   24.13    1.56
   1   1   7   24.12    1.59
   2  -1   7   11.01    0.69
  -2   1  -7    8.96    0.75
  -2   1  -7    9.85    0.64
   2   1   7    8.90    0.66
  -2   1  -7   10.99    0.69
   3  -1   7  104.73    6.55
   3  -1   7   98.09    6.50
   3   1   7  103.51    6.52
   3   1   7  117.44    6.59
  -3   1  -7   97.89    6.57
   4  -1   7   76.65    4.89
   4  -1   7   76.37    4.82
   4   1   7   82.49    4.93
   4   1   7   77.51    4.85
  -4   1  -7   72.90    4.87
   5  -1   7   11.50    0.83
   5  -1   7   10.90    0.76
   5   1   7   11.84    0.89
   5   1   7   10.65    0.78
  -5   1  -7   13.23    0.84
   6  -1   7    0.07    0.10
   6  -1   7    0.25    0.19
   6   1   7   -0.11    0.20
  -6   1  -7    0.67    0.25
   6   1   7   -0.03    0.12
   7  -1   7   -0.27    0.19
   7  -1   7    0.02    0.11
   7   1   7   -0.05    0.13
   7   1   7    0.15    0.20
   7   1   7   -0.13    0.11
   8  -1   7   15.07    1.02
   8  -1   7   15.30    1.14
   8   1   7   15.39    1.05
   8   1   7   15.61    1.17
   9  -1   7    8.54    0.79
   9  -1   7    8.21    0.62
   9   1   7    8.93    0.79
   9   1   7    8.76    0.65
  10  -1   7   50.77    3.40
  10  -1   7   51.79    3.28
  10   1   7   51.04    3.45
  10   1   7   52.73    3.31
  11  -1   7    7.93    0.74
  11  -1   7    6.96    0.57
  11   1   7    6.27    0.74
  11   1   7    6.55    0.60
  12  -1   7   29.24    1.95
  12  -1   7   29.72    2.13
  12   1   7   30.61    1.99
  12   1   7   29.15    2.14
  13  -1   7    6.05    0.57
  13  -1   7    5.82    0.75
  13   1   7    4.68    0.74
  13   1   7    5.84    0.62
  14  -1   7   12.95    1.21
  14  -1   7   13.41    1.04
  14   1   7   12.74    1.20
  14   1   7   14.69    1.06
  15  -1   7    6.09    0.87
  15  -1   7    5.15    0.67
  15   1   7    5.07    0.68
  15   1   7    4.76    0.76
  16  -1   7    6.54    0.78
  16  -1   7    5.93    1.01
  16   1   7    8.44    0.85
  16   1   7    6.93    1.05
  17  -1   7    0.28    0.72
  17  -1   7    1.06    0.47
  17   1   7   -0.13    0.46
  17   1   7    0.94    0.68
  18  -1   7    2.79    0.60
  18  -1   7    1.55    0.85
  18   1   7    2.36    0.64
  18   1   7    2.47    0.93
  18  -2  -7   -0.15    0.61
  18  -2  -7    1.31    0.94
  18   2  -7   -0.17    0.51
  17  -2  -7    0.45    0.53
  17  -2  -7    2.53    0.82
  17   2  -7    0.43    0.44
  16  -2  -7    0.04    0.63
  16  -2  -7    0.28    0.48
  16   2  -7   -0.43    0.61
  16   2  -7    0.20    0.40
  15  -2  -7    1.07    0.45
  15  -2  -7    1.51    0.54
  15   2  -7    1.88    0.56
  15   2  -7    1.15    0.39
  14  -2  -7    3.59    0.55
  14  -2  -7    4.09    0.67
  14   2  -7    4.16    0.65
  14   2  -7    3.79    0.52
  13  -2  -7    2.69    0.51
  13  -2  -7    2.12    0.55
  13   2  -7    2.51    0.61
  13   2  -7    3.13    0.48
  12  -2  -7    0.84    0.42
  12  -2  -7    0.45    0.34
  12   2  -7    0.72    0.30
  12   2  -7    0.38    0.34
  11  -2  -7    0.77    0.32
  11  -2  -7    0.50    0.38
  11   2  -7    1.07    0.31
  11   2  -7    1.25    0.34
  10  -2  -7   14.19    1.11
  10  -2  -7   14.37    1.13
  10   2  -7   15.72    1.11
  10   2  -7   14.28    1.10
   9  -2  -7   55.40    3.55
   9  -2  -7   52.86    3.56
   9   2  -7   54.74    3.55
   9   2  -7   56.14    3.55
   8  -2  -7    2.83    0.42
   8  -2  -7    3.36    0.42
   8   2  -7    3.54    0.40
   8   2  -7    3.73    0.42
   7  -2  -7   38.88    2.62
   7  -2  -7   40.26    2.57
  -7  -2   7   35.91    2.52
   7   2  -7   42.64    2.58
   7   2  -7   41.25    2.59
   6  -2  -7    4.21    0.46
   6  -2  -7    4.54    0.40
  -6  -2   7    4.24    0.33
   6   2  -7    4.35    0.38
   6   2  -7    5.00    0.43
  -5  -2   7   63.79    4.17
   5  -2  -7   65.46    4.27
   5  -2  -7   68.16    4.21
   5   2  -7   66.90    4.23
   5   2  -7   68.64    4.19
   4  -2  -7   36.65    2.40
   4  -2  -7   37.04    2.34
  -4  -2   7   34.08    2.29
  -4  -2   7   39.04    2.30
   4   2  -7   35.87    2.35
   3  -2  -7   11.85    0.88
   3  -2  -7   12.44    0.82
   3   2  -7   11.43    0.82
   2  -2  -7    2.00    0.23
  -2  -2   7    1.50    0.13
   2   2  -7    1.53    0.21
   2   2  -7    1.71    0.14
  -1  -2   7   59.26    3.93
   1  -2  -7   70.90    4.00
  -1   2   7   64.27    4.00
   1   2  -7   65.10    3.97
   1   2  -7   55.33    4.10
   0  -2  -7   43.77    2.67
   0  -2   7   42.85    2.61
   0   2  -7   35.28    2.74
   0   2  -7   45.32    2.60
   0   2   7   39.30    2.66
   0   2  -7   41.14    2.61
  -1  -2  -7    8.09    0.58
   1  -2   7    6.89    0.48
   1  -2   7    7.14    0.49
  -1   2  -7    6.62    0.47
  -1   2  -7    6.06    0.62
   2  -2   7    0.18    0.13
  -2  -2  -7    0.39    0.19
  -2  -2  -7    0.18    0.15
  -2   2  -7    0.24    0.12
   2   2   7    0.17    0.09
  -2   2  -7    0.27    0.07
  -2   2  -7    0.14    0.14
   3  -2   7   23.27    1.63
  -3  -2  -7   26.98    1.60
   3   2   7   26.56    1.70
  -3   2  -7   26.62    1.57
  -3   2  -7   24.00    1.68
   3   2   7   22.97    1.61
   4  -2   7    8.64    0.60
   4  -2   7    8.33    0.67
  -4   2  -7    9.73    0.60
   4   2   7    8.86    0.65
  -4   2  -7   10.11    0.72
   4   2   7   10.15    0.75
   5  -2   7   -0.10    0.07
   5  -2   7   -0.09    0.14
  -5   2  -7   -0.19    0.12
  -5   2  -7    0.30    0.17
   5   2   7   -0.14    0.12
   5   2   7   -0.11    0.18
   6  -2   7    8.74    0.61
   6  -2   7    8.80    0.69
  -6   2  -7   10.89    0.80
   6   2   7    8.83    0.66
   6   2   7    8.85    0.76
   7  -2   7    5.25    0.40
   7  -2   7    5.27    0.53
   7   2   7    6.33    0.58
   7   2   7    5.68    0.47
   8  -2   7    1.80    0.35
   8  -2   7    1.45    0.22
   8   2   7    2.57    0.41
   8   2   7    1.62    0.24
   9  -2   7   34.74    2.37
   9  -2   7   34.03    2.24
   9   2   7   36.00    2.29
   9   2   7   35.73    2.44
  10  -2   7   -0.20    0.29
  10  -2   7    0.06    0.16
  10   2   7   -0.18    0.37
  10   2   7    0.25    0.22
  11  -2   7    7.93    0.65
  11  -2   7    9.64    0.84
  11   2   7    8.59    0.74
  11   2   7    8.44    0.86
  12  -2   7    0.67    0.43
  12  -2   7    0.02    0.21
  12   2   7    0.43    0.31
  12   2   7    1.26    0.42
  13  -2   7   26.69    1.84
  13  -2   7   28.85    2.06
  13   2   7   27.67    2.07
  13   2   7   28.33    1.90
  14  -2   7    0.38    0.50
  14  -2   7    0.03    0.26
  14   2   7   -0.15    0.48
  14   2   7   -0.29    0.30
  15  -2   7    9.02    1.06
  15  -2   7    8.06    0.82
  15   2   7    7.89    0.79
  15   2   7    7.95    0.96
  16  -2   7    3.14    0.71
  16  -2   7    2.31    0.48
  16   2   7    2.18    0.48
  16   2   7    2.69    0.67
  17  -2   7    2.45    0.52
  17  -2   7    4.87    0.89
  17   2   7    3.22    0.60
  17   2   7    4.04    0.84
  18  -2   7    1.62    0.88
  18   2   7    0.30    0.56
  18   2   7    0.01    0.93
  18  -3  -7   -0.32    0.57
  18  -3  -7   -0.22    0.99
  18   3  -7    0.27    0.59
  17  -3  -7    3.74    0.84
  17  -3  -7    1.58    0.57
  17   3  -7    1.67    0.51
  16  -3  -7    2.80    0.71
  16   3  -7    1.99    0.50
  15  -3  -7    1.85    0.62
  15  -3  -7    0.00    0.43
  15   3  -7    0.01    0.34
  15   3  -7   -0.31    0.53
  14  -3  -7   13.32    1.15
  14  -3  -7   13.08    1.17
  14   3  -7   12.25    1.01
  14   3  -7   11.09    1.20
  13  -3  -7    3.20    0.54
  13  -3  -7    2.13    0.52
  13   3  -7    2.49    0.40
  13   3  -7    2.17    0.48
  12  -3  -7   -0.04    0.33
  12  -3  -7    0.04    0.37
  12   3  -7   -0.45    0.22
  12   3  -7   -0.28    0.32
  11  -3  -7   17.11    1.28
  11  -3  -7   15.84    1.24
  11   3  -7   15.43    1.20
  11   3  -7   17.31    1.21
  10  -3  -7   48.29    3.17
  10  -3  -7   49.12    3.17
  10   3  -7   48.62    3.13
  10   3  -7   45.99    3.12
   9  -3  -7   56.85    3.82
   9  -3  -7   61.26    3.83
   9   3  -7   55.90    3.78
   9   3  -7   61.60    3.79
   8  -3  -7   99.22    6.22
   8  -3  -7   95.08    6.25
   8   3  -7  105.32    6.21
   8   3  -7   92.32    6.18
   7  -3  -7   37.64    2.56
  -7  -3   7   39.60    2.48
   7  -3  -7   38.37    2.52
   7   3  -7   36.48    2.48
   7   3  -7   41.46    2.52
   6  -3  -7   15.04    1.09
  -6  -3   7   16.51    1.04
   6  -3  -7   14.59    1.13
  -6  -3   7   15.55    1.05
  -6  -3   7   16.32    1.07
   6   3  -7   15.45    1.07
  -5  -3   7   14.81    0.93
   5  -3  -7   12.94    1.02
  -5  -3   7   14.15    0.92
   5  -3  -7   13.08    0.96
   5   3  -7   13.54    0.95
   4  -3  -7  131.35    8.52
  -4  -3   7  138.42    8.42
  -4  -3   7  142.99    8.44
   4  -3  -7  127.91    8.46
   4   3  -7  133.42    8.45
  -3  -3   7    9.96    0.61
   3  -3  -7    9.00    0.68
   3   3  -7    7.37    0.84
   3   3  -7    9.85    0.66
   3   3  -7    9.65    0.63
  -2  -3   7   34.71    2.11
   2  -3  -7   32.80    2.16
   2   3  -7   32.69    2.12
   2   3  -7   33.41    2.13
  -1  -3   7   23.39    1.42
   1  -3  -7   22.88    1.48
   1   3  -7   23.78    1.43
   1   3  -7   22.41    1.43
   1   3  -7   18.50    1.60
   0  -3  -7   18.74    1.25
   0  -3   7   18.25    1.19
   0   3  -7   19.16    1.20
   0   3  -7   15.50    1.34
   0   3  -7   20.10    1.18
   1  -3   7    9.46    0.65
  -1  -3  -7   10.00    0.72
   1  -3   7    8.24    0.63
  -1   3  -7   10.37    0.60
  -1   3  -7    9.57    0.64
  -1   3  -7    7.89    0.77
   2  -3   7   31.66    1.96
  -2  -3  -7   31.50    2.03
   2   3   7   27.89    1.96
  -2   3  -7   30.82    2.07
  -3  -3  -7   44.71    2.96
   3  -3   7   45.02    2.87
  -3  -3  -7   45.01    2.93
   3   3   7   42.79    2.86
  -3   3  -7   47.41    2.96
  -4  -3  -7   58.50    3.88
   4  -3   7   58.77    3.79
  -4  -3  -7   58.84    3.84
  -4   3  -7   64.60    3.85
   4   3   7   56.32    3.76
   5  -3   7   30.85    2.09
  -5   3  -7   34.89    2.15
   5   3   7   31.53    2.06
   5   3   7   29.79    2.15
   6  -3   7   13.25    0.99
   6  -3   7   13.25    0.86
  -6   3  -7   12.45    0.89
   6   3   7   13.47    0.94
  -6   3  -7   15.23    1.09
   6   3   7   14.07    1.05
   7  -3   7    0.93    0.15
   7  -3   7    1.09    0.32
   7   3   7    1.16    0.32
   7   3   7    0.91    0.22
   8  -3   7   -0.27    0.25
   8  -3   7    0.13    0.12
   8   3   7    0.60    0.33
   8   3   7   -0.13    0.21
   9  -3   7    1.33    0.34
   9  -3   7    1.65    0.20
   9   3   7    1.75    0.31
   9   3   7    2.07    0.49
  10  -3   7   21.65    1.46
  10  -3   7   23.15    1.63
  10   3   7   22.38    1.68
  10   3   7   22.94    1.55
  11  -3   7    1.84    0.31
  11  -3   7    2.40    0.47
  11   3   7    2.06    0.47
  11   3   7    2.55    0.37
  12  -3   7    1.98    0.28
  12  -3   7    1.39    0.47
  12   3   7    2.65    0.49
  12   3   7    2.12    0.37
  13  -3   7    0.04    0.21
  13  -3   7   -0.04    0.47
  13   3   7   -0.06    0.27
  13   3   7    0.43    0.47
  14  -3   7    1.09    0.28
  14  -3   7    2.10    0.60
  14   3   7    1.82    0.39
  14   3   7    1.32    0.54
  15  -3   7    0.33    0.64
  15  -3   7   -0.19    0.27
  15   3   7    0.06    0.37
  15   3   7   -0.96    0.53
  16  -3   7   24.53    1.97
  16   3   7   23.71    1.69
  16   3   7   19.41    1.81
  17  -3   7    3.95    0.89
  17   3   7    2.73    0.59
  17   3   7    2.09    0.83
  17  -4  -7    1.29    0.96
  17  -4  -7    0.43    0.55
  17   4  -7   -0.13    0.47
  16  -4  -7    1.69    0.79
  16  -4  -7   -0.55    0.48
  16   4  -7    0.06    0.39
  15  -4  -7    2.91    0.64
  15   4  -7    3.73    0.54
  14  -4  -7    7.22    0.89
  14  -4  -7    5.32    0.88
  14   4  -7    5.78    0.67
  13  -4  -7    2.90    0.56
  13  -4  -7    2.43    0.55
  13   4  -7    2.54    0.43
  13   4  -7    1.81    0.40
  12  -4  -7    1.01    0.38
  12  -4  -7    1.32    0.43
  12   4  -7    0.71    0.30
  12   4  -7    0.21    0.27
  11  -4  -7   14.58    1.16
  11  -4  -7   15.70    1.19
  11   4  -7   13.21    1.08
  11   4  -7   16.01    1.12
  10  -4  -7   10.48    0.87
  10  -4  -7    9.26    0.86
 -10  -4   7   10.04    0.85
  10   4  -7    9.74    0.78
   9  -4  -7   10.94    0.92
   9  -4  -7   11.46    0.94
  -9  -4   7   11.64    0.91
  -9  -4   7   11.97    0.93
   9   4  -7   12.01    0.89
  -8  -4   7    7.67    0.66
  -8  -4   7    6.88    0.63
   8  -4  -7    6.48    0.66
   8  -4  -7    7.05    0.67
   8   4  -7    8.40    0.64
  -7  -4   7   22.66    1.49
  -7  -4   7   22.57    1.50
   7  -4  -7   21.95    1.53
   7  -4  -7   21.57    1.55
   7   4  -7   21.74    1.49
   6  -4  -7   76.71    5.33
   6  -4  -7   81.09    5.28
  -6  -4   7   85.49    5.25
  -6  -4   7   88.69    5.27
   6   4  -7   83.37    5.26
   5  -4  -7   24.55    1.76
  -5  -4   7   25.89    1.68
   5  -4  -7   24.64    1.70
  -5  -4   7   26.14    1.65
   5   4  -7   25.87    1.67
   4  -4  -7    0.98    0.26
  -4  -4   7    0.86    0.19
  -4  -4   7    0.94    0.16
   4   4  -7    0.43    0.24
   4   4  -7    0.75    0.18
  -3  -4   7   49.44    2.96
   3  -4  -7   45.23    3.02
   3   4  -7   46.44    2.98
   3   4  -7   46.46    3.01
  -2  -4   7   60.74    3.57
   2  -4  -7   58.31    3.63
   2   4  -7   59.65    3.58
   2   4  -7   48.63    3.76
   2   4  -7   55.47    3.59
  -1  -4   7  276.31   16.42
   1  -4  -7  266.96   16.48
   1   4  -7  275.92   16.42
   1   4  -7  265.29   16.43
   1   4  -7  231.77   16.60
   0  -4   7    1.44    0.24
   0  -4  -7    1.93    0.29
   0   4  -7    1.62    0.20
  -1  -4  -7    0.26    0.21
   1  -4   7    0.17    0.15
  -1   4  -7    0.16    0.08
  -1   4  -7    0.11    0.18
   2  -4   7   10.31    0.75
   2  -4   7    9.65    0.69
  -2  -4  -7   10.93    0.83
  -2   4  -7   11.59    0.88
   2   4   7    9.41    0.74
  -2   4  -7   11.40    0.68
  -3  -4  -7    0.48    0.23
   3  -4   7    0.07    0.17
  -3   4  -7    0.26    0.16
   3   4   7    0.07    0.15
   4  -4   7    2.20    0.31
  -4  -4  -7    2.00    0.36
   4   4   7    1.66    0.26
  -4   4  -7    2.69    0.40
  -5  -4  -7    2.00    0.39
   5  -4   7    1.90    0.32
  -5  -4  -7    2.60    0.39
  -5   4  -7    3.14    0.52
   5   4   7    1.77    0.30
  -6  -4  -7    4.40    0.49
   6  -4   7    3.36    0.46
  -6  -4  -7    4.31    0.54
   6   4   7    2.98    0.36
   7  -4   7   11.28    0.94
  -7  -4  -7   12.81    1.03
  -7   4  -7   14.55    1.19
   7   4   7   10.88    0.89
   8  -4   7   35.69    2.47
   8  -4   7   35.51    2.32
   8   4   7   36.60    2.43
   8   4   7   36.90    2.54
  -8   4  -7   40.31    2.66
   9  -4   7   24.00    1.53
   9  -4   7   25.01    1.71
   9   4   7   22.54    1.77
   9   4   7   24.68    1.66
  10  -4   7    3.30    0.50
  10  -4   7    2.45    0.28
  10   4   7    2.60    0.42
  10   4   7    2.33    0.51
  11  -4   7    2.76    0.31
  11  -4   7    2.99    0.49
  11   4   7    2.46    0.51
  11   4   7    3.05    0.45
  12  -4   7    0.66    0.43
  12  -4   7    0.24    0.18
  12   4   7    0.66    0.41
  12   4   7    0.64    0.31
  13  -4   7    6.14    0.94
  13   4   7    6.65    0.69
  13   4   7    6.73    0.79
  14  -4   7    0.09    0.56
  14   4   7    0.16    0.37
  14   4   7   -0.21    0.49
  15  -4   7    3.32    0.85
  15   4   7    3.26    0.55
  15   4   7    3.65    0.68
  16  -4   7    1.62    0.81
  16   4   7    0.07    0.69
  16   4   7    1.01    0.46
  17  -4   7    5.39    1.10
  17   4   7    4.51    0.68
  17   4   7    4.06    0.98
  17  -5  -7    4.30    1.00
  17   5  -7    0.46    0.59
  16  -5  -7    1.39    0.81
  16   5  -7    0.29    0.42
  15  -5  -7    7.54    1.07
  15  -5  -7    4.74    0.73
  15   5  -7    5.06    0.70
  14  -5  -7    9.31    1.03
  14  -5  -7    6.08    0.97
  14   5  -7    7.73    0.75
  13  -5  -7    2.75    0.56
  13  -5  -7    1.30    0.49
 -13  -5   7    2.12    0.63
 -13  -5   7    1.53    0.55
  13   5  -7    1.37    0.55
  13   5  -7    1.27    0.39
 -12  -5   7    0.24    0.50
  12  -5  -7   -0.11    0.43
  12  -5  -7    0.95    0.46
 -12  -5   7    0.39    0.45
  12   5  -7    0.45    0.51
  12   5  -7    0.38    0.30
  11  -5  -7    9.49    0.91
 -11  -5   7   10.51    0.94
  11  -5  -7    9.45    0.87
  11   5  -7    9.08    0.77
  10  -5  -7    8.46    0.80
 -10  -5   7    9.34    0.82
  10  -5  -7    8.56    0.78
  10   5  -7    9.34    0.73
  10   5  -7    6.29    1.03
   9  -5  -7   19.34    1.53
   9  -5  -7   21.06    1.51
  -9  -5   7   22.64    1.50
   9   5  -7   21.08    1.45
   8  -5  -7    8.01    0.74
   8  -5  -7    8.40    0.81
  -8  -5   7    9.25    0.70
   8   5  -7    6.45    0.93
   8   5  -7    9.55    0.72
   7  -5  -7   10.27    0.93
  -7  -5   7   12.72    0.86
   7  -5  -7   10.74    0.89
   7   5  -7   11.62    0.86
  -6  -5   7    3.22    0.36
   6  -5  -7    2.75    0.44
   6  -5  -7    3.00    0.44
   6   5  -7    3.42    0.37
   5  -5  -7    1.01    0.33
  -5  -5   7    1.51    0.22
   5  -5  -7    0.66    0.31
   5   5  -7    1.33    0.23
   5   5  -7    0.99    0.32
   4  -5  -7   -0.02    0.27
   4   5  -7    0.12    0.25
   4   5  -7    0.07    0.26
   4   5  -7    0.46    0.18
  -3  -5   7   19.36    1.22
   3  -5  -7   18.63    1.33
   3   5  -7   19.85    1.23
   3   5  -7   15.63    1.42
   2  -5  -7   55.14    3.56
  -2  -5   7   57.59    3.50
   2   5  -7   57.36    3.50
   2   5  -7   50.40    3.70
  -1  -5   7   23.33    1.55
   1  -5  -7   24.52    1.63
   1   5  -7   24.84    1.54
   1   5  -7   22.17    1.74
   0  -5  -7  100.19    6.47
   0  -5   7  100.85    6.39
   0   5  -7   98.11    6.57
   0   5  -7  107.43    6.37
   1  -5   7   59.89    3.99
  -1  -5  -7   61.97    4.08
  -1   5  -7   64.96    3.95
  -1   5  -7   64.74    4.16
  -2  -5  -7    2.38    0.35
   2  -5   7    2.34    0.31
   2   5   7    1.79    0.29
  -2   5  -7    2.32    0.20
  -2   5  -7    2.54    0.47
  -3  -5  -7    0.12    0.24
   3  -5   7   -0.29    0.19
  -3   5  -7    0.32    0.21
   3   5   7   -0.10    0.15
  -4  -5  -7   27.70    2.02
   4  -5   7   28.16    1.93
  -4   5  -7   32.49    2.07
   4   5   7   27.61    1.91
  -5  -5  -7    0.46    0.31
   5  -5   7   -0.16    0.26
  -5   5  -7    0.82    0.35
   5   5   7   -0.33    0.18
   6  -5   7    1.92    0.35
  -6  -5  -7    1.74    0.47
   6   5   7    2.09    0.32
   7  -5   7    2.34    0.38
  -7  -5  -7    0.81    0.49
  -7  -5  -7    0.79    0.52
   7   5   7    1.62    0.33
  -8  -5  -7   10.39    1.00
   8  -5   7    9.74    0.84
  -8  -5  -7   10.50    0.98
   8   5   7   10.45    0.84
   9  -5   7   12.29    0.95
  -9  -5  -7   10.89    1.08
  -9  -5  -7   10.65    1.08
   9   5   7   10.83    0.88
 -10  -5  -7    1.80    0.61
 -10  -5  -7    2.44    0.56
  10  -5   7    2.93    0.51
  10   5   7    2.72    0.38
  11  -5   7    0.23    0.44
 -11  -5  -7    0.22    0.57
 -11  -5  -7    0.68    0.55
  11   5   7    0.01    0.28
  12  -5   7    1.63    0.52
 -12  -5  -7    0.94    0.61
  12   5   7    1.28    0.34
  13  -5   7    0.94    0.57
 -13  -5  -7   -0.30    0.77
  13   5   7   -0.62    0.47
  13   5   7    0.68    0.35
  14  -5   7    0.85    0.65
  14   5   7    1.11    0.40
  14   5   7   -0.42    0.55
  15  -5   7    3.11    0.92
  15   5   7    4.01    0.59
  15   5   7    2.13    0.69
  16  -5   7    2.52    0.85
  16   5   7    1.86    0.52
  16   5   7    2.06    0.80
  16  -6  -7    0.74    0.93
  16   6  -7    0.17    0.55
  15  -6  -7    1.75    0.78
  15   6  -7    0.49    0.44
  14  -6  -7    1.84    0.68
  14   6  -7    0.89    0.42
  13  -6  -7    0.30    0.48
  13  -6  -7    1.19    0.54
  13   6  -7    0.95    0.38
 -12  -6   7    2.07    0.56
  12  -6  -7    2.43    0.52
  12  -6  -7    2.51    0.53
  12   6  -7    2.14    0.42
  12   6  -7    1.21    0.53
 -11  -6   7    6.29    0.69
  11  -6  -7    5.32    0.71
  11  -6  -7    4.47    0.61
  11   6  -7    4.38    0.58
  10  -6  -7   15.61    1.23
  10  -6  -7   13.76    1.21
 -10  -6   7   15.03    1.17
  10   6  -7   15.72    1.13
  -9  -6   7    1.45    0.38
   9  -6  -7    1.28    0.42
   9  -6  -7    1.74    0.40
   9   6  -7    1.32    0.45
   8  -6  -7   15.52    1.16
   8  -6  -7   14.02    1.20
  -8  -6   7   15.73    1.11
   8   6  -7   14.84    1.11
  -7  -6   7    2.07    0.37
   7  -6  -7    2.66    0.45
   7  -6  -7    2.33    0.41
   7   6  -7    2.22    0.36
   7   6  -7    1.81    0.43
   6  -6  -7   14.49    1.17
   6  -6  -7   14.44    1.12
  -6  -6   7   16.15    1.05
   6   6  -7   15.82    1.07
   6   6  -7   12.85    1.27
  -5  -6   7   30.97    1.88
   5  -6  -7   27.84    1.94
   5   6  -7   29.98    1.89
   5   6  -7   24.96    2.10
   4  -6  -7    1.06    0.35
  -4  -6   7    0.68    0.23
   4   6  -7    0.68    0.31
   4   6  -7    0.55    0.22
  -3  -6   7   35.42    2.22
   3  -6  -7   33.06    2.30
   3   6  -7   31.89    2.43
   3   6  -7   36.04    2.22
  -2  -6   7   51.66    3.33
   2  -6  -7   51.35    3.42
   2   6  -7   49.67    3.55
   2   6  -7   56.07    3.33
  -1  -6   7   41.65    2.63
   1  -6  -7   37.87    2.72
   1   6  -7   40.55    2.85
   1   6  -7   43.21    2.62
   0  -6   7   66.29    4.37
   0  -6  -7   66.41    4.44
   0   6  -7   73.53    4.34
   0   6  -7   68.69    4.57
   1  -6   7   78.27    5.19
  -1  -6  -7   79.36    5.28
  -1   6  -7   82.54    5.15
  -1   6  -7   87.50    5.39
   2  -6   7   18.10    1.21
  -2  -6  -7   16.92    1.26
   2   6   7   16.46    1.19
   3  -6   7   20.70    1.38
   3  -6   7   22.30    1.48
  -3  -6  -7   21.77    1.57
   3   6   7   20.54    1.45
  -4  -6  -7    2.53    0.49
   4  -6   7    2.24    0.40
   4   6   7    2.32    0.36
  -5  -6  -7   46.94    3.31
   5  -6   7   47.43    3.21
  -5   6  -7   54.50    3.41
   5   6   7   48.25    3.20
  -6  -6  -7    6.44    0.77
   6  -6   7    6.16    0.63
   6   6   7    6.32    0.61
   7  -6   7   36.01    2.44
  -7  -6  -7   33.55    2.55
  -7   6  -7   39.43    2.72
   7   6   7   36.03    2.42
   8  -6   7    1.22    0.37
  -8  -6  -7    0.86    0.44
   8   6   7    1.27    0.30
  -8   6  -7    1.54    0.64
  -9  -6  -7    4.45    0.75
   9  -6   7    4.00    0.60
   9   6   7    4.14    0.48
 -10  -6  -7    5.13    0.84
 -10  -6  -7    5.96    0.92
  10  -6   7    5.94    0.66
  10   6   7    5.16    0.59
 -11  -6  -7    9.06    1.21
 -11  -6  -7   10.32    1.18
  11  -6   7    8.39    0.92
  11   6   7   10.24    0.84
 -12  -6  -7    1.64    0.77
  12  -6   7    1.99    0.54
 -12  -6  -7    2.20    0.78
  12   6   7    0.94    0.36
  13  -6   7    0.77    0.60
 -13  -6  -7    0.65    0.80
 -13  -6  -7    1.02    0.90
  13   6   7    0.41    0.35
 -14  -6  -7    0.42    0.94
 -14  -6  -7    2.04    1.06
  14  -6   7    1.54    0.82
  14   6   7    0.87    0.44
 -15  -6  -7   -0.19    1.05
  15  -6   7    0.65    0.84
 -15  -6  -7    0.03    1.11
  15   6   7    0.66    0.45
 -16  -6  -7   -1.95    1.25
 -16  -6  -7   -1.53    1.26
  16  -6   7    0.09    0.92
  16   6   7    0.48    0.56
  15  -7  -7    3.80    0.95
  14  -7  -7    3.79    0.83
  14   7  -7    2.44    0.55
  13  -7  -7    7.18    1.10
  13   7  -7    5.33    0.73
  12  -7  -7    5.65    0.85
  12   7  -7    3.49    0.55
  11  -7  -7    4.74    0.77
  11  -7  -7    3.86    0.61
  11   7  -7    4.68    0.59
  10  -7  -7   -0.48    0.43
  10  -7  -7    0.45    0.47
 -10  -7   7    0.04    0.35
  10   7  -7   -0.08    0.45
  10   7  -7    0.39    0.32
  -9  -7   7    5.50    0.63
   9  -7  -7    4.90    0.73
   9  -7  -7    5.78    0.72
   9   7  -7    6.91    0.63
   9   7  -7    5.12    0.98
  -8  -7   7    2.01    0.39
   8  -7  -7    2.67    0.46
   8  -7  -7    2.04    0.51
   8   7  -7    2.96    0.44
   8   7  -7    1.57    0.48
   7  -7  -7   10.50    0.90
  -7  -7   7   10.61    0.84
   7  -7  -7    9.26    0.95
   7   7  -7   10.43    1.13
   7   7  -7   11.67    0.86
   6  -7  -7   13.81    1.14
  -6  -7   7   13.89    1.03
   6  -7  -7   14.03    1.15
   6   7  -7   13.23    1.31
   6   7  -7   16.57    1.09
  -5  -7   7    0.23    0.26
   5  -7  -7    0.27    0.30
   5   7  -7    0.10    0.26
   5   7  -7   -0.15    0.31
  -4  -7   7    5.53    0.53
   4  -7  -7    4.88    0.62
   4   7  -7    5.30    0.76
   4   7  -7    5.63    0.52
  -3  -7   7   93.32    5.95
   3  -7  -7   92.22    6.04
   3   7  -7   93.27    6.20
   3   7  -7   98.06    5.96
   2  -7  -7   15.99    1.34
  -2  -7   7   17.50    1.24
   2   7  -7   19.46    1.49
   2   7  -7   18.03    1.23
  -1  -7   7    1.64    0.33
   1  -7  -7    1.48    0.43
   1   7  -7    1.89    0.29
   1   7  -7    1.08    0.38
   0  -7  -7   28.12    2.05
   0  -7   7   27.34    1.97
   0   7  -7   30.31    1.95
   0   7  -7   33.24    2.24
  -1  -7  -7   41.31    3.03
   1  -7   7   44.56    2.98
  -1   7  -7   50.69    3.23
  -1   7  -7   46.68    2.94
   2  -7   7    3.50    0.50
  -2  -7  -7    4.19    0.55
  -2   7  -7    2.74    0.59
  -3  -7  -7    1.08    0.40
   3  -7   7    0.80    0.33
  -3   7  -7    1.42    0.50
   3   7   7    0.77    0.29
  -4  -7  -7   47.34    3.33
   4  -7   7   47.56    3.24
   4   7   7   48.04    3.25
  -4   7  -7   55.90    3.49
  -5  -7  -7   10.19    0.98
   5  -7   7   10.36    0.88
  -5   7  -7   12.76    1.36
   5   7   7   10.60    0.92
  -6  -7  -7    0.38    0.36
   6  -7   7   -0.24    0.29
  -6   7  -7    0.38    0.59
   6   7   7   -0.17    0.27
  -7  -7  -7    8.07    0.89
   7  -7   7    9.36    0.81
   7   7   7    8.53    0.75
  -7   7  -7    7.74    1.31
  -8  -7  -7    5.69    0.79
   8  -7   7    5.75    0.69
   8   7   7    5.33    0.59
  -9  -7  -7    1.06    0.57
   9  -7   7    1.56    0.48
   9   7   7    1.82    0.39
  10  -7   7   14.77    1.27
 -10  -7  -7   14.99    1.45
  10   7   7   13.54    1.14
 -11  -7  -7    1.11    0.76
  11  -7   7    1.99    0.60
  11   7   7    1.09    0.37
 -12  -7  -7    0.49    0.83
  12  -7   7    0.29    0.62
  12   7   7    0.66    0.39
  13  -7   7    2.09    0.76
 -13  -7  -7    1.68    1.02
  13   7   7    1.09    0.46
  14  -7   7    1.66    0.76
 -14  -7  -7   -0.21    1.02
  14   7   7    1.16    0.49
  15  -7   7    4.63    1.09
 -15  -7  -7    1.63    1.27
  15   7   7    3.88    0.69
  14  -8  -7    2.33    0.87
  14   8  -7    0.54    0.58
  13  -8  -7    4.52    0.86
  13   8  -7    3.96    0.64
  12  -8  -7    1.76    0.76
  12   8  -7    1.35    0.46
  11  -8  -7    0.22    0.54
  11   8  -7   -0.26    0.59
  11   8  -7    0.45    0.39
  10  -8  -7    2.29    0.63
  10   8  -7    2.33    0.45
   9  -8  -7    0.79    0.49
  -9  -8   7    0.14    0.36
   9  -8  -7    0.34    0.44
   9   8  -7    0.67    0.36
   9   8  -7    0.28    0.53
   8  -8  -7    1.09    0.42
   8  -8  -7    0.17    0.50
  -8  -8   7   -0.22    0.35
   8   8  -7    0.74    0.33
   8   8  -7    0.21    0.52
   7  -8  -7    2.66    0.54
   7  -8  -7    2.53    0.49
  -7  -8   7    2.45    0.43
   7   8  -7    2.13    0.61
   7   8  -7    3.65    0.49
   6  -8  -7    1.45    0.43
  -6  -8   7    1.01    0.36
   6  -8  -7    1.54    0.50
   6   8  -7    1.61    0.54
   6   8  -7    1.94    0.38
   5  -8  -7    1.42    0.43
  -5  -8   7    1.51    0.36
   5   8  -7    1.56    0.43
   5   8  -7    1.21    0.52
  -4  -8   7    1.10    0.33
   4  -8  -7    1.54    0.43
   4   8  -7    1.39    0.52
   4   8  -7    1.74    0.36
  -3  -8   7    4.63    0.56
   3  -8  -7    4.22    0.66
   3   8  -7    5.28    0.55
   3   8  -7    4.73    1.02
  -2  -8   7    4.19    0.58
   2  -8  -7    4.26    0.67
   2   8  -7    5.26    0.94
   2   8  -7    5.93    0.54
  -1  -8   7    1.20    0.39
   1  -8  -7    0.83    0.41
   1   8  -7    0.61    0.27
   1   8  -7    0.31    0.44
   0  -8  -7   11.68    1.06
   0  -8   7   11.21    1.00
   0   8  -7   13.21    0.95
   0   8  -7   13.65    1.27
  -1  -8  -7    1.02    0.41
   1  -8   7    0.57    0.33
  -1   8  -7    0.82    0.41
   2  -8   7   23.16    1.68
  -2  -8  -7   23.02    1.75
  -2   8  -7   26.83    1.98
  -3  -8  -7    0.66    0.40
   3  -8   7    1.29    0.36
  -3   8  -7    0.72    0.49
   3   8   7    0.67    0.39
   4  -8   7    0.88    0.32
  -4  -8  -7    0.71    0.41
  -4   8  -7    0.17    0.50
   4   8   7    0.67    0.36
  -5  -8  -7    3.98    0.73
   5  -8   7    6.34    0.62
   5   8   7    5.25    0.65
  -5   8  -7    5.92    1.22
  -6  -8  -7   24.65    1.91
   6  -8   7   24.81    1.78
   6   8   7   26.47    1.80
  -6   8  -7   24.11    2.17
   7  -8   7    1.99    0.48
  -7  -8  -7    1.13    0.55
  -7   8  -7    0.31    0.74
   7   8   7    0.96    0.34
  -8  -8  -7   16.87    1.55
   8  -8   7   19.96    1.46
  -8   8  -7   14.58    1.91
   8   8   7   17.95    1.33
   9  -8   7    0.91    0.50
  -9  -8  -7    0.77    0.61
   9   8   7    1.38    0.44
  10  -8   7    0.95    0.57
 -10  -8  -7    0.71    0.70
  10   8   7    0.26    0.40
  11  -8   7    0.06    0.66
 -11  -8  -7    0.53    0.84
  11   8   7    0.66    0.45
 -12  -8  -7    1.53    1.00
  12  -8   7    2.45    0.86
  12   8   7    2.10    0.55
 -13  -8  -7    0.22    1.08
  13  -8   7    1.47    0.82
  13   8   7    1.26    0.56
  12  -9  -7    2.27    0.81
  12   9  -7    2.60    0.59
  11  -9  -7   11.43    1.26
  11   9  -7   10.81    1.04
  10  -9  -7    0.54    0.67
  10   9  -7    0.52    0.40
  10   9  -7   -0.39    0.58
   9  -9  -7    8.10    1.02
   9   9  -7    8.56    0.87
   9   9  -7    6.37    1.28
   8  -9  -7    1.09    0.50
  -8  -9   7   -1.09    0.54
   8   9  -7   -0.32    0.53
   8   9  -7   -0.01    0.35
   7  -9  -7    0.42    0.55
  -7  -9   7    0.30    0.44
   7  -9  -7    1.11    0.51
   7   9  -7    0.87    0.54
   7   9  -7    1.03    0.36
   6  -9  -7    3.96    0.68
   6  -9  -7    3.62    0.66
  -6  -9   7    3.21    0.54
   6   9  -7    3.31    0.63
  -5  -9   7    3.45    0.55
   5  -9  -7    3.23    0.55
   5   9  -7    2.85    0.59
   5   9  -7    3.02    0.49
   4  -9  -7    0.52    0.42
  -4  -9   7   -0.23    0.40
   4   9  -7   -0.07    0.43
   4   9  -7   -0.04    0.41
   3  -9  -7    1.80    0.53
  -3  -9   7    1.86    0.40
   3   9  -7    1.24    0.47
   3   9  -7    2.04    0.47
  -2  -9   7    0.71    0.37
   2  -9  -7    0.75    0.47
   2   9  -7    1.35    0.36
   2   9  -7    0.72    0.44
   1  -9  -7   -0.30    0.39
  -1  -9   7    0.17    0.34
   1   9  -7    0.77    0.32
   1   9  -7    0.27    0.42
   0  -9   7    1.24    0.40
   0  -9  -7    0.36    0.43
   0   9  -7    0.63    0.48
   0   9  -7    1.21    0.34
  -1  -9  -7   -0.12    0.41
   1  -9   7    0.13    0.33
  -1   9  -7   -0.01    0.50
  -2  -9  -7   10.57    1.01
   2  -9   7   10.81    0.94
  -2   9  -7   11.17    1.35
  -3  -9  -7    4.51    0.72
   3  -9   7    5.65    0.62
  -3   9  -7    3.88    0.82
  -4  -9  -7    5.26    0.75
   4  -9   7    6.87    0.75
  -4   9  -7    4.25    0.87
   4   9   7    5.13    0.67
  -5  -9  -7   -0.13    0.49
   5  -9   7    0.69    0.41
   5   9   7   -0.42    0.36
  -5   9  -7   -0.98    0.70
  -6  -9  -7   -0.84    0.51
   6  -9   7    0.78    0.46
   6   9   7    0.44    0.38
  -7  -9  -7    1.18    0.62
   7  -9   7    1.59    0.55
   7   9   7    2.17    0.48
   8  -9   7    0.03    0.54
  -8  -9  -7    0.45    0.68
   8   9   7    0.97    0.45
  -9  -9  -7    0.12    0.77
   9  -9   7    1.21    0.62
   9   9   7    0.39    0.48
  10  -9   7    3.43    0.87
 -10  -9  -7    3.09    0.96
  10   9   7    2.94    0.60
  11  -9   7    5.74    0.90
 -11  -9  -7    2.07    1.08
  11   9   7    3.94    0.72
  12  -9   7    1.19    0.92
 -12  -9  -7    0.37    1.12
  12   9   7    1.05    0.63
  10 -10  -7    5.75    0.98
  10  10  -7    4.37    0.71
   9 -10  -7    1.30    0.70
   9  10  -7    0.25    0.45
   9  10  -7   -0.33    0.59
   8 -10  -7    2.13    0.72
   8  10  -7    0.41    0.60
   8  10  -7    1.14    0.49
   7 -10  -7   -0.11    0.58
   7  10  -7   -0.89    0.54
   7  10  -7    0.18    0.40
  -6 -10   7    1.17    0.44
   6 -10  -7    1.41    0.60
   6  10  -7    1.14    0.60
   6  10  -7    2.62    0.47
  -5 -10   7    0.25    0.43
   5 -10  -7   -0.27    0.52
   5  10  -7    0.00    0.51
   4 -10  -7    1.11    0.56
  -4 -10   7    1.02    0.42
   4  10  -7    0.47    0.52
   4  10  -7    1.59    0.45
   3 -10  -7    1.50    0.55
  -3 -10   7    1.06    0.44
   3  10  -7    2.56    0.53
   3  10  -7    0.73    0.54
   2 -10  -7    1.17    0.52
  -2 -10   7    1.71    0.46
   2  10  -7    2.82    0.63
   2  10  -7    1.11    0.59
   1 -10  -7    2.49    0.58
  -1 -10   7    2.52    0.52
   1  10  -7    3.30    0.50
   1  10  -7    1.29    0.61
   0 -10   7   -0.26    0.43
   0 -10  -7   -0.22    0.50
   0  10  -7   -0.27    0.56
   1 -10   7    3.99    0.62
  -1 -10  -7    3.92    0.69
   2 -10   7    6.32    0.80
  -2 -10  -7    4.58    0.79
  -2  10  -7    3.88    0.89
   3 -10   7   15.34    1.22
  -3 -10  -7   12.68    1.24
  -3  10  -7   11.89    1.79
   4 -10   7    1.07    0.50
  -4 -10  -7   -0.83    0.54
  -4  10  -7   -1.11    0.77
  -5 -10  -7    2.87    0.74
   5 -10   7    4.48    0.73
   5  10   7    3.17    0.53
   6 -10   7   -0.36    0.50
  -6 -10  -7   -1.01    0.64
   6  10   7    0.49    0.45
  -7 -10  -7    0.41    0.71
   7 -10   7    1.82    0.66
   7  10   7    1.83    0.53
  -8 -10  -7   -0.58    0.75
   8 -10   7    1.30    0.75
   8  10   7    1.00    0.52
   9 -10   7    2.36    0.83
  -9 -10  -7    1.59    0.92
   9  10   7    2.31    0.56
  10 -10   7    0.63    0.91
 -10 -10  -7   -0.67    0.96
  10  10   7    1.47    0.53
   8 -11  -7    2.17    0.77
   8  11  -7    1.25    0.62
   7 -11  -7    1.56    0.71
   7  11  -7    1.98    0.63
   6 -11  -7    2.19    0.75
   6  11  -7    2.68    0.61
   5 -11  -7    1.93    0.74
   5  11  -7    2.47    0.62
   4 -11  -7   -0.42    0.67
  -4 -11   7    0.13    0.46
   4  11  -7    0.71    0.57
   4  11  -7   -1.10    0.63
   3 -11  -7    0.17    0.64
  -3 -11   7    1.11    0.51
   3  11  -7    2.71    0.64
   2 -11  -7    0.78    0.62
  -2 -11   7    0.43    0.55
   2  11  -7    1.39    0.76
   1 -11  -7    1.41    0.60
  -1 -11   7    2.15    0.60
   0 -11   7    1.30    0.55
   0 -11  -7    0.16    0.59
   0  11  -7   -1.08    0.72
   1 -11   7    1.66    0.57
  -1 -11  -7    0.30    0.60
  -2 -11  -7    3.76    0.75
  -3 -11  -7    0.45    0.62
   3 -11   7    1.94    0.66
   4 -11   7    1.44    0.66
  -4 -11  -7   -1.26    0.69
   5 -11   7    2.15    0.74
  -5 -11  -7    0.74    0.75
  -5  11  -7   -1.60    1.00
   6 -11   7    3.93    0.85
  -6 -11  -7    2.74    0.91
   7 -11   7    3.05    0.89
   7  11   7    2.74    0.67
  -8 -11  -7    5.06    1.35
   8  11   7    8.14    1.10
   4 -12  -7    0.40    0.74
   3 -12  -7    0.77    0.78
  -3 -12   7    0.33    0.65
  -2 -12   7    2.39    0.64
   2 -12  -7    0.22    0.77
   1 -12  -7    6.08    1.08
  -1 -12   7    8.85    1.10
   0 -12   7    1.60    0.67
   0 -12  -7   -0.76    0.73
  -1 -12  -7    0.39    0.87
   1 -12   7    2.16    0.77
  -2 -12  -7    1.59    0.94
   2 -12   7    2.86    0.79
  -3 -12  -7    2.86    1.04
   3 -12   7    4.04    0.97
   4 -12   7    1.64    0.88
  -4 -12  -7    0.19    0.90
  18   0  -8   -0.67    0.57
  18   0  -8    0.69    0.83
  17   0  -8    0.85    0.71
  17   0  -8   -0.12    0.42
  16   0  -8    6.17    0.92
  16   0  -8    4.06    0.67
  15   0  -8    0.77    0.53
  15   0  -8   -0.63    0.34
  14   0  -8    0.93    0.45
  14   0  -8    0.05    0.33
  13   0  -8    0.01    0.32
  13   0  -8   -0.18    0.40
  12   0  -8    1.46    0.41
  12   0  -8    2.77    0.53
  11   0  -8    0.11    0.32
  11   0  -8    0.59    0.31
  10   0  -8    7.22    0.67
  10   0  -8    8.92    0.72
   9   0  -8    0.09    0.24
   9   0  -8    0.12    0.22
   8   0  -8   14.88    1.03
   8   0  -8   14.48    1.08
   7   0  -8    0.16    0.21
   7   0  -8    0.14    0.16
  -6   0   8   49.53    3.38
   6   0  -8   57.30    3.41
   6   0  -8   54.39    3.47
  -5   0   8   -0.19    0.13
   5   0  -8   -0.15    0.12
   5   0  -8    0.03    0.19
   4   0  -8    5.60    0.51
  -4   0   8    6.10    0.42
   4   0  -8    5.84    0.42
   3   0  -8    0.07    0.10
  -3   0   8   -0.03    0.08
   3   0  -8   -0.02    0.17
   2   0  -8   48.73    3.16
   2   0  -8   49.15    3.23
  -2   0   8   53.07    3.18
   1   0  -8    0.16    0.16
   1   0  -8   -0.14    0.09
   1   0  -8   -0.09    0.08
   0   0  -8    1.05    0.16
   0   0   8    0.68    0.16
  -1   0  -8    0.05    0.12
   1   0   8    0.00    0.13
  -2   0  -8   34.00    2.11
   2   0   8   30.36    2.08
   3   0   8   -0.03    0.13
   3   0   8   -0.16    0.08
  -3   0  -8    0.08    0.10
  -4   0  -8   18.03    1.22
   4   0   8   19.77    1.28
   4   0   8   18.44    1.21
   5   0   8   -0.20    0.09
  -5   0  -8    0.07    0.11
   5   0   8   -0.14    0.14
   6   0   8   68.73    4.45
  -6   0  -8   73.48    4.40
   6   0   8   66.37    4.37
   7   0   8   -0.18    0.11
   7   0   8   -0.15    0.19
   8   0   8    1.73    0.26
   8   0   8    1.53    0.30
   9   0   8   -0.02    0.16
   9   0   8   -0.04    0.30
  10   0   8    0.22    0.29
  10   0   8    0.01    0.19
  11   0   8   -0.09    0.34
  11   0   8   -0.16    0.20
  12   0   8   13.56    1.19
  12   0   8   14.21    1.02
  13   0   8    0.43    0.31
  13   0   8    0.64    0.44
  14   0   8    0.65    0.36
  14   0   8    0.27    0.50
  15   0   8    0.05    0.37
  15   0   8    0.61    0.51
  16   0   8    0.03    0.39
  16   0   8   -0.52    0.61
  17   0   8    0.35    0.76
  17   0   8    0.63    0.48
  18   0   8   -0.52    0.53
  18   0   8   -1.58    0.87
  18  -1  -8    1.78    0.90
  18  -1  -8   -0.07    0.58
  18   1  -8   -0.07    0.54
  17  -1  -8   -0.05    0.74
  17  -1  -8   -0.25    0.48
  17   1  -8   -0.09    0.45
  17   1  -8    1.00    0.73
  16  -1  -8    0.81    0.61
  16  -1  -8   -0.16    0.41
  16   1  -8    0.29    0.58
  16   1  -8    0.27    0.42
  15  -1  -8   -0.43    0.53
  15  -1  -8   -0.28    0.40
  15   1  -8    0.35    0.51
  15   1  -8    0.26    0.38
  14  -1  -8   -0.59    0.32
  14  -1  -8   -0.19    0.43
  14   1  -8   -0.02    0.46
  14   1  -8    0.63    0.33
  13  -1  -8    3.73    0.59
  13  -1  -8    3.97    0.58
  13   1  -8    3.52    0.52
  13   1  -8    3.44    0.67
  12  -1  -8    0.34    0.38
  12  -1  -8    0.32    0.40
  12   1  -8    0.03    0.33
  12   1  -8    0.48    0.37
  11  -1  -8   34.32    2.35
  11  -1  -8   35.48    2.33
  11   1  -8   33.09    2.33
  11   1  -8   34.47    2.33
  10  -1  -8   55.82    3.73
  10  -1  -8   57.70    3.73
  10   1  -8   56.87    3.71
  10   1  -8   59.10    3.73
   9  -1  -8   80.59    5.03
   9  -1  -8   75.67    5.06
   9   1  -8   78.08    5.04
   9   1  -8   81.01    5.05
   8  -1  -8    0.66    0.23
   8  -1  -8    0.90    0.26
   8   1  -8    0.50    0.22
   8   1  -8    1.26    0.27
   7  -1  -8    9.49    0.77
   7  -1  -8    9.47    0.70
  -7  -1   8    9.35    0.66
   7   1  -8   10.02    0.76
   7   1  -8    9.95    0.71
   6  -1  -8   14.32    1.09
  -6  -1   8   14.73    0.99
   6  -1  -8   15.56    1.03
   6   1  -8   16.11    1.02
   6   1  -8   15.09    1.07
  -5  -1   8  112.77    6.99
   5  -1  -8  115.86    7.02
   5  -1  -8  109.60    7.10
   5   1  -8  114.18    7.01
   5   1  -8  107.38    7.07
   4  -1  -8    7.72    0.65
   4  -1  -8    8.02    0.57
  -4  -1   8    8.35    0.53
   4   1  -8    7.63    0.53
   4   1  -8    7.82    0.61
  -4   1   8    8.17    0.58
   3  -1  -8   54.42    3.55
   3  -1  -8   55.54    3.48
  -3   1   8   56.83    3.48
   3   1  -8   53.89    3.52
   2  -1  -8    0.43    0.18
   2  -1  -8    0.49    0.12
   2   1  -8    0.04    0.14
  -2   1   8    0.33    0.12
   1  -1  -8    0.73    0.16
  -1  -1   8    0.82    0.13
   1   1  -8    0.72    0.11
   1   1  -8    0.53    0.16
  -1   1   8    0.65    0.14
   0  -1  -8  113.97    7.43
   0  -1  -8  113.93    7.44
   0  -1  -8  116.75    7.44
   0  -1   8  120.32    7.41
   0   1  -8  132.51    7.42
   0   1  -8  113.14    7.43
   1  -1   8   14.22    0.95
  -1   1  -8   14.70    0.96
   1   1   8   14.13    0.99
   2  -1   8   70.21    4.62
   2   1   8   76.46    4.67
  -2   1  -8   73.17    4.63
   3  -1   8   10.60    0.74
   3   1   8   11.49    0.78
   3   1   8    9.77    0.71
   4  -1   8   46.34    2.95
  -4  -1  -8   41.34    2.94
   4  -1   8   47.30    3.01
  -4   1  -8   48.43    3.01
   4   1   8   47.25    2.97
   4   1   8   51.13    3.07
   5  -1   8    0.79    0.13
   5  -1   8    1.21    0.22
   5   1   8    1.03    0.24
  -5   1  -8    1.26    0.26
   5   1   8    0.87    0.16
   6  -1   8   12.43    0.84
   6  -1   8   12.31    0.93
  -6   1  -8   13.95    0.95
   6   1   8   12.53    0.87
   6   1   8   12.77    0.95
   7  -1   8   53.18    3.56
   7  -1   8   53.07    3.48
   7   1   8   54.49    3.50
   7   1   8   56.75    3.61
  -7   1  -8   58.38    3.56
   8  -1   8    6.96    0.63
   8  -1   8    6.54    0.52
   8   1   8    7.51    0.55
   8   1   8    7.24    0.65
   9  -1   8   18.55    1.24
   9  -1   8   19.39    1.37
   9   1   8   17.07    1.40
   9   1   8   19.48    1.26
  10  -1   8    3.33    0.37
  10  -1   8    3.46    0.51
  10   1   8    3.40    0.53
  10   1   8    3.37    0.39
  11  -1   8    4.95    0.63
  11  -1   8    4.53    0.48
  11   1   8    5.24    0.51
  11   1   8    5.98    0.68
  12  -1   8   15.47    1.11
  12  -1   8   16.64    1.32
  12   1   8   16.50    1.17
  12   1   8   14.83    1.29
  13  -1   8    5.95    0.82
  13  -1   8    6.33    0.61
  13   1   8    7.26    0.70
  13   1   8    7.15    0.81
  14  -1   8    2.73    0.62
  14  -1   8    2.64    0.44
  14   1   8    3.06    0.58
  14   1   8    3.60    0.51
  15  -1   8    0.60    0.41
  15  -1   8    1.86    0.59
  15   1   8    0.66    0.56
  15   1   8    0.19    0.36
  16  -1   8    4.16    0.68
  16   1   8    4.69    0.75
  16   1   8    4.57    0.83
  17  -1   8    0.59    0.76
  17   1   8    2.60    0.57
  17   1   8    1.10    0.77
  18  -1   8    0.79    0.85
  18  -1   8    1.29    0.55
  18   1   8    1.21    0.57
  18   1   8    0.95    0.91
  18  -2  -8    1.05    0.96
  18  -2  -8   -0.32    0.62
  18   2  -8   -0.32    0.50
  17  -2  -8    0.98    0.58
  17  -2  -8    1.52    0.75
  17   2  -8    0.47    0.47
  16  -2  -8    2.82    0.60
  16  -2  -8    2.90    0.74
  16   2  -8    2.97    0.53
  16   2  -8    2.09    0.69
  15  -2  -8    0.68    0.53
  15  -2  -8    0.07    0.40
  15   2  -8    0.06    0.34
  15   2  -8    0.05    0.51
  14  -2  -8    0.39    0.41
  14  -2  -8    0.89    0.48
  14   2  -8    0.77    0.55
  14   2  -8    0.92    0.36
  13  -2  -8    0.74    0.44
  13  -2  -8    0.58    0.48
  13   2  -8    0.60    0.31
  13   2  -8   -0.01    0.43
  12  -2  -8    0.72    0.39
  12  -2  -8    0.61    0.36
  12   2  -8    0.45    0.34
  12   2  -8    0.90    0.31
  11  -2  -8    0.71    0.40
  11  -2  -8    0.44    0.32
  11   2  -8    0.35    0.29
  11   2  -8    0.78    0.29
  10  -2  -8    5.15    0.60
  10  -2  -8    5.27    0.63
  10   2  -8    5.43    0.56
  10   2  -8    4.95    0.53
   9  -2  -8    1.08    0.31
   9  -2  -8    1.09    0.31
   9   2  -8    1.31    0.29
   9   2  -8    1.35    0.29
   8  -2  -8    3.65    0.45
   8  -2  -8    2.90    0.40
   8   2  -8    4.06    0.44
   8   2  -8    3.16    0.38
  -7  -2   8   59.67    4.21
   7  -2  -8   67.96    4.28
   7  -2  -8   64.51    4.33
   7   2  -8   71.15    4.30
   7   2  -8   72.94    4.28
   6  -2  -8    0.91    0.25
  -6  -2   8    1.05    0.15
   6  -2  -8    1.11    0.22
   6   2  -8    1.44    0.24
   6   2  -8    1.08    0.19
   5  -2  -8   19.74    1.23
  -5  -2   8   18.04    1.17
   5  -2  -8   18.45    1.30
   5   2  -8   16.72    1.18
   5   2  -8   19.50    1.25
   4  -2  -8   35.26    2.26
   4  -2  -8   35.63    2.33
   4   2  -8   34.71    2.28
   3  -2  -8    0.45    0.17
   3   2  -8    0.32    0.16
  -2  -2   8    1.86    0.15
   2  -2  -8    2.47    0.25
   2   2  -8    2.54    0.25
   1  -2  -8   11.21    0.76
  -1  -2   8    9.67    0.70
   1   2  -8   10.53    0.74
   1   2  -8   11.65    0.70
   0  -2   8    9.09    0.62
   0   2  -8    8.23    0.80
   0   2  -8    9.75    0.62
   0   2  -8    9.38    0.63
   1  -2   8   13.98    0.93
  -1  -2  -8   15.23    0.99
  -1  -2  -8   14.99    0.99
  -1   2  -8   13.85    0.92
  -1   2  -8   12.74    1.06
  -1   2  -8   13.57    0.92
  -2  -2  -8   25.93    1.69
  -2  -2  -8   26.45    1.67
   2  -2   8   25.12    1.62
   2   2   8   23.67    1.61
  -2   2  -8   22.79    1.71
  -2   2  -8   26.02    1.59
   3  -2   8   33.07    2.21
  -3   2  -8   36.18    2.15
   3   2   8   32.57    2.19
  -3   2  -8   32.46    2.27
   3   2   8   37.31    2.27
   4  -2   8    0.16    0.14
  -4   2  -8    0.07    0.13
   4   2   8    0.60    0.22
   4   2   8    0.14    0.13
   5  -2   8    0.46    0.09
   5  -2   8    0.57    0.20
   5   2   8    0.75    0.23
  -5   2  -8    0.76    0.18
   5   2   8    0.38    0.15
   6  -2   8    5.50    0.50
   6  -2   8    5.56    0.39
   6   2   8    5.28    0.53
   6   2   8    4.64    0.43
  -6   2  -8    6.30    0.60
   7  -2   8    0.77    0.24
   7  -2   8    0.59    0.13
   7   2   8    0.56    0.19
   7   2   8    0.56    0.28
  -7   2  -8    1.09    0.34
   8  -2   8    7.55    0.69
   8  -2   8    7.23    0.53
   8   2   8    7.19    0.71
   8   2   8    7.17    0.58
   9  -2   8   26.66    1.84
   9  -2   8   25.64    1.70
   9   2   8   27.75    1.76
   9   2   8   25.38    1.90
  10  -2   8    2.36    0.40
  10  -2   8    2.08    0.30
  10   2   8    2.04    0.44
  10   2   8    2.30    0.37
  11  -2   8   -0.04    0.35
  11   2   8    1.24    0.42
  11   2   8    0.84    0.30
  12  -2   8    0.06    0.36
  12  -2   8    0.17    0.21
  12   2   8    0.60    0.41
  12   2   8    0.47    0.29
  13  -2   8    3.84    0.64
  13  -2   8    2.98    0.44
  13   2   8    3.50    0.50
  13   2   8    3.16    0.58
  14  -2   8    0.99    0.32
  14  -2   8    1.16    0.55
  14   2   8    1.45    0.37
  14   2   8    1.56    0.52
  15  -2   8    1.04    0.62
  15  -2   8    1.25    0.39
  15   2   8    1.79    0.41
  15   2   8    1.25    0.57
  16  -2   8    0.78    0.66
  16  -2   8    1.06    0.42
  16   2   8    0.30    0.64
  16   2   8    1.47    0.44
  17  -2   8    3.10    0.86
  17   2   8    0.37    0.74
  17   2   8    2.25    0.57
  18  -2   8    0.84    0.93
  18   2   8    2.54    0.67
  18   2   8    3.32    0.96
  17  -3  -8    0.56    0.83
  17  -3  -8   -0.08    0.53
  17   3  -8   -0.06    0.46
  16  -3  -8    0.35    0.67
  16  -3  -8   -0.92    0.49
  16   3  -8   -0.46    0.39
  15  -3  -8    3.58    0.66
  15  -3  -8    2.58    0.57
  15   3  -8    1.98    0.46
  14  -3  -8    0.72    0.53
  14  -3  -8    0.26    0.47
  14   3  -8    0.54    0.34
  14   3  -8    0.39    0.54
  13  -3  -8    0.73    0.53
  13  -3  -8    0.89    0.42
  13   3  -8    0.00    0.32
  13   3  -8    0.44    0.37
  12  -3  -8    0.24    0.37
  12  -3  -8    0.02    0.37
  12   3  -8   -0.02    0.23
  12   3  -8   -0.02    0.31
  11  -3  -8   20.76    1.55
  11  -3  -8   22.45    1.56
  11   3  -8   20.57    1.51
  11   3  -8   22.37    1.52
  10  -3  -8    4.30    0.56
  10  -3  -8    4.86    0.58
  10   3  -8    3.96    0.47
  10   3  -8    5.02    0.57
   9  -3  -8   20.94    1.47
   9  -3  -8   19.49    1.46
   9   3  -8   22.74    1.45
   9   3  -8   19.13    1.39
   8  -3  -8    4.98    0.56
  -8  -3   8    5.16    0.46
   8  -3  -8    5.65    0.60
   8   3  -8    5.51    0.46
   8   3  -8    6.98    0.56
   7  -3  -8   25.41    1.70
  -7  -3   8   24.46    1.62
   7  -3  -8   24.78    1.75
   7   3  -8   26.45    1.70
   6  -3  -8    5.17    0.53
  -6  -3   8    4.92    0.39
   6  -3  -8    4.86    0.47
  -6  -3   8    5.32    0.41
  -6  -3   8    4.96    0.43
   6   3  -8    5.18    0.46
   5  -3  -8    1.69    0.30
  -5  -3   8    2.06    0.22
   5  -3  -8    2.49    0.35
  -5  -3   8    1.95    0.22
   5   3  -8    1.71    0.25
   4  -3  -8    0.11    0.22
  -4  -3   8    0.29    0.09
  -4  -3   8    0.24    0.12
   4  -3  -8    0.32    0.20
   4   3  -8    0.25    0.16
   3  -3  -8   25.40    1.64
  -3  -3   8   24.60    1.56
   3   3  -8   25.83    1.62
   3   3  -8   21.39    1.80
   3   3  -8   26.21    1.58
   2  -3  -8   23.82    1.60
  -2  -3   8   25.07    1.53
   2   3  -8   23.54    1.57
   2   3  -8   24.11    1.54
   1  -3  -8    0.80    0.19
  -1  -3   8    0.37    0.11
   1   3  -8    0.47    0.12
   1   3  -8    0.26    0.11
   1   3  -8    0.06    0.20
   0  -3   8    3.66    0.32
   0  -3  -8    3.94    0.40
   0   3  -8    4.35    0.32
   0   3  -8    3.96    0.30
   0   3  -8    3.73    0.52
   1  -3   8  210.91   12.46
   1  -3   8  186.44   12.45
  -1  -3  -8  219.46   12.54
  -1   3  -8  188.55   12.61
  -1   3  -8  170.51   12.45
  -1   3  -8  221.49   12.43
   2  -3   8   21.38    1.37
  -2  -3  -8   21.25    1.46
  -2   3  -8   19.75    1.48
  -2   3  -8   23.41    1.31
   2   3   8   18.41    1.36
  -3  -3  -8   10.53    0.83
   3  -3   8   10.54    0.74
  -3  -3  -8   10.27    0.80
  -3   3  -8   10.55    0.83
   3   3   8    9.59    0.72
  -4  -3  -8   23.35    1.65
   4  -3   8   23.44    1.58
  -4  -3  -8   23.78    1.68
  -4   3  -8   25.70    1.65
   4   3   8   22.76    1.56
   5  -3   8   21.07    1.46
  -5   3  -8   23.64    1.52
   5   3   8   20.83    1.43
   5   3   8   20.80    1.52
   6  -3   8    2.26    0.33
   6  -3   8    2.20    0.19
   6   3   8    2.35    0.38
  -6   3  -8    1.96    0.22
   6   3   8    2.16    0.30
   7  -3   8    7.84    0.73
   7  -3   8    8.41    0.58
   7   3   8    8.29    0.67
  -7   3  -8   10.78    0.95
   7   3   8    8.61    0.76
   8  -3   8    5.16    0.41
   8  -3   8    5.16    0.57
   8   3   8    6.14    0.53
   8   3   8    6.42    0.68
   9  -3   8    0.33    0.26
   9  -3   8    0.44    0.16
   9   3   8    0.52    0.42
   9   3   8    0.66    0.24
  10  -3   8   -0.44    0.31
  10  -3   8    0.01    0.16
  10   3   8   -0.39    0.36
  10   3   8    0.05    0.25
  11  -3   8   12.24    1.02
  11  -3   8   11.50    0.82
  11   3   8   11.26    1.06
  11   3   8   12.15    0.93
  12  -3   8   31.69    2.17
  12  -3   8   28.43    1.93
  12   3   8   28.26    2.18
  12   3   8   30.79    2.02
  13  -3   8    0.38    0.50
  13  -3   8    0.11    0.22
  13   3   8   -0.01    0.41
  13   3   8    0.21    0.29
  14  -3   8    0.79    0.27
  14  -3   8    0.82    0.58
  14   3   8   -0.31    0.48
  14   3   8    0.49    0.34
  15  -3   8   -0.26    0.61
  15   3   8    0.78    0.41
  15   3   8   -0.12    0.56
  16  -3   8    5.33    0.99
  16   3   8    4.57    0.84
  16   3   8    5.95    0.77
  17  -3   8    2.39    0.90
  17   3   8    2.20    0.57
  17   3   8    1.60    0.80
  17  -4  -8    0.81    0.56
  17  -4  -8    2.02    0.95
  17   4  -8    0.34    0.44
  16  -4  -8   -0.14    0.54
  16  -4  -8    1.65    0.77
  16   4  -8    0.84    0.44
  15  -4  -8    0.83    0.51
  15  -4  -8    1.49    0.62
  15   4  -8    1.39    0.43
  14  -4  -8    1.13    0.53
  14  -4  -8    2.27    0.61
  14   4  -8    1.23    0.40
  13  -4  -8    0.91    0.51
  13  -4  -8    2.47    0.54
  13   4  -8    1.28    0.39
  13   4  -8    1.25    0.36
  12  -4  -8    4.63    0.67
  12   4  -8    5.88    0.54
  12   4  -8    3.95    0.52
  11  -4  -8    1.46    0.41
  11  -4  -8    1.50    0.42
  11   4  -8    1.40    0.32
  10  -4  -8    9.02    0.83
 -10  -4   8    9.19    0.79
  10  -4  -8    9.52    0.82
  10   4  -8    8.52    0.73
  -9  -4   8    5.24    0.58
   9  -4  -8    5.61    0.60
   9  -4  -8    5.41    0.63
  -9  -4   8    4.90    0.55
   9   4  -8    6.30    0.59
   8  -4  -8    0.65    0.31
   8  -4  -8    0.17    0.29
  -8  -4   8    0.52    0.25
   8   4  -8    0.46    0.26
   7  -4  -8    1.13    0.31
  -7  -4   8    0.58    0.22
  -7  -4   8    0.81    0.24
   7  -4  -8    0.69    0.32
   7   4  -8    1.35    0.23
   7   4  -8    0.40    0.33
  -6  -4   8   14.28    0.93
  -6  -4   8   14.46    0.93
   6  -4  -8   12.55    1.02
   6  -4  -8   13.11    0.97
   6   4  -8   14.43    0.96
   6   4  -8   10.98    1.18
   5  -4  -8   20.95    1.60
  -5  -4   8   24.54    1.52
   5  -4  -8   21.76    1.55
  -5  -4   8   24.10    1.48
   5   4  -8   23.13    1.53
  -4  -4   8    1.96    0.27
   4  -4  -8    1.83    0.31
  -4  -4   8    2.62    0.24
   4   4  -8    2.63    0.29
   4   4  -8    2.32    0.50
   3  -4  -8   21.63    1.50
  -3  -4   8   22.99    1.43
   3   4  -8   23.10    1.46
   3   4  -8   21.29    1.47
   2  -4  -8   29.26    1.89
  -2  -4   8   29.13    1.80
   2   4  -8   30.14    1.82
   2   4  -8   24.60    2.01
   2   4  -8   27.82    1.82
   1  -4  -8    1.56    0.28
  -1  -4   8    1.13    0.18
   1   4  -8    0.65    0.24
   1   4  -8    0.96    0.19
   1   4  -8    1.64    0.21
   0  -4   8  189.86   11.39
   0  -4  -8  194.43   11.46
   0   4  -8  175.74   11.36
   0   4  -8  168.82   11.57
   1  -4   8    6.51    0.53
  -1  -4  -8    7.58    0.63
  -1   4  -8    7.60    0.48
  -1   4  -8    6.66    0.70
   2  -4   8    1.48    0.21
  -2  -4  -8    1.78    0.30
   2  -4   8    1.55    0.26
  -2   4  -8    2.09    0.15
  -2   4  -8    1.93    0.39
   2   4   8    1.59    0.23
  -3  -4  -8   12.28    0.97
   3  -4   8   12.24    0.88
  -3   4  -8   13.88    1.01
   3   4   8   11.16    0.86
   4  -4   8    5.96    0.54
  -4  -4  -8    6.34    0.63
  -4  -4  -8    6.34    0.60
  -4   4  -8    7.56    0.66
   4   4   8    5.88    0.50
  -5  -4  -8    1.90    0.36
   5  -4   8    2.17    0.33
  -5  -4  -8    2.45    0.42
   5   4   8    1.85    0.27
  -6  -4  -8    5.79    0.60
  -6  -4  -8    6.56    0.63
   6  -4   8    5.58    0.55
   6   4   8    5.12    0.49
   7  -4   8    5.69    0.55
  -7  -4  -8    5.92    0.70
   7   4   8    5.46    0.53
   8  -4   8   27.83    2.02
   8  -4   8   30.16    1.88
   8   4   8   29.12    1.99
  -8   4  -8   31.80    2.20
   8   4   8   30.04    2.13
   9  -4   8    7.90    0.72
   9  -4   8    7.54    0.51
   9   4   8    6.65    0.68
   9   4   8    6.79    0.76
  10  -4   8    2.16    0.44
  10  -4   8    2.10    0.26
  10   4   8    2.76    0.41
  10   4   8    2.09    0.49
  11  -4   8   14.44    1.19
  11  -4   8   14.50    0.96
  11   4   8   14.17    1.07
  11   4   8   14.33    1.23
  12  -4   8   22.93    1.65
  12  -4   8   21.13    1.37
  12   4   8   21.20    1.50
  12   4   8   18.82    1.61
  13  -4   8   12.63    1.21
  13   4   8   11.42    1.14
  13   4   8   13.57    1.03
  14  -4   8    1.10    0.52
  14   4   8   -0.15    0.33
  14   4   8    0.03    0.47
  15  -4   8    6.22    1.03
  15   4   8    4.58    0.80
  15   4   8    6.67    0.75
  16  -4   8    5.21    1.00
  16   4   8    3.05    0.76
  16   4   8    4.24    0.62
  17  -4   8    0.97    0.85
  17   4   8    0.19    0.53
  17   4   8    0.44    0.82
  16  -5  -8   -0.55    0.56
  16  -5  -8    1.17    0.81
  16   5  -8    0.00    0.46
  15  -5  -8    4.92    0.71
  15   5  -8    5.56    0.70
  14  -5  -8    1.50    0.65
  14  -5  -8    2.80    0.64
  14   5  -8    3.01    0.52
  13  -5  -8    0.65    0.46
  13  -5  -8    0.55    0.53
 -13  -5   8   -0.54    0.54
  13   5  -8    0.21    0.57
  13   5  -8    0.06    0.32
  12  -5  -8    1.48    0.50
  12  -5  -8    2.63    0.54
 -12  -5   8    2.44    0.57
  12   5  -8    2.41    0.38
  12   5  -8    1.23    0.56
  11  -5  -8    0.25    0.39
 -11  -5   8    0.84    0.41
  11  -5  -8   -0.21    0.39
  11   5  -8    0.11    0.47
  11   5  -8    0.88    0.27
 -10  -5   8    0.90    0.37
  10  -5  -8    0.69    0.34
  10  -5  -8    0.93    0.40
  10   5  -8    0.23    0.25
  10   5  -8    0.03    0.41
   9  -5  -8    3.76    0.51
  -9  -5   8    3.94    0.51
   9  -5  -8    3.18    0.51
   9   5  -8    4.29    0.44
   9   5  -8    2.67    0.55
   8  -5  -8   14.26    1.21
   8  -5  -8   15.70    1.19
  -8  -5   8   16.49    1.13
   8   5  -8   17.62    1.17
   7  -5  -8   -0.09    0.30
   7  -5  -8   -0.17    0.29
  -7  -5   8    0.20    0.21
   7   5  -8    0.05    0.32
   7   5  -8    0.19    0.20
   6  -5  -8    5.90    0.58
  -6  -5   8    6.24    0.49
  -6  -5   8    5.67    0.55
   6  -5  -8    5.77    0.64
   6   5  -8    4.32    0.76
   6   5  -8    6.31    0.52
   5  -5  -8    0.19    0.32
  -5  -5   8    0.49    0.25
  -5  -5   8    0.96    0.19
   5  -5  -8    0.62    0.29
   5   5  -8    0.32    0.29
   5   5  -8    0.57    0.20
   4  -5  -8    2.23    0.38
  -4  -5   8    2.14    0.27
   4   5  -8    1.72    0.28
   4   5  -8    1.98    0.28
  -3  -5   8   51.76    3.09
   3  -5  -8   49.97    3.17
   3   5  -8   41.10    3.31
   3   5  -8   51.47    3.10
  -2  -5   8   63.03    3.83
   2  -5  -8   60.49    3.91
   2   5  -8   53.69    4.05
   2   5  -8   64.97    3.84
  -1  -5   8    2.55    0.33
   1  -5  -8    3.26    0.43
   1   5  -8    2.76    0.49
   1   5  -8    3.35    0.30
   0  -5   8   22.38    1.55
   0  -5  -8   23.43    1.64
   0   5  -8   25.43    1.52
   0   5  -8   23.05    1.76
  -1  -5  -8  147.34    9.75
   1  -5   8  149.91    9.67
  -1   5  -8  154.50    9.86
  -1   5  -8  165.24    9.63
   2  -5   8    0.20    0.20
  -2  -5  -8    0.29    0.25
  -2   5  -8    0.37    0.10
  -2   5  -8    0.60    0.25
   2   5   8   -0.02    0.15
   3  -5   8   -0.05    0.20
  -3  -5  -8    0.04    0.26
   3   5   8    0.13    0.17
  -3   5  -8    0.22    0.20
  -4  -5  -8   25.80    1.85
   4  -5   8   26.20    1.76
   4   5   8   23.85    1.73
  -4   5  -8   28.87    1.91
   5  -5   8    0.59    0.31
  -5  -5  -8    0.89    0.37
  -5   5  -8    0.95    0.34
   5   5   8    0.53    0.23
   6  -5   8   19.47    1.48
  -6  -5  -8   19.74    1.63
  -6   5  -8   25.08    1.70
   6   5   8   21.00    1.47
  -7  -5  -8    7.11    0.81
  -7  -5  -8    5.04    0.77
   7  -5   8    5.69    0.60
   7   5   8    5.55    0.59
  -8  -5  -8    2.02    0.48
   8  -5   8    1.68    0.37
  -8  -5  -8    1.73    0.46
   8   5   8    1.32    0.34
   9  -5   8    4.11    0.56
  -9  -5  -8    4.19    0.69
  -9  -5  -8    4.66    0.64
   9   5   8    3.59    0.48
 -10  -5  -8    1.03    0.52
  10  -5   8    0.90    0.40
 -10  -5  -8    1.17    0.54
  10   5   8    0.40    0.25
 -11  -5  -8    1.00    0.62
  11  -5   8    1.43    0.41
 -11  -5  -8    1.14    0.58
  11   5   8    0.86    0.26
 -12  -5  -8    8.27    1.10
  12  -5   8    7.43    0.92
  12   5   8    7.91    0.75
  13  -5   8    0.41    0.58
 -13  -5  -8    0.25    0.80
  13   5   8    0.37    0.50
  13   5   8    0.69    0.37
  14  -5   8    0.63    0.65
  14   5   8    0.64    0.42
  14   5   8    0.63    0.58
  15  -5   8    0.82    0.81
  15   5   8   -0.36    0.62
  15   5   8    0.94    0.44
  16  -5   8    2.19    0.89
  16   5   8    1.42    0.83
  16  -6  -8    2.57    0.95
  16   6  -8   -0.27    0.55
  15  -6  -8    1.72    0.79
  15   6  -8   -0.35    0.38
  14  -6  -8   -0.81    0.62
  14  -6  -8    0.27    0.59
  14   6  -8    0.54    0.42
  13  -6  -8    0.03    0.52
  13  -6  -8    1.61    0.55
  13   6  -8   -0.22    0.55
  13   6  -8    0.25    0.33
  12  -6  -8    7.98    0.90
  12  -6  -8    7.40    0.89
  12   6  -8    6.73    0.72
  11  -6  -8    1.10    0.47
  11  -6  -8    2.16    0.52
 -11  -6   8    1.50    0.41
  11   6  -8    0.83    0.52
  11   6  -8    1.97    0.39
  10  -6  -8    2.99    0.53
  10  -6  -8    3.62    0.59
 -10  -6   8    2.85    0.47
  10   6  -8    3.63    0.49
  -9  -6   8   17.69    1.19
   9  -6  -8   15.68    1.27
   9  -6  -8   16.70    1.27
   9   6  -8   17.54    1.19
   9   6  -8   13.13    1.44
  -8  -6   8   38.55    2.43
   8  -6  -8   37.06    2.50
   8  -6  -8   33.45    2.52
   8   6  -8   38.79    2.46
   7  -6  -8    1.32    0.34
   7  -6  -8    0.60    0.39
  -7  -6   8    1.07    0.28
   7   6  -8    0.94    0.32
   7   6  -8    0.62    0.39
  -6  -6   8    4.97    0.45
   6  -6  -8    4.66    0.57
   6  -6  -8    4.25    0.67
   6   6  -8    3.70    0.70
   6   6  -8    5.03    0.49
  -5  -6   8   19.56    1.26
   5  -6  -8   18.43    1.33
   5   6  -8   16.54    1.51
   5   6  -8   19.68    1.28
  -4  -6   8   15.00    0.98
   4  -6  -8   13.10    1.09
   4   6  -8   12.67    1.25
   4   6  -8   15.00    0.99
  -3  -6   8   19.12    1.25
   3  -6  -8   18.25    1.34
   3   6  -8   17.43    1.49
   3   6  -8   19.53    1.26
  -2  -6   8    3.86    0.44
   2  -6  -8    4.77    0.55
   2   6  -8    4.91    0.67
   2   6  -8    4.62    0.42
  -1  -6   8   46.46    3.07
   1  -6  -8   47.55    3.17
   1   6  -8   52.23    3.06
   1   6  -8   45.76    3.30
   0  -6  -8    1.06    0.39
   0  -6   8    0.39    0.24
   0   6  -8    0.57    0.18
   0   6  -8    0.52    0.28
  -1  -6  -8    0.75    0.37
   1  -6   8    0.64    0.25
  -1   6  -8    0.51    0.32
  -1   6  -8    0.36    0.15
  -2  -6  -8   39.18    2.69
   2  -6   8   40.89    2.58
  -2   6  -8   42.24    2.51
   2   6   8   35.63    2.56
   3  -6   8    1.78    0.35
  -3  -6  -8    2.15    0.48
   3   6   8    1.48    0.30
  -3   6  -8    1.74    0.41
   4  -6   8    3.79    0.54
  -4  -6  -8    4.40    0.63
   4   6   8    3.70    0.46
   5  -6   8    1.23    0.33
  -5  -6  -8    1.13    0.40
   5   6   8    0.62    0.29
  -5   6  -8    1.73    0.50
  -6  -6  -8    2.88    0.54
   6  -6   8    2.58    0.43
   6   6   8    3.48    0.46
  -7  -6  -8    0.55    0.44
   7  -6   8    0.17    0.29
   7   6   8    0.12    0.27
  -8  -6  -8    7.32    0.86
   8  -6   8    8.41    0.76
   8   6   8    7.29    0.70
  -8   6  -8    6.78    1.22
   9  -6   8    1.57    0.40
  -9  -6  -8    1.64    0.53
   9   6   8    1.49    0.34
 -10  -6  -8    1.33    0.56
 -10  -6  -8    1.06    0.55
  10  -6   8    1.69    0.44
  10   6   8    1.57    0.34
  11  -6   8    3.16    0.58
 -11  -6  -8    1.40    0.68
 -11  -6  -8    2.87    0.72
  11   6   8    3.52    0.52
 -12  -6  -8   -0.65    0.71
  12  -6   8    0.62    0.58
 -12  -6  -8    1.13    0.76
  12   6   8    0.55    0.34
  13  -6   8    4.69    0.82
 -13  -6  -8    4.39    0.98
 -13  -6  -8    4.30    1.00
  13   6   8    4.36    0.61
 -14  -6  -8    0.05    0.94
 -14  -6  -8    0.18    0.94
  14  -6   8    1.24    0.78
  14   6   8    0.52    0.45
 -15  -6  -8    3.74    1.31
 -15  -6  -8    3.13    1.24
  15  -6   8    2.38    0.93
  15   6   8    3.92    0.63
  15  -7  -8    1.40    0.86
  15   7  -8   -0.38    0.53
  14  -7  -8    2.00    0.82
  14   7  -8    1.85    0.49
  13  -7  -8    1.21    0.68
  13   7  -8    0.41    0.44
  12  -7  -8    3.83    0.70
  12  -7  -8    5.34    0.85
  12   7  -8    2.70    0.71
  12   7  -8    4.61    0.64
  11  -7  -8    2.43    0.57
  11  -7  -8    3.44    0.62
  11   7  -8    2.46    0.68
  11   7  -8    3.59    0.54
  10  -7  -8    1.04    0.48
  10  -7  -8    0.99    0.47
 -10  -7   8    0.48    0.35
  10   7  -8    0.94    0.34
  10   7  -8    1.02    0.50
   9  -7  -8    3.70    0.58
   9  -7  -8    3.24    0.54
  -9  -7   8    2.68    0.41
   9   7  -8    3.58    0.49
   9   7  -8    1.85    0.53
   8  -7  -8    8.30    0.84
   8  -7  -8    9.20    0.93
  -8  -7   8    8.33    0.72
   8   7  -8    7.92    1.06
   8   7  -8    9.82    0.76
   7  -7  -8    2.47    0.44
   7  -7  -8    2.03    0.47
  -7  -7   8    1.90    0.34
   7   7  -8    2.04    0.36
   7   7  -8    1.06    0.44
   6  -7  -8   30.39    2.05
   6  -7  -8   28.27    2.10
  -6  -7   8   30.93    1.96
   6   7  -8   30.99    2.00
   6   7  -8   27.20    2.24
  -5  -7   8    4.69    0.50
   5  -7  -8    4.50    0.61
   5   7  -8    5.60    0.52
   5   7  -8    4.73    0.81
  -4  -7   8    5.53    0.50
   4  -7  -8    4.17    0.61
   4   7  -8    5.37    0.53
   4   7  -8    4.92    0.81
  -3  -7   8    1.53    0.31
   3  -7  -8    1.75    0.43
   3   7  -8    1.21    0.36
   2  -7  -8   48.16    3.39
  -2  -7   8   50.49    3.30
   2   7  -8   52.40    3.57
   2   7  -8   54.72    3.31
  -1  -7   8    2.20    0.36
   1  -7  -8    2.01    0.47
   1   7  -8    3.72    0.70
   1   7  -8    2.49    0.38
   0  -7  -8    2.48    0.49
   0  -7   8    2.14    0.36
   0   7  -8    2.42    0.36
   0   7  -8    3.55    0.66
   1  -7   8   34.46    2.35
  -1  -7  -8   32.33    2.42
  -1   7  -8   36.14    2.30
  -1   7  -8   39.81    2.65
   2  -7   8    3.79    0.63
  -2  -7  -8    4.87    0.61
  -2   7  -8    5.07    0.89
  -3  -7  -8    1.69    0.44
   3  -7   8    2.07    0.39
  -3   7  -8    2.29    0.53
   3   7   8    1.41    0.32
  -4  -7  -8    0.41    0.35
   4  -7   8    1.10    0.33
  -4   7  -8    1.56    0.50
   4   7   8    0.55    0.32
   5  -7   8    0.37    0.29
  -5  -7  -8    0.61    0.37
   5   7   8   -0.03    0.30
  -5   7  -8    1.51    0.56
   6  -7   8    0.24    0.34
  -6  -7  -8    0.87    0.42
  -6   7  -8    0.84    0.59
   6   7   8    0.48    0.26
   7  -7   8    5.75    0.64
  -7  -7  -8    5.28    0.72
   7   7   8    5.13    0.59
  -7   7  -8    3.46    0.74
   8  -7   8    0.48    0.34
  -8  -7  -8    0.41    0.47
   8   7   8    0.34    0.31
  -8   7  -8   -0.33    0.67
   9  -7   8    0.43    0.39
  -9  -7  -8    0.40    0.59
   9   7   8    0.84    0.34
 -10  -7  -8    1.08    0.69
  10  -7   8    0.71    0.49
  10   7   8    0.74    0.34
  11  -7   8    0.53    0.54
 -11  -7  -8    0.96    0.75
  11   7   8    0.36    0.39
 -12  -7  -8    3.18    0.93
  12  -7   8    4.03    0.76
  12   7   8    2.85    0.52
 -13  -7  -8    1.82    0.99
  13  -7   8    3.31    0.87
  13   7   8    1.51    0.51
 -14  -7  -8   -0.24    1.13
  14  -7   8   -1.62    0.72
  14   7   8   -0.02    0.49
  15  -7   8    0.53    0.97
  14  -8  -8    6.65    1.12
  14   8  -8    4.61    0.82
  13  -8  -8    2.64    0.78
  13   8  -8    1.42    0.52
  12  -8  -8    0.75    0.66
  12   8  -8   -0.18    0.44
  11  -8  -8    1.20    0.60
  11   8  -8    0.46    0.37
  11   8  -8   -0.66    0.67
  10  -8  -8   32.74    2.28
  10  -8  -8   27.98    2.42
  10   8  -8   28.64    2.59
  10   8  -8   33.28    2.17
   9  -8  -8    6.70    0.85
   9  -8  -8    5.48    0.82
   9   8  -8    7.68    0.71
   9   8  -8    6.59    1.38
   8  -8  -8    0.07    0.40
   8  -8  -8    0.09    0.50
   8   8  -8   -0.09    0.30
   8   8  -8   -0.01    0.62
   7  -8  -8    0.23    0.39
  -7  -8   8   -0.48    0.29
   7  -8  -8    0.14    0.48
   7   8  -8    0.82    0.65
   7   8  -8    0.04    0.29
   6  -8  -8   23.20    1.71
  -6  -8   8   22.61    1.56
   6  -8  -8   20.35    1.73
   6   8  -8   25.03    1.62
   6   8  -8   22.63    1.97
  -5  -8   8   21.32    1.50
   5  -8  -8   20.86    1.59
   5   8  -8   22.42    1.56
   5   8  -8   23.31    1.98
   4  -8  -8    1.63    0.46
  -4  -8   8    1.25    0.33
   4   8  -8    1.54    0.55
   4   8  -8    1.65    0.35
  -3  -8   8   37.28    2.56
   3  -8  -8   36.79    2.67
   3   8  -8   41.02    2.89
   3   8  -8   41.91    2.59
  -2  -8   8   18.10    1.41
   2  -8  -8   17.96    1.51
   2   8  -8   21.79    1.75
   2   8  -8   23.22    1.42
  -1  -8   8   32.51    2.32
   1  -8  -8   31.84    2.42
   1   8  -8   37.39    2.61
   1   8  -8   37.96    2.31
   0  -8  -8   10.55    0.98
   0  -8   8   10.24    0.93
   0   8  -8   11.93    0.86
   0   8  -8   12.14    1.19
   1  -8   8   19.74    1.57
  -1  -8  -8   21.80    1.70
  -1   8  -8   26.12    1.88
  -1   8  -8   23.96    1.55
   2  -8   8    5.38    0.59
  -2  -8  -8    5.05    0.68
  -2   8  -8    5.84    0.94
   3  -8   8   19.33    1.42
  -3  -8  -8   18.60    1.48
  -3   8  -8   21.11    1.67
   4  -8   8    4.75    0.58
  -4  -8  -8    5.63    0.73
  -4   8  -8    5.00    1.03
   4   8   8    4.17    0.60
  -5  -8  -8    1.03    0.45
   5  -8   8    1.94    0.43
  -5   8  -8    0.87    0.60
   5   8   8    1.28    0.37
   6  -8   8    2.07    0.44
  -6  -8  -8    1.02    0.50
   6   8   8    1.05    0.39
  -6   8  -8    0.52    0.66
   7  -8   8   17.47    1.32
  -7  -8  -8   16.09    1.40
   7   8   8   16.81    1.26
  -7   8  -8   14.81    1.69
   8  -8   8   30.94    2.05
  -8  -8  -8   26.26    2.14
  -8   8  -8   24.33    2.42
   8   8   8   28.68    1.97
  -9  -8  -8    3.76    0.78
   9  -8   8    4.13    0.67
   9   8   8    3.35    0.55
  10  -8   8    6.39    0.97
  10   8   8    6.39    0.82
 -11  -8  -8    0.01    0.87
  11  -8   8    1.08    0.64
  11   8   8    1.57    0.50
  12  -8   8    7.27    1.23
 -12  -8  -8    7.26    1.20
  12   8   8    6.93    0.93
 -13  -8  -8    1.73    1.10
  13  -8   8    2.27    0.87
  13   8   8    1.62    0.51
  12  -9  -8    2.71    0.89
  12   9  -8    2.55    0.57
  11  -9  -8    0.73    0.67
  11   9  -8    0.50    0.45
  10  -9  -8    1.95    0.69
  10   9  -8    2.48    0.49
   9  -9  -8   -0.08    0.57
   9   9  -8    0.28    0.38
   9   9  -8    0.24    0.56
   8  -9  -8    7.41    1.20
   8  -9  -8    7.78    0.86
   8   9  -8    8.02    1.21
   8   9  -8    8.29    0.83
   7  -9  -8    1.46    0.54
  -7  -9   8    0.19    0.42
   7  -9  -8    1.09    0.59
   7   9  -8    1.26    0.56
   7   9  -8    0.73    0.36
   6  -9  -8    4.28    0.65
  -6  -9   8    3.34    0.58
   6  -9  -8    5.18    0.77
   6   9  -8    2.83    0.65
   6   9  -8    5.01    0.59
  -5  -9   8    6.22    0.79
   5  -9  -8    7.83    0.86
   5   9  -8    6.70    1.08
   5   9  -8    8.12    0.77
   4  -9  -8    0.55    0.45
  -4  -9   8    1.10    0.45
   4   9  -8    1.85    0.48
   4   9  -8    0.47    0.40
   3  -9  -8   15.21    1.36
  -3  -9   8   15.02    1.27
   3   9  -8   19.97    1.31
   3   9  -8   18.18    1.56
  -2  -9   8    4.99    0.62
   2  -9  -8    4.07    0.71
   2   9  -8    4.33    0.86
   2   9  -8    6.37    0.62
  -1  -9   8   10.38    0.93
   1  -9  -8    9.34    1.03
   1   9  -8   12.93    0.92
   1   9  -8   12.17    1.29
   0  -9  -8   -0.46    0.40
   0  -9   8   -0.33    0.32
   0   9  -8    0.38    0.46
   0   9  -8    0.01    0.32
   1  -9   8    0.33    0.36
  -1  -9  -8   -0.04    0.43
  -1   9  -8   -0.15    0.45
   2  -9   8    0.38    0.36
  -2  -9  -8    0.11    0.46
  -2   9  -8   -0.53    0.48
   3  -9   8    0.21    0.33
  -3  -9  -8    0.01    0.48
  -3   9  -8   -0.59    0.55
  -4  -9  -8    2.74    0.60
  -4   9  -8    1.51    0.72
   5  -9   8    3.84    0.56
  -5  -9  -8    2.54    0.57
   5   9   8    2.62    0.48
  -5   9  -8    1.90    0.77
  -6  -9  -8    2.87    0.67
   6  -9   8    4.29    0.72
   6   9   8    4.73    0.64
  -7  -9  -8    6.02    0.99
   7  -9   8    8.44    0.89
   7   9   8    7.42    0.85
   8  -9   8    0.71    0.58
  -8  -9  -8   -0.01    0.70
   8   9   8    0.00    0.41
   9  -9   8    1.00    0.57
  -9  -9  -8    0.52    0.79
   9   9   8    1.26    0.50
 -10  -9  -8    5.97    1.10
  10  -9   8    6.00    1.04
  10   9   8    6.15    0.87
  11  -9   8    2.80    0.88
 -11  -9  -8    0.66    1.04
  11   9   8    3.02    0.59
 -12  -9  -8    0.35    1.13
  12  -9   8    1.34    0.87
  12   9   8    1.26    0.60
  10 -10  -8   13.62    1.44
  10  10  -8   13.99    1.29
  10  10  -8    9.81    1.59
   9 -10  -8    3.20    0.77
   9  10  -8    1.96    0.75
   9  10  -8    3.26    0.59
   8 -10  -8    3.12    0.75
   8  10  -8    3.69    0.57
   7 -10  -8    1.46    0.64
   7  10  -8    1.54    0.49
   7  10  -8    0.67    0.61
   6 -10  -8    0.66    0.58
   6 -10  -8    0.48    0.84
   6  10  -8    0.77    0.60
   6  10  -8    1.38    0.46
  -5 -10   8    0.57    0.42
   5 -10  -8    0.84    0.57
   5  10  -8    0.77    0.44
   5  10  -8   -0.09    0.50
   4 -10  -8    9.75    1.05
  -4 -10   8    8.87    0.84
   4  10  -8   10.18    1.24
  -3 -10   8    4.52    0.68
   3 -10  -8    4.34    0.71
   3  10  -8    5.87    0.84
   3  10  -8    3.69    0.71
   2 -10  -8    1.09    0.51
  -2 -10   8    2.03    0.49
   2  10  -8    2.65    0.57
  -1 -10   8    0.61    0.42
   1 -10  -8   -0.08    0.47
   1  10  -8    1.37    0.47
   0 -10   8    0.17    0.40
   0 -10  -8    0.00    0.49
   1 -10   8   11.83    1.06
  -1 -10  -8   10.92    1.10
  -1  10  -8   11.94    1.53
  -2 -10  -8    0.05    0.49
   2 -10   8    0.60    0.48
  -2  10  -8   -0.75    0.63
  -3 -10  -8    2.80    0.69
   3 -10   8    3.28    0.57
  -3  10  -8    1.55    0.81
  -4 -10  -8    7.10    1.01
  -4  10  -8    6.10    1.11
  -5 -10  -8    5.23    0.89
  -6 -10  -8    0.12    0.66
   6 -10   8    1.16    0.58
  -6  10  -8   -1.12    0.85
   6  10   8    1.30    0.50
  -7 -10  -8    8.85    1.35
   7 -10   8   12.55    1.25
   7  10   8   11.48    1.11
   8 -10   8    7.15    1.23
   8  10   8    7.93    1.02
  -9 -10  -8    1.17    0.99
   9  10   8    1.24    0.57
  10 -10   8    2.37    0.85
 -10 -10  -8    0.38    0.94
  10  10   8    1.70    0.64
   8 -11  -8    2.39    0.89
   8  11  -8    1.60    0.63
   7 -11  -8    3.68    0.86
   7  11  -8    4.31    0.74
   6 -11  -8   -0.53    0.65
   6  11  -8    1.13    0.57
   5 -11  -8    7.64    1.08
   5  11  -8    4.71    0.94
  -4 -11   8    0.68    0.48
   4 -11  -8   -0.62    0.66
   4  11  -8    2.04    0.59
   3 -11  -8   -0.12    0.61
  -3 -11   8    0.43    0.51
   3  11  -8   -0.68    0.61
   3  11  -8    1.68    0.63
  -2 -11   8    1.31    0.54
   2 -11  -8    0.27    0.63
   2  11  -8   -0.94    0.64
  -1 -11   8    6.07    0.83
   1 -11  -8    4.33    0.77
   0 -11   8    5.60    0.92
   0 -11  -8    5.31    0.87
  -1 -11  -8    6.82    0.95
  -1  11  -8    4.61    0.99
  -2 -11  -8   -0.06    0.53
   2 -11   8    0.13    0.55
  -2  11  -8   -1.29    0.80
  -3 -11  -8    0.14    0.71
   3 -11   8    2.73    0.63
  -4 -11  -8    0.57    0.77
  -4  11  -8   -1.61    0.96
   5 -11   8    6.31    1.07
  -5 -11  -8    3.83    0.89
  -6 -11  -8    3.47    1.00
   6 -11   8    4.70    0.92
  -7 -11  -8    1.65    0.97
   7 -11   8    4.00    0.93
   7  11   8    3.79    0.75
   8 -11   8    5.69    1.13
  -8 -11  -8    2.15    1.16
   8  11   8    4.81    0.82
   4 -12  -8    4.19    1.02
   3 -12  -8   -1.10    0.80
  -2 -12   8    3.08    0.70
   2 -12  -8    1.53    0.82
  -1 -12   8    2.43    0.67
   1 -12  -8    1.68    0.76
   0 -12   8    1.55    0.71
   0 -12  -8   -0.18    0.80
   1 -12   8    2.63    0.78
  -1 -12  -8   -0.10    0.83
  -2 -12  -8    4.14    1.04
   2 -12   8    4.47    0.85
   3 -12   8    4.07    0.93
  -3 -12  -8    0.70    1.00
   4 -12   8    8.88    1.40
  -4 -12  -8    5.05    1.22
  18   0  -9   -0.31    0.54
  17   0  -9    0.94    0.75
  17   0  -9    0.85    0.49
  16   0  -9   -0.28    0.40
  16   0  -9    0.39    0.62
  15   0  -9    1.14    0.44
  15   0  -9    1.05    0.53
  14   0  -9    0.72    0.46
  14   0  -9   -0.01    0.32
  13   0  -9    6.56    0.69
  13   0  -9    5.70    0.75
  12   0  -9   -0.14    0.39
  12   0  -9    0.23    0.43
  11   0  -9   14.55    1.12
  11   0  -9   13.45    1.09
  10   0  -9    0.16    0.25
  10   0  -9    0.41    0.28
   9   0  -9    8.16    0.70
   9   0  -9    7.72    0.64
   8   0  -9    0.24    0.19
   8   0  -9   -0.22    0.21
   7   0  -9   40.33    2.72
   7   0  -9   42.25    2.65
   6   0  -9   -0.04    0.20
  -6   0   9   -0.22    0.14
   6   0  -9   -0.02    0.13
   5   0  -9  396.39   25.12
  -5   0   9  417.22   25.12
   5   0  -9  396.31   25.20
  -4   0   9   -0.07    0.10
   4   0  -9    0.17    0.16
   4   0  -9   -0.12    0.10
   3   0  -9   33.39    2.27
  -3   0   9   35.86    2.20
   3   0  -9   34.75    2.19
   2   0  -9   -0.14    0.17
   2   0  -9   -0.03    0.08
  -2   0   9   -0.23    0.10
  -2   0   9    0.01    0.10
   1   0  -9   14.67    0.91
   1   0  -9   13.04    0.91
   1   0  -9   13.09    0.90
   0   0  -9    0.12    0.13
   0   0   9    0.13    0.12
   1   0   9    0.45    0.17
  -1   0  -9    0.62    0.18
   2   0   9    0.01    0.14
  -2   0  -9   -0.05    0.19
   3   0   9    6.68    0.51
  -3   0  -9    5.70    0.51
   4   0   9    0.00    0.09
  -4   0  -9   -0.12    0.09
   4   0   9   -0.12    0.16
   5   0   9  104.14    6.71
   5   0   9  100.57    6.63
  -5   0  -9  113.12    6.65
  -6   0  -9    0.17    0.18
   6   0   9   -0.15    0.12
   6   0   9   -0.02    0.19
   7   0   9   12.77    0.96
   7   0   9   12.47    0.85
   8   0   9   -0.24    0.26
   8   0   9    0.05    0.14
   9   0   9   78.85    5.16
   9   0   9   80.75    5.04
  10   0   9   -0.23    0.18
  10   0   9   -0.28    0.30
  11   0   9   39.80    2.80
  11   0   9   42.09    2.65
  12   0   9    0.02    0.39
  12   0   9    0.03    0.23
  13   0   9   17.37    1.21
  13   0   9   15.01    1.36
  14   0   9    0.12    0.32
  14   0   9   -0.11    0.48
  15   0   9    8.44    0.79
  15   0   9    6.97    0.91
  16   0   9    0.16    0.62
  16   0   9    0.03    0.41
  17   0   9    1.55    0.81
  17   0   9    2.19    0.53
  18   0   9    0.69    0.58
  18   0   9   -1.26    0.89
  18  -1  -9    0.48    0.63
  18  -1  -9    1.47    0.89
  18   1  -9    0.92    0.57
  17  -1  -9    1.53    0.75
  17  -1  -9    0.25    0.49
  17   1  -9    1.09    0.51
  16  -1  -9    1.16    0.63
  16  -1  -9   -0.02    0.46
  16   1  -9    1.48    0.65
  16   1  -9    0.85    0.44
  15  -1  -9    0.49    0.51
  15  -1  -9    0.66    0.39
  15   1  -9   -0.13    0.34
  15   1  -9    0.42    0.54
  14  -1  -9    0.20    0.41
  14  -1  -9   -0.33    0.34
  14   1  -9   -0.22    0.31
  14   1  -9    0.23    0.46
  13  -1  -9    6.10    0.76
  13  -1  -9    5.59    0.71
  13   1  -9    5.80    0.64
  13   1  -9    6.86    0.87
  12  -1  -9    7.41    0.83
  12  -1  -9    6.99    0.81
  12   1  -9    7.29    0.75
  12   1  -9    8.42    0.75
  11  -1  -9    2.94    0.46
  11  -1  -9    2.63    0.51
  11   1  -9    2.90    0.48
  11   1  -9    2.77    0.43
  10  -1  -9    4.23    0.52
  10  -1  -9    4.35    0.53
  10   1  -9    4.32    0.50
  10   1  -9    4.04    0.48
   9  -1  -9   40.63    2.60
   9  -1  -9   38.26    2.64
   9   1  -9   39.68    2.64
   9   1  -9   39.95    2.60
   8  -1  -9    3.84    0.48
   8  -1  -9    4.05    0.43
   8   1  -9    5.37    0.51
   8   1  -9    4.60    0.43
  -7  -1   9    8.99    0.65
   7  -1  -9    9.82    0.70
   7  -1  -9    9.26    0.77
   7   1  -9    9.61    0.69
   7   1  -9    9.56    0.75
   6  -1  -9    0.00    0.21
   6  -1  -9    0.04    0.14
   6   1  -9   -0.03    0.12
   6   1  -9    0.31    0.19
  -5  -1   9    0.62    0.12
   5  -1  -9    0.57    0.17
   5  -1  -9    0.38    0.23
   5   1  -9    0.68    0.21
   5   1  -9    0.53    0.12
   4  -1  -9  129.14    8.33
  -4  -1   9  137.33    8.21
   4  -1  -9  130.72    8.25
   4   1  -9  125.10    8.30
   4   1  -9  133.02    8.22
  -4   1   9  135.19    8.25
   3  -1  -9   34.72    2.28
   3  -1  -9   34.85    2.19
  -3   1   9   35.40    2.19
   3   1  -9   32.17    2.23
   2  -1  -9    1.46    0.19
   2  -1  -9    1.60    0.27
   2   1  -9    1.38    0.13
  -2   1   9    1.26    0.19
   2   1  -9    1.87    0.24
   2   1  -9    1.78    0.15
   1  -1  -9    6.53    0.51
  -1  -1   9    7.02    0.48
   1   1  -9    5.88    0.52
  -1   1   9    6.76    0.52
  -1   1   9    7.25    0.52
   1   1  -9    7.92    0.49
   0  -1   9  137.26    8.54
   0  -1  -9  132.21    8.56
   0  -1  -9  133.03    8.57
   0  -1  -9  138.07    8.58
   0   1  -9  150.57    8.56
   0   1  -9  128.39    8.57
  -1  -1  -9   20.48    1.35
   1  -1   9   19.10    1.30
  -1   1  -9   20.60    1.31
   1   1   9   18.78    1.34
   2  -1   9  107.84    7.20
   2   1   9  115.58    7.23
  -2   1  -9  120.63    7.22
   3  -1   9   16.62    1.09
   3   1   9   15.26    1.05
   3   1   9   17.89    1.15
  -3   1  -9   14.39    1.13
  -4  -1  -9   28.50    2.15
   4  -1   9   35.81    2.21
   4  -1   9   33.29    2.14
  -4   1  -9   33.61    2.21
   4   1   9   36.94    2.24
   4   1   9   34.43    2.16
   5  -1   9    0.13    0.10
   5  -1   9    0.37    0.16
   5   1   9    0.60    0.22
   5   1   9    0.17    0.12
  -5   1  -9    0.36    0.13
   6  -1   9   53.48    3.58
   6  -1   9   53.20    3.50
   6   1   9   57.21    3.63
   6   1   9   53.92    3.52
  -6   1  -9   60.16    3.56
   7  -1   9    9.71    0.77
   7  -1   9    9.44    0.66
  -7   1  -9   10.56    0.84
   7   1   9    8.86    0.68
   7   1   9    9.28    0.81
   8  -1   9   45.99    3.03
   8  -1   9   45.68    2.91
   8   1   9   45.78    2.93
   8   1   9   45.92    3.06
   9  -1   9    7.11    0.70
   9  -1   9    8.51    0.60
   9   1   9    8.42    0.76
   9   1   9    8.21    0.64
  10  -1   9    1.80    0.40
  10  -1   9    1.28    0.24
  10   1   9    1.71    0.28
  10   1   9    1.67    0.41
  11  -1   9    9.47    0.73
  11  -1   9   10.24    0.88
  11   1   9    9.37    0.94
  11   1   9    9.56    0.76
  12  -1   9   47.50    3.25
  12  -1   9   48.54    3.08
  12   1   9   48.96    3.11
  12   1   9   46.24    3.28
  13  -1   9   -0.61    0.44
  13  -1   9   -0.02    0.25
  13   1   9    0.04    0.44
  13   1   9   -0.14    0.30
  14  -1   9    2.32    0.42
  14  -1   9    2.46    0.59
  14   1   9    2.42    0.57
  14   1   9    2.50    0.42
  15  -1   9    0.39    0.37
  15  -1   9    0.89    0.59
  15   1   9    0.73    0.37
  15   1   9    0.70    0.53
  16  -1   9    2.61    0.72
  16  -1   9    2.27    0.50
  16   1   9    3.60    0.55
  16   1   9    3.98    0.77
  17  -1   9    0.31    0.45
  17  -1   9   -0.05    0.76
  17   1   9   -0.64    0.79
  17   1   9    0.61    0.47
  18  -1   9    5.72    0.86
  18  -1   9    3.84    1.01
  18   1   9    3.78    0.99
  18   1   9    4.34    0.75
  18  -2  -9   -0.71    0.64
  18  -2  -9    0.77    0.89
  18   2  -9   -0.21    0.49
  17  -2  -9    0.92    0.56
  17  -2  -9    1.34    0.77
  17   2  -9    0.39    0.45
  16  -2  -9    2.87    0.62
  16  -2  -9    4.87    0.76
  16   2  -9    2.45    0.54
  15  -2  -9    4.79    0.81
  15  -2  -9    4.46    0.68
  15   2  -9    3.79    0.71
  15   2  -9    4.02    0.62
  14  -2  -9    0.15    0.44
  14  -2  -9    1.65    0.49
  14   2  -9    0.60    0.59
  14   2  -9    0.48    0.37
  13  -2  -9    0.00    0.43
  13  -2  -9   -0.31    0.43
  13   2  -9   -0.31    0.30
  13   2  -9   -0.72    0.36
  12  -2  -9    5.73    0.71
  12  -2  -9    6.97    0.68
  12   2  -9    4.64    0.62
  12   2  -9    5.88    0.62
  11  -2  -9   16.01    1.25
  11  -2  -9   16.29    1.25
  11   2  -9   16.68    1.21
  11   2  -9   16.10    1.19
  10  -2  -9    0.74    0.40
  10  -2  -9    0.88    0.32
  10   2  -9    1.23    0.37
  10   2  -9    1.72    0.30
   9  -2  -9   84.41    5.70
   9  -2  -9   88.95    5.66
   9   2  -9   92.87    5.68
   9   2  -9   89.43    5.65
[truncated: 791,210 more chars]
