# Supplementary material for: Constructing Donor-Resonance-Donor Molecules for Acceptor-Free Bipolar Organic Semiconductors
Source: Research (Wash D C). 2021 Feb 5;2021:9525802. doi: 10.34133/2021/9525802 (PMC11014465; doi:10.34133/2021/9525802)
Supplement: Supplementary Materials — Figure S1: 1H NMR spectrum of t-BuPO in DMSO-d6. Figure S2: 13C NMR spectrum of t-BuPO in CDCl3. Figure S3: HRMS spectrum of t-BuPO. Figure S4: 1H NMR spectrum of t-BuPS in DMSO-d6. Figure S5: 13C NMR spectrum of t-BuPS in CDCl3. Figure S6: HRMS spectrum of t-BuPS. Figure S7: 1H NMR spectrum of t-BuPSe in DMSO-d6. Figure S8: 13C NMR spectrum of t-BuPSe in CDCl3. Figure S9: free volume region and fractional free volume (Vf) in the single crystal cells of (a) t-BuPO, (b) t-BuPS, and (c) t-BuPSe. Figure S10: (a) TGA and (b) DSC curves of the D-r-D molecules. Figure S11: AFM height images of the spin-coated thin films of (a) t-BuPO, (b) t-BuPS, and (c) t-BuPSe on ITO/PEDOT: PSS surface. Figure S12: localized orbital locator (LOL) profiles of (a) t-BuPO, (b) t-BuPS, and (c) t-BuPSe using Multiwfn. Figure S13: reduced density gradient (RDG) versus sign (λ2)ρ with the view of the RDG isosurface of (a) t-BuPO, (b) t-BuPS, and (c) t-BuPSe dimers. Positive charges are in red, while negative charges are in blue. Figure S14: phosphorescence spectra of the D-r-D molecules at 77 K in CH2Cl2 with a delay of 5 ms after the 290 nm excitation. Figure S15: (a) Experimental and DFT calculated results of triplet energies and (b) spin density distributions of the D-r-D molecules. Figure S16: PL spectra of (a) t-BuPO, (b) t-BuPS, and (c) t-BuPSe in different solvents with different polarities. The concentration of the emitters is ~10-5 mol L-1, and the excitation wavelength is at 290 nm. Figure S17: cyclic voltammograms of the D-r-D molecules in thin solid films. Figure S18: device configuration and energy level diagram of the FIrpic-doped blue PhOLEDs hosted by t-BuPO and t-BuPS. Figure S19: device configuration and energy level diagram of the solution-processed FIr6-doped deep-blue PhOLEDs hosted by t-BuPO or t-BuPS. Scheme S1: synthetic route of the D-r-D molecules: (i) n-BuLi, THF, t-BuPCl2, -78°C; (ii) 30% H2O2, CH2Cl2, room temperature (rt); (iii) sulfur, CH2Cl2, rt; (iv) selenium, [file 9525802.f1.zip › Supplementary Materials/t-BuPS-correct.cif]

 
data_111
 
_audit_creation_method            'SHELXL-2014/7'
_shelx_SHELXL_version_number      '2014/7'
_chemical_name_systematic         ?
_chemical_name_common             ?
_chemical_melting_point           ?
_chemical_formula_moiety          ?
_chemical_formula_sum
 'C28 H25 N2 P S' 
_chemical_formula_weight          452.53

loop_
 _atom_type_symbol
 _atom_type_description
 _atom_type_scat_dispersion_real
 _atom_type_scat_dispersion_imag
 _atom_type_scat_source
 'C'  'C'   0.0033   0.0016
 'International Tables Vol C Tables 4.2.6.8 and 6.1.1.4'
 'H'  'H'   0.0000   0.0000
 'International Tables Vol C Tables 4.2.6.8 and 6.1.1.4'
 'N'  'N'   0.0061   0.0033
 'International Tables Vol C Tables 4.2.6.8 and 6.1.1.4'
 'P'  'P'   0.1023   0.0942
 'International Tables Vol C Tables 4.2.6.8 and 6.1.1.4'
 'S'  'S'   0.1246   0.1234
 'International Tables Vol C Tables 4.2.6.8 and 6.1.1.4'
 
_space_group_crystal_system       monoclinic
_space_group_IT_number            9
_space_group_name_H-M_alt         'C c'
_space_group_name_Hall            'C -2yc'
 
_shelx_space_group_comment
;
The symmetry employed for this shelxl refinement is uniquely defined
by the following loop, which should always be used as a source of
symmetry information in preference to the above space-group names.
They are only intended as comments.
;
 
loop_
 _space_group_symop_operation_xyz
 'x, y, z'
 'x, -y, z+1/2'
 'x+1/2, y+1/2, z'
 'x+1/2, -y+1/2, z+1/2'
 
_cell_length_a                    19.275(5)
_cell_length_b                    8.151(2)
_cell_length_c                    16.238(4)
_cell_angle_alpha                 90
_cell_angle_beta                  119.113(5)
_cell_angle_gamma                 90
_cell_volume                      2228.8(9)
_cell_formula_units_Z             4
_cell_measurement_temperature     290(2)
_cell_measurement_reflns_used     4371
_cell_measurement_theta_min       0.967
_cell_measurement_theta_max       0.977
 
_exptl_crystal_description        block
_exptl_crystal_colour             ?
_exptl_crystal_density_meas       ?
_exptl_crystal_density_method     ?
_exptl_crystal_density_diffrn     1.349          
_exptl_crystal_F_000              952
_exptl_transmission_factor_min    ?
_exptl_transmission_factor_max    ?
_exptl_crystal_size_max           0.140
_exptl_crystal_size_mid           0.120
_exptl_crystal_size_min           0.100
_exptl_absorpt_coefficient_mu     0.237
_shelx_estimated_absorpt_T_min    0.968
_shelx_estimated_absorpt_T_max    0.977
_exptl_absorpt_correction_type    ?
_exptl_absorpt_correction_T_min   ?
_exptl_absorpt_correction_T_max   ?
_exptl_absorpt_process_details    ?
_exptl_absorpt_special_details    ?
_diffrn_ambient_temperature       290(2)
_diffrn_radiation_wavelength      0.71073
_diffrn_radiation_type            MoK\a
_diffrn_source                    ?
_diffrn_measurement_device_type   'Bruker SMART APEX CCD'
_diffrn_measurement_method        ?
_diffrn_detector_area_resol_mean  ?
_diffrn_reflns_number             7254
_diffrn_reflns_av_unetI/netI      0.0427
_diffrn_reflns_av_R_equivalents   0.0291
_diffrn_reflns_limit_h_min        -23
_diffrn_reflns_limit_h_max        23
_diffrn_reflns_limit_k_min        -9
_diffrn_reflns_limit_k_max        10
_diffrn_reflns_limit_l_min        -18
_diffrn_reflns_limit_l_max        20
_diffrn_reflns_theta_min          2.419
_diffrn_reflns_theta_max          25.991
_diffrn_reflns_theta_full         25.242
_diffrn_measured_fraction_theta_max   0.983
_diffrn_measured_fraction_theta_full  0.986
_diffrn_reflns_Laue_measured_fraction_max    0.983
_diffrn_reflns_Laue_measured_fraction_full   0.986
_diffrn_reflns_point_group_measured_fraction_max   0.815
_diffrn_reflns_point_group_measured_fraction_full  0.824
_reflns_number_total              3564
_reflns_number_gt                 3307
_reflns_threshold_expression      'I > 2\s(I)'
_reflns_Friedel_coverage          0.657
_reflns_Friedel_fraction_max      0.647
_reflns_Friedel_fraction_full     0.661
 
_reflns_special_details
;
 Reflections were merged by SHELXL according to the crystal
 class for the calculation of statistics and refinement.
 
 _reflns_Friedel_fraction is defined as the number of unique
 Friedel pairs measured divided by the number that would be
 possible theoretically, ignoring centric projections and
 systematic absences.
;
 
_computing_data_collection        ?
_computing_cell_refinement        ?
_computing_data_reduction         ?
_computing_structure_solution     ?
_computing_structure_refinement 'SHELXL-2014/7 (Sheldrick, 2014)'
_computing_molecular_graphics     ?
_computing_publication_material   ?
_refine_special_details           ?
_refine_ls_structure_factor_coef  Fsqd
_refine_ls_matrix_type            full
_refine_ls_weighting_scheme       calc
_refine_ls_weighting_details
'w=1/[\s^2^(Fo^2^)+(0.1000P)^2^+0.3237P] where P=(Fo^2^+2Fc^2^)/3'
_atom_sites_solution_primary      ?
_atom_sites_solution_secondary    ?
_atom_sites_solution_hydrogens    geom
_refine_ls_hydrogen_treatment     constr
_refine_ls_extinction_method      none
_refine_ls_extinction_coef        .
_refine_ls_abs_structure_details
;
 Flack x determined using 1198 quotients [(I+)-(I-)]/[(I+)+(I-)]
 (Parsons, Flack and Wagner, Acta Cryst. B69 (2013) 249-259).
;
_refine_ls_abs_structure_Flack    0.47(5)
_chemical_absolute_configuration  ?
_refine_ls_number_reflns          3564
_refine_ls_number_parameters      292
_refine_ls_number_restraints      2
_refine_ls_R_factor_all           0.0458
_refine_ls_R_factor_gt            0.0401
_refine_ls_wR_factor_ref          0.1264
_refine_ls_wR_factor_gt           0.1191
_refine_ls_goodness_of_fit_ref    0.977
_refine_ls_restrained_S_all       0.977
_refine_ls_shift/su_max           0.012
_refine_ls_shift/su_mean          0.002
 
loop_
 _atom_site_label
 _atom_site_type_symbol
 _atom_site_fract_x
 _atom_site_fract_y
 _atom_site_fract_z
 _atom_site_U_iso_or_equiv
 _atom_site_adp_type
 _atom_site_occupancy
 _atom_site_site_symmetry_order  
 _atom_site_calc_flag
 _atom_site_refinement_flags_posn
 _atom_site_refinement_flags_adp
 _atom_site_refinement_flags_occupancy
 _atom_site_disorder_assembly
 _atom_site_disorder_group
C1 C 0.1657(2) 0.2187(6) 0.1337(3) 0.0383(10) Uani 1 1 d . . . . .
C2 C 0.1400(3) 0.3184(7) 0.1826(4) 0.0509(13) Uani 1 1 d . . . . .
H2 H 0.1748 0.3916 0.2279 0.061 Uiso 1 1 calc R U . . .
C3 C 0.0616(3) 0.3073(8) 0.1628(5) 0.0651(17) Uani 1 1 d . . . . .
H3 H 0.0435 0.3749 0.1945 0.078 Uiso 1 1 calc R U . . .
C4 C 0.0098(3) 0.1970(9) 0.0965(5) 0.069(2) Uani 1 1 d . . . . .
H4 H -0.0429 0.1931 0.0830 0.083 Uiso 1 1 calc R U . . .
C5 C 0.0354(3) 0.0950(8) 0.0512(5) 0.0621(17) Uani 1 1 d . . . . .
H5 H 0.0006 0.0188 0.0083 0.075 Uiso 1 1 calc R U . . .
C6 C 0.1139(3) 0.1036(6) 0.0686(3) 0.0439(12) Uani 1 1 d . . . . .
C7 C 0.1563(3) 0.0093(6) 0.0340(3) 0.0446(12) Uani 1 1 d . . . . .
C8 C 0.1339(4) -0.1169(7) -0.0326(4) 0.0611(17) Uani 1 1 d . . . . .
H8 H 0.0815 -0.1527 -0.0648 0.073 Uiso 1 1 calc R U . . .
C9 C 0.1904(5) -0.1869(7) -0.0494(4) 0.070(2) Uani 1 1 d . . . . .
H9 H 0.1758 -0.2694 -0.0944 0.084 Uiso 1 1 calc R U . . .
C10 C 0.2683(4) -0.1372(7) -0.0009(4) 0.0585(14) Uani 1 1 d . . . . .
H10 H 0.3058 -0.1896 -0.0119 0.070 Uiso 1 1 calc R U . . .
C11 C 0.2920(3) -0.0103(6) 0.0641(4) 0.0486(12) Uani 1 1 d . . . . .
H11 H 0.3446 0.0244 0.0956 0.058 Uiso 1 1 calc R U . . .
C12 C 0.2353(3) 0.0631(6) 0.0807(3) 0.0380(10) Uani 1 1 d . . . . .
C13 C 0.4001(3) 0.0947(5) 0.3145(3) 0.0323(9) Uani 1 1 d . . . . .
C14 C 0.3394(3) 0.0322(6) 0.3285(4) 0.0411(10) Uani 1 1 d . . . . .
H14 H 0.2866 0.0594 0.2882 0.049 Uiso 1 1 calc R U . . .
C15 C 0.3602(3) -0.0714(6) 0.4041(4) 0.0459(11) Uani 1 1 d . . . . .
H15 H 0.3203 -0.1158 0.4138 0.055 Uiso 1 1 calc R U . . .
C16 C 0.4378(4) -0.1114(6) 0.4655(4) 0.0514(13) Uani 1 1 d . . . . .
H16 H 0.4495 -0.1801 0.5163 0.062 Uiso 1 1 calc R U . . .
C17 C 0.4987(3) -0.0506(6) 0.4526(3) 0.0458(12) Uani 1 1 d . . . . .
H17 H 0.5512 -0.0776 0.4940 0.055 Uiso 1 1 calc R U . . .
C18 C 0.4792(3) 0.0525(6) 0.3758(3) 0.0366(9) Uani 1 1 d . . . . .
C19 C 0.5278(2) 0.1318(5) 0.3435(3) 0.0345(9) Uani 1 1 d . . . . .
C20 C 0.6099(3) 0.1330(6) 0.3785(4) 0.0466(12) Uani 1 1 d . . . . .
H20 H 0.6432 0.0733 0.4323 0.056 Uiso 1 1 calc R U . . .
C21 C 0.6401(3) 0.2223(7) 0.3331(4) 0.0538(13) Uani 1 1 d . . . . .
H21 H 0.6947 0.2226 0.3556 0.065 Uiso 1 1 calc R U . . .
C22 C 0.5911(3) 0.3136(7) 0.2535(4) 0.0517(13) Uani 1 1 d . . . . .
H22 H 0.6134 0.3738 0.2235 0.062 Uiso 1 1 calc R U . . .
C23 C 0.5101(3) 0.3165(6) 0.2182(4) 0.0437(11) Uani 1 1 d . . . . .
H23 H 0.4776 0.3787 0.1652 0.052 Uiso 1 1 calc R U . . .
C24 C 0.4780(2) 0.2246(5) 0.2633(3) 0.0317(9) Uani 1 1 d . . . . .
C25 C 0.3222(3) 0.5014(5) 0.2439(3) 0.0358(9) Uani 1 1 d . . . . .
C26 C 0.2527(3) 0.6205(6) 0.1848(4) 0.0487(12) Uani 1 1 d . . . . .
H26A H 0.2032 0.5635 0.1622 0.073 Uiso 1 1 calc R U . . .
H26B H 0.2576 0.6605 0.1323 0.073 Uiso 1 1 calc R U . . .
H26C H 0.2544 0.7112 0.2235 0.073 Uiso 1 1 calc R U . . .
C27 C 0.3270(3) 0.4486(6) 0.3381(3) 0.0441(11) Uani 1 1 d . . . . .
H27A H 0.3251 0.5441 0.3716 0.066 Uiso 1 1 calc R U . . .
H27B H 0.3758 0.3907 0.3757 0.066 Uiso 1 1 calc R U . . .
H27C H 0.2829 0.3782 0.3254 0.066 Uiso 1 1 calc R U . . .
C28 C 0.3994(3) 0.5940(7) 0.2672(4) 0.0533(14) Uani 1 1 d . . . . .
H28A H 0.4002 0.6188 0.2099 0.080 Uiso 1 1 calc R U . . .
H28B H 0.4444 0.5267 0.3067 0.080 Uiso 1 1 calc R U . . .
H28C H 0.4018 0.6942 0.2996 0.080 Uiso 1 1 calc R U . . .
N1 N 0.2424(2) 0.1964(4) 0.1413(3) 0.0351(8) Uani 1 1 d . . . . .
N2 N 0.39774(19) 0.2052(4) 0.2445(2) 0.0316(8) Uani 1 1 d . . . . .
P1 P 0.32020(5) 0.32726(11) 0.17021(6) 0.0280(3) Uani 1 1 d . . . . .
S1 S 0.32402(6) 0.39904(14) 0.05891(7) 0.0367(3) Uani 1 1 d . . . . .
 
loop_
 _atom_site_aniso_label
 _atom_site_aniso_U_11
 _atom_site_aniso_U_22
 _atom_site_aniso_U_33
 _atom_site_aniso_U_23
 _atom_site_aniso_U_13
 _atom_site_aniso_U_12
C1 0.0213(17) 0.053(3) 0.037(2) 0.0142(19) 0.0112(17) -0.0020(18)
C2 0.029(2) 0.071(3) 0.053(3) 0.011(2) 0.020(2) 0.003(2)
C3 0.040(3) 0.087(4) 0.074(4) 0.026(3) 0.033(3) 0.014(3)
C4 0.023(2) 0.095(5) 0.081(5) 0.033(4) 0.017(3) 0.003(3)
C5 0.027(2) 0.073(4) 0.066(4) 0.024(3) 0.007(3) -0.009(2)
C6 0.027(2) 0.053(3) 0.039(3) 0.017(2) 0.0058(19) -0.0069(19)
C7 0.042(2) 0.049(3) 0.031(2) 0.0107(19) 0.0081(19) -0.013(2)
C8 0.060(4) 0.051(3) 0.047(3) 0.003(2) 0.006(3) -0.022(3)
C9 0.105(5) 0.050(3) 0.047(3) -0.008(2) 0.033(4) -0.028(3)
C10 0.089(4) 0.041(3) 0.060(3) -0.006(2) 0.047(3) -0.009(3)
C11 0.061(3) 0.044(2) 0.050(3) -0.008(2) 0.034(2) -0.017(2)
C12 0.039(2) 0.039(2) 0.031(2) 0.0010(17) 0.0132(18) -0.0116(19)
C13 0.037(2) 0.030(2) 0.032(2) -0.0026(16) 0.0186(18) 0.0000(17)
C14 0.041(2) 0.037(2) 0.055(3) 0.002(2) 0.030(2) 0.0009(19)
C15 0.060(3) 0.042(2) 0.049(3) 0.000(2) 0.037(3) -0.006(2)
C16 0.075(4) 0.042(2) 0.038(3) 0.007(2) 0.029(3) 0.003(2)
C17 0.055(3) 0.042(2) 0.035(3) 0.0050(19) 0.017(2) 0.006(2)
C18 0.038(2) 0.036(2) 0.034(2) -0.0006(17) 0.0165(19) 0.0048(18)
C19 0.031(2) 0.037(2) 0.031(2) -0.0033(16) 0.0112(18) 0.0027(17)
C20 0.025(2) 0.058(3) 0.046(3) -0.002(2) 0.010(2) 0.005(2)
C21 0.028(2) 0.066(3) 0.063(4) -0.002(3) 0.019(2) 0.004(2)
C22 0.035(2) 0.068(3) 0.057(3) 0.004(2) 0.025(2) -0.005(2)
C23 0.033(2) 0.053(3) 0.045(3) 0.007(2) 0.019(2) -0.002(2)
C24 0.0236(18) 0.039(2) 0.032(2) -0.0025(17) 0.0124(16) 0.0012(16)
C25 0.035(2) 0.036(2) 0.038(2) -0.0060(17) 0.0179(18) -0.0011(17)
C26 0.053(3) 0.041(2) 0.057(3) 0.007(2) 0.030(3) 0.012(2)
C27 0.040(2) 0.053(3) 0.032(2) -0.0085(19) 0.012(2) 0.006(2)
C28 0.045(3) 0.052(3) 0.067(4) -0.024(2) 0.031(3) -0.015(2)
N1 0.0230(16) 0.044(2) 0.034(2) -0.0032(15) 0.0107(15) -0.0053(14)
N2 0.0206(15) 0.0405(19) 0.0311(19) 0.0037(15) 0.0105(14) -0.0011(14)
P1 0.0236(4) 0.0347(5) 0.0244(5) -0.0003(4) 0.0107(4) -0.0021(4)
S1 0.0355(5) 0.0465(6) 0.0277(5) 0.0031(4) 0.0151(4) -0.0028(4)
 
_geom_special_details
;
 All esds (except the esd in the dihedral angle between two l.s. planes)
 are estimated using the full covariance matrix.  The cell esds are taken
 into account individually in the estimation of esds in distances, angles
 and torsion angles; correlations between esds in cell parameters are only
 used when they are defined by crystal symmetry.  An approximate (isotropic)
 treatment of cell esds is used for estimating esds involving l.s. planes.
;
 
loop_
 _geom_bond_atom_site_label_1
 _geom_bond_atom_site_label_2
 _geom_bond_distance
 _geom_bond_site_symmetry_2
 _geom_bond_publ_flag
C1 C2 1.386(8) . ?
C1 C6 1.403(7) . ?
C1 N1 1.433(6) . ?
C2 C3 1.388(7) . ?
C2 H2 0.9300 . ?
C3 C4 1.385(10) . ?
C3 H3 0.9300 . ?
C4 C5 1.352(11) . ?
C4 H4 0.9300 . ?
C5 C6 1.401(7) . ?
C5 H5 0.9300 . ?
C6 C7 1.420(8) . ?
C7 C8 1.400(8) . ?
C7 C12 1.402(6) . ?
C8 C9 1.369(10) . ?
C8 H8 0.9300 . ?
C9 C10 1.374(10) . ?
C9 H9 0.9300 . ?
C10 C11 1.386(7) . ?
C10 H10 0.9300 . ?
C11 C12 1.382(7) . ?
C11 H11 0.9300 . ?
C12 N1 1.427(6) . ?
C13 C14 1.391(6) . ?
C13 C18 1.400(6) . ?
C13 N2 1.434(5) . ?
C14 C15 1.380(7) . ?
C14 H14 0.9300 . ?
C15 C16 1.374(8) . ?
C15 H15 0.9300 . ?
C16 C17 1.380(8) . ?
C16 H16 0.9300 . ?
C17 C18 1.395(7) . ?
C17 H17 0.9300 . ?
C18 C19 1.431(7) . ?
C19 C20 1.397(6) . ?
C19 C24 1.404(6) . ?
C20 C21 1.354(8) . ?
C20 H20 0.9300 . ?
C21 C22 1.389(8) . ?
C21 H21 0.9300 . ?
C22 C23 1.378(7) . ?
C22 H22 0.9300 . ?
C23 C24 1.387(7) . ?
C23 H23 0.9300 . ?
C24 N2 1.432(5) . ?
C25 C28 1.542(7) . ?
C25 C27 1.548(7) . ?
C25 C26 1.551(6) . ?
C25 P1 1.845(4) . ?
C26 H26A 0.9600 . ?
C26 H26B 0.9600 . ?
C26 H26C 0.9600 . ?
C27 H27A 0.9600 . ?
C27 H27B 0.9600 . ?
C27 H27C 0.9600 . ?
C28 H28A 0.9600 . ?
C28 H28B 0.9600 . ?
C28 H28C 0.9600 . ?
N1 P1 1.709(4) . ?
N2 P1 1.710(3) . ?
P1 S1 1.9348(15) . ?
 
loop_
 _geom_angle_atom_site_label_1
 _geom_angle_atom_site_label_2
 _geom_angle_atom_site_label_3
 _geom_angle
 _geom_angle_site_symmetry_1
 _geom_angle_site_symmetry_3
 _geom_angle_publ_flag
C2 C1 C6 120.1(4) . . ?
C2 C1 N1 131.8(4) . . ?
C6 C1 N1 107.9(4) . . ?
C1 C2 C3 118.8(6) . . ?
C1 C2 H2 120.6 . . ?
C3 C2 H2 120.6 . . ?
C4 C3 C2 121.0(7) . . ?
C4 C3 H3 119.5 . . ?
C2 C3 H3 119.5 . . ?
C5 C4 C3 120.5(5) . . ?
C5 C4 H4 119.8 . . ?
C3 C4 H4 119.8 . . ?
C4 C5 C6 120.2(6) . . ?
C4 C5 H5 119.9 . . ?
C6 C5 H5 119.9 . . ?
C5 C6 C1 119.3(5) . . ?
C5 C6 C7 131.7(5) . . ?
C1 C6 C7 108.9(4) . . ?
C8 C7 C12 119.5(6) . . ?
C8 C7 C6 133.1(5) . . ?
C12 C7 C6 107.4(4) . . ?
C9 C8 C7 119.0(5) . . ?
C9 C8 H8 120.5 . . ?
C7 C8 H8 120.5 . . ?
C8 C9 C10 121.1(6) . . ?
C8 C9 H9 119.5 . . ?
C10 C9 H9 119.5 . . ?
C9 C10 C11 121.3(6) . . ?
C9 C10 H10 119.3 . . ?
C11 C10 H10 119.3 . . ?
C12 C11 C10 118.2(5) . . ?
C12 C11 H11 120.9 . . ?
C10 C11 H11 120.9 . . ?
C11 C12 C7 120.9(5) . . ?
C11 C12 N1 130.1(4) . . ?
C7 C12 N1 109.0(4) . . ?
C14 C13 C18 120.4(4) . . ?
C14 C13 N2 130.9(4) . . ?
C18 C13 N2 108.7(4) . . ?
C15 C14 C13 117.8(4) . . ?
C15 C14 H14 121.1 . . ?
C13 C14 H14 121.1 . . ?
C16 C15 C14 122.2(5) . . ?
C16 C15 H15 118.9 . . ?
C14 C15 H15 118.9 . . ?
C15 C16 C17 120.7(5) . . ?
C15 C16 H16 119.6 . . ?
C17 C16 H16 119.6 . . ?
C16 C17 C18 118.3(5) . . ?
C16 C17 H17 120.9 . . ?
C18 C17 H17 120.9 . . ?
C17 C18 C13 120.6(4) . . ?
C17 C18 C19 131.4(4) . . ?
C13 C18 C19 108.0(4) . . ?
C20 C19 C24 120.2(4) . . ?
C20 C19 C18 131.8(4) . . ?
C24 C19 C18 108.0(4) . . ?
C21 C20 C19 119.0(5) . . ?
C21 C20 H20 120.5 . . ?
C19 C20 H20 120.5 . . ?
C20 C21 C22 121.1(5) . . ?
C20 C21 H21 119.4 . . ?
C22 C21 H21 119.4 . . ?
C23 C22 C21 121.1(5) . . ?
C23 C22 H22 119.5 . . ?
C21 C22 H22 119.5 . . ?
C22 C23 C24 118.6(5) . . ?
C22 C23 H23 120.7 . . ?
C24 C23 H23 120.7 . . ?
C23 C24 C19 120.1(4) . . ?
C23 C24 N2 131.3(4) . . ?
C19 C24 N2 108.6(4) . . ?
C28 C25 C27 107.9(4) . . ?
C28 C25 C26 106.6(4) . . ?
C27 C25 C26 113.8(4) . . ?
C28 C25 P1 104.4(3) . . ?
C27 C25 P1 113.5(3) . . ?
C26 C25 P1 109.9(3) . . ?
C25 C26 H26A 109.5 . . ?
C25 C26 H26B 109.5 . . ?
H26A C26 H26B 109.5 . . ?
C25 C26 H26C 109.5 . . ?
H26A C26 H26C 109.5 . . ?
H26B C26 H26C 109.5 . . ?
C25 C27 H27A 109.5 . . ?
C25 C27 H27B 109.5 . . ?
H27A C27 H27B 109.5 . . ?
C25 C27 H27C 109.5 . . ?
H27A C27 H27C 109.5 . . ?
H27B C27 H27C 109.5 . . ?
C25 C28 H28A 109.5 . . ?
C25 C28 H28B 109.5 . . ?
H28A C28 H28B 109.5 . . ?
C25 C28 H28C 109.5 . . ?
H28A C28 H28C 109.5 . . ?
H28B C28 H28C 109.5 . . ?
C12 N1 C1 106.7(4) . . ?
C12 N1 P1 116.2(3) . . ?
C1 N1 P1 132.4(3) . . ?
C24 N2 C13 106.6(3) . . ?
C24 N2 P1 124.7(3) . . ?
C13 N2 P1 127.2(3) . . ?
N1 P1 N2 100.35(17) . . ?
N1 P1 C25 113.4(2) . . ?
N2 P1 C25 104.73(19) . . ?
N1 P1 S1 111.05(14) . . ?
N2 P1 S1 114.68(14) . . ?
C25 P1 S1 112.02(16) . . ?
 
_refine_diff_density_max    0.430
_refine_diff_density_min   -0.334
_refine_diff_density_rms    0.047

_shelx_res_file
;

    111.res created by SHELXL-2014/7

TITL 111 in Cc
CELL 0.71073  19.27550   8.15050  16.23830  90.0000 119.1129  90.0000
ZERR    4.00   0.00460   0.00200   0.00400   0.0000   0.0052   0.0000
LATT -7
SYMM X, -Y, 0.5+Z
SFAC C  H  N  P  S
UNIT 112  100  8  4  4
OMIT -3 52
L.S. 4
ACTA
BOND $H
FMAP 2
PLAN 5
size 0.10 0.12 0.14
TEMP 17.340
WGHT    0.100000    0.323700
FVAR       0.23297
MOLE 1
C1    1    0.165743    0.218659    0.133692    11.00000    0.02128    0.05320 =
         0.03672    0.01418    0.01116   -0.00202
C2    1    0.140035    0.318442    0.182583    11.00000    0.02899    0.07075 =
         0.05338    0.01075    0.02036    0.00274
AFIX  43
H2    2    0.174751    0.391567    0.227866    11.00000   -1.20000
AFIX   0
C3    1    0.061572    0.307336    0.162785    11.00000    0.04048    0.08676 =
         0.07425    0.02562    0.03276    0.01359
AFIX  43
H3    2    0.043494    0.374945    0.194499    11.00000   -1.20000
AFIX   0
C4    1    0.009816    0.197050    0.096498    11.00000    0.02277    0.09504 =
         0.08063    0.03315    0.01743    0.00325
AFIX  43
H4    2   -0.042889    0.193145    0.083048    11.00000   -1.20000
AFIX   0
C5    1    0.035351    0.094965    0.051171    11.00000    0.02730    0.07308 =
         0.06606    0.02355    0.00713   -0.00877
AFIX  43
H5    2    0.000626    0.018791    0.008283    11.00000   -1.20000
AFIX   0
C6    1    0.113924    0.103588    0.068609    11.00000    0.02681    0.05260 =
         0.03924    0.01659    0.00579   -0.00694
C7    1    0.156256    0.009329    0.034027    11.00000    0.04206    0.04866 =
         0.03094    0.01069    0.00814   -0.01290
C8    1    0.133898   -0.116896   -0.032562    11.00000    0.05992    0.05120 =
         0.04678    0.00315    0.00593   -0.02195
AFIX  43
H8    2    0.081495   -0.152681   -0.064846    11.00000   -1.20000
AFIX   0
C9    1    0.190370   -0.186871   -0.049434    11.00000    0.10544    0.05042 =
         0.04740   -0.00808    0.03250   -0.02750
AFIX  43
H9    2    0.175767   -0.269351   -0.094430    11.00000   -1.20000
AFIX   0
C10   1    0.268273   -0.137153   -0.000934    11.00000    0.08852    0.04075 =
         0.05960   -0.00628    0.04657   -0.00889
AFIX  43
H10   2    0.305838   -0.189636   -0.011925    11.00000   -1.20000
AFIX   0
C11   1    0.291977   -0.010299    0.064059    11.00000    0.06066    0.04413 =
         0.05022   -0.00791    0.03420   -0.01705
AFIX  43
H11   2    0.344567    0.024440    0.095624    11.00000   -1.20000
AFIX   0
C12   1    0.235301    0.063121    0.080654    11.00000    0.03863    0.03931 =
         0.03122    0.00099    0.01317   -0.01161
C13   1    0.400068    0.094679    0.314503    11.00000    0.03659    0.03004 =
         0.03248   -0.00259    0.01860    0.00000
C14   1    0.339426    0.032221    0.328465    11.00000    0.04068    0.03694 =
         0.05497    0.00241    0.03047    0.00088
AFIX  43
H14   2    0.286638    0.059444    0.288161    11.00000   -1.20000
AFIX   0
C15   1    0.360162   -0.071434    0.404064    11.00000    0.06048    0.04151 =
         0.04894   -0.00032    0.03702   -0.00556
AFIX  43
H15   2    0.320264   -0.115773    0.413774    11.00000   -1.20000
AFIX   0
C16   1    0.437816   -0.111350    0.465503    11.00000    0.07510    0.04239 =
         0.03829    0.00678    0.02888    0.00275
AFIX  43
H16   2    0.449490   -0.180065    0.516335    11.00000   -1.20000
AFIX   0
C17   1    0.498662   -0.050563    0.452579    11.00000    0.05483    0.04225 =
         0.03452    0.00495    0.01716    0.00589
AFIX  43
H17   2    0.551249   -0.077589    0.493987    11.00000   -1.20000
AFIX   0
C18   1    0.479236    0.052480    0.375786    11.00000    0.03785    0.03619 =
         0.03433   -0.00064    0.01653    0.00485
C19   1    0.527790    0.131809    0.343489    11.00000    0.03051    0.03692 =
         0.03108   -0.00328    0.01116    0.00271
C20   1    0.609879    0.133004    0.378549    11.00000    0.02542    0.05824 =
         0.04616   -0.00169    0.00950    0.00536
AFIX  43
H20   2    0.643230    0.073347    0.432265    11.00000   -1.20000
AFIX   0
C21   1    0.640147    0.222341    0.333133    11.00000    0.02778    0.06633 =
         0.06271   -0.00217    0.01851    0.00368
AFIX  43
H21   2    0.694687    0.222606    0.355643    11.00000   -1.20000
AFIX   0
C22   1    0.591125    0.313617    0.253485    11.00000    0.03478    0.06755 =
         0.05670    0.00375    0.02543   -0.00528
AFIX  43
H22   2    0.613381    0.373788    0.223498    11.00000   -1.20000
AFIX   0
C23   1    0.510074    0.316467    0.218183    11.00000    0.03343    0.05265 =
         0.04492    0.00674    0.01899   -0.00174
AFIX  43
H23   2    0.477599    0.378682    0.165212    11.00000   -1.20000
AFIX   0
C24   1    0.477957    0.224573    0.263332    11.00000    0.02355    0.03857 =
         0.03168   -0.00247    0.01245    0.00118
C25   1    0.322249    0.501444    0.243933    11.00000    0.03467    0.03560 =
         0.03761   -0.00596    0.01787   -0.00106
C26   1    0.252744    0.620507    0.184850    11.00000    0.05327    0.04083 =
         0.05663    0.00701    0.03031    0.01182
AFIX 137
H26A  2    0.203186    0.563518    0.162175    11.00000   -1.50000
H26B  2    0.257646    0.660517    0.132310    11.00000   -1.50000
H26C  2    0.254387    0.711169    0.223500    11.00000   -1.50000
AFIX   0
C27   1    0.326959    0.448624    0.338110    11.00000    0.03955    0.05333 =
         0.03247   -0.00851    0.01202    0.00647
AFIX 137
H27A  2    0.325095    0.544131    0.371578    11.00000   -1.50000
H27B  2    0.375770    0.390748    0.375720    11.00000   -1.50000
H27C  2    0.282932    0.378242    0.325425    11.00000   -1.50000
AFIX   0
C28   1    0.399441    0.594016    0.267216    11.00000    0.04545    0.05223 =
         0.06705   -0.02401    0.03105   -0.01536
AFIX 137
H28A  2    0.400205    0.618775    0.209864    11.00000   -1.50000
H28B  2    0.444366    0.526707    0.306693    11.00000   -1.50000
H28C  2    0.401801    0.694185    0.299583    11.00000   -1.50000
AFIX   0
N1    3    0.242407    0.196402    0.141306    11.00000    0.02297    0.04371 =
         0.03444   -0.00324    0.01074   -0.00529
N2    3    0.397741    0.205238    0.244518    11.00000    0.02063    0.04049 =
         0.03111    0.00371    0.01049   -0.00109
P1    4    0.320200    0.327259    0.170212    11.00000    0.02363    0.03472 =
         0.02438   -0.00030    0.01070   -0.00209
S1    5    0.324018    0.399038    0.058914    11.00000    0.03547    0.04649 =
         0.02767    0.00315    0.01509   -0.00285
HKLF 4

REM  111 in Cc
REM R1 =  0.0401 for    3307 Fo > 4sig(Fo)  and  0.0458 for all    3564 data
REM    292 parameters refined using      2 restraints

END

WGHT      0.0480      1.9495

REM Highest difference peak  0.430,  deepest hole -0.334,  1-sigma level  0.047
Q1    1   0.3286  0.3762  0.1193  11.00000  0.05    0.43
Q2    1   0.3221  0.3540  0.2278  11.00000  0.05    0.42
Q3    1   0.3221  0.4933  0.1734  11.00000  0.05    0.34
Q4    1   0.3133  0.3975 -0.0021  11.00000  0.05    0.28
Q5    1   0.3285  0.2384  0.0600  11.00000  0.05    0.24
;
_shelx_res_checksum    8558

_shelx_hkl_file
;
  -2   0   0  352.11   11.44
  -2   0   0  359.75   11.45
  -2   0   0  337.37   11.43
   4   0   0  717.85   23.65
   4   0   0  716.56   23.60
   4   0   0  726.79   23.63
  -4   0   0  726.25   23.63
  -4   0   0  737.17   23.65
  -6   0   0  958.33   31.09
   6   0   0  925.40   31.04
   6   0   0  960.70   31.13
   6   0   0  952.75   31.09
  -6   0   0  963.63   31.12
   8   0   0   10.90    0.69
  -8   0   0   10.63    0.68
   8   0   0   11.39    0.76
  -8   0   0   11.63    0.81
 -10   0   0  413.51   13.89
  10   0   0  416.60   13.89
 -10   0   0  410.47   13.77
 -12   0   0  430.53   14.21
 -12   0   0  420.23   14.37
  12   0   0  425.11   14.38
  14   0   0  232.59    8.19
 -14   0   0  224.88    8.13
 -14   0   0  228.76    7.89
 -16   0   0   72.09    3.14
 -16   0   0   70.58    2.81
  16   0   0   68.18    3.30
 -18   0   0   25.99    1.43
 -18   0   0   28.43    1.92
  18   0   0   24.62    2.56
 -20   0   0   14.65    1.86
 -22   0   0   17.12    2.49
 -24   0   0   43.58    3.75
   1  -1   0   14.10    0.58
  -1   1   0   15.81    0.58
  -1   1   0   14.97    0.66
  -3  -1   0  652.16   21.93
  -3  -1   0  670.99   22.01
   3   1   0  676.77   22.00
  -3   1   0  690.57   22.00
  -5  -1   0  209.76    6.96
  -5  -1   0  208.35    7.02
   5  -1   0  199.44    6.80
  -5  -1   0  211.56    6.78
   5  -1   0  210.19    6.80
   5   1   0  201.20    7.00
  -5   1   0  215.04    7.02
   5   1   0  199.87    6.81
  -7  -1   0  182.37    6.20
   7  -1   0  179.46    6.02
  -7  -1   0  188.68    5.97
   7  -1   0  175.78    6.04
  -7   1   0  179.93    6.23
   7   1   0  175.97    6.19
   7   1   0  180.73    6.33
  -9  -1   0  277.29    9.38
   9  -1   0  270.19    9.22
  -9  -1   0  283.97    9.10
   9  -1   0  275.22    9.19
   9   1   0  275.25    9.52
  -9   1   0  269.00    9.43
  -9   1   0  279.47    9.40
   9   1   0  274.48    9.35
  11  -1   0  122.62    4.32
 -11  -1   0  120.46    4.11
 -11  -1   0  116.96    4.44
  11   1   0  119.53    4.59
  11   1   0  118.21    4.40
 -11   1   0  117.18    4.45
 -11   1   0  121.13    4.46
  13  -1   0   51.97    2.29
 -13  -1   0   49.57    1.91
 -13  -1   0   46.45    2.32
 -13   1   0   48.58    2.23
  13   1   0   48.74    2.42
 -13   1   0   49.73    2.35
 -15  -1   0  109.03    3.90
 -15  -1   0  109.08    4.37
  15  -1   0  112.44    4.33
  15   1   0  105.24    4.65
 -15   1   0  110.79    4.27
 -15   1   0  113.99    4.38
 -17  -1   0   56.96    2.46
 -17  -1   0   62.29    2.87
  17  -1   0   53.05    2.89
  17   1   0   60.10    3.23
 -17   1   0   59.81    2.69
 -17   1   0   60.74    2.83
 -19  -1   0   27.79    2.12
 -19   1   0   27.42    1.84
 -19   1   0   29.36    2.15
 -21  -1   0   24.78    2.44
 -21   1   0   29.09    2.48
 -23  -1   0   25.55    2.97
 -23   1   0   23.90    2.92
   0  -2   0    3.61    0.38
   0   2   0    2.89    0.32
   2  -2   0  519.62   16.98
  -2  -2   0  517.42   17.16
  -2   2   0  537.54   16.98
   2   2   0  504.39   17.14
  -2   2   0  523.65   17.15
  -4  -2   0  133.75    4.69
  -4  -2   0  128.27    4.56
  -4   2   0  135.27    4.67
  -6  -2   0   53.03    2.13
  -6  -2   0   54.55    2.26
   6   2   0   54.92    2.20
  -6   2   0   58.22    2.28
  -8  -2   0   39.79    1.78
   8   2   0   42.24    1.85
   8   2   0   41.93    2.00
  -8   2   0   44.19    1.93
 -10  -2   0    8.35    0.81
 -10   2   0   10.99    0.98
  10   2   0   10.67    0.89
  10   2   0    8.76    0.95
 -10   2   0    9.33    1.03
 -12  -2   0    4.19    0.71
 -12   2   0    4.62    0.87
 -12   2   0    4.84    0.81
  12   2   0    5.25    1.08
  12   2   0    5.00    1.16
 -14  -2   0    3.62    0.66
  14   2   0    5.47    1.23
 -14   2   0    3.10    0.58
 -14   2   0    3.69    0.82
 -16  -2   0   12.49    1.20
 -16   2   0   11.19    1.35
 -16   2   0    9.98    1.36
  16   2   0   11.01    1.66
 -18  -2   0    2.73    0.76
 -18   2   0    2.11    0.82
  18   2   0    1.54    1.09
 -18   2   0    2.83    0.82
 -20  -2   0    1.85    0.95
 -20   2   0    2.62    0.92
 -20   2   0    0.93    0.69
 -22  -2   0    4.91    1.50
 -22   2   0    4.67    1.42
  -1  -3   0  106.64    3.83
   1  -3   0  108.49    3.75
  -1   3   0  103.55    3.71
  -3  -3   0   43.11    1.83
   3  -3   0   44.08    1.59
  -3   3   0   40.75    1.53
  -3   3   0   40.85    1.80
  -3   3   0   42.01    1.56
  -5  -3   0  357.39   12.11
  -5   3   0  355.97   12.07
  -7  -3   0  105.26    3.93
   7   3   0  107.00    4.22
   7   3   0  107.86    4.02
  -7   3   0  109.14    4.08
  -9  -3   0    0.15    0.32
   9   3   0    0.09    0.47
   9   3   0    0.29    0.42
  -9   3   0    1.11    0.56
 -11  -3   0  109.87    4.21
  11   3   0  108.51    4.25
  11   3   0  108.01    4.49
 -11   3   0  105.88    4.39
 -11   3   0  108.50    4.25
 -13  -3   0   -0.07    0.46
 -13   3   0    0.57    0.74
 -13   3   0    0.15    0.44
  13   3   0    0.68    0.65
  13   3   0    0.63    0.54
 -15  -3   0   11.09    1.16
  15   3   0   11.88    1.62
 -15   3   0   10.09    1.87
 -15   3   0    9.84    1.26
 -17  -3   0   20.31    1.66
 -17   3   0   18.44    1.94
  17   3   0   18.59    2.13
 -17   3   0   19.99    1.69
  19   3   0    3.13    1.36
 -19   3   0    4.47    0.95
 -21  -3   0   14.18    2.49
 -21   3   0    9.83    1.92
 -23  -3   0   18.18    3.14
 -23   3   0   16.40    2.76
   0  -4   0  192.81    6.65
   0   4   0  189.72    6.56
  -2  -4   0    9.06    0.80
   2   4   0    7.98    0.71
  -2   4   0    8.10    0.59
  -2   4   0    8.68    0.76
  -4  -4   0   88.80    3.54
  -4   4   0   89.87    3.13
  -4   4   0   92.53    3.23
   4   4   0   87.99    3.42
  -4   4   0   91.40    3.54
  -4   4   0   89.59    3.16
   6   4   0   40.89    1.94
  -6   4   0   44.47    2.05
   6   4   0   41.00    2.13
   8   4   0    0.29    0.50
  -8   4   0    1.06    0.55
 -10  -4   0   91.84    3.72
  10   4   0   92.73    3.78
 -10   4   0   95.50    3.89
  10   4   0   93.92    4.05
 -12  -4   0    4.04    0.81
  12   4   0    4.56    0.83
 -12   4   0    2.76    0.79
 -12   4   0    4.23    0.98
  12   4   0    3.24    0.71
 -14  -4   0   54.70    2.62
  14   4   0   52.18    2.92
 -14   4   0   52.00    2.95
 -14   4   0   53.98    2.73
 -16  -4   0   19.17    1.61
  16   4   0   17.34    1.98
 -16   4   0   15.82    1.91
 -16   4   0   17.54    1.64
 -18  -4   0    4.84    1.06
 -18   4   0    4.76    0.98
  18   4   0    2.70    1.19
 -20  -4   0    7.22    1.44
 -20   4   0    4.94    1.18
 -20   4   0    5.73    1.19
 -22  -4   0    2.33    1.65
 -22   4   0    3.55    1.36
 -22   4   0    0.86    1.13
  -1   5   0   30.11    1.39
  -1   5   0   29.58    1.59
   1   5   0   30.98    1.62
   1   5   0   29.53    1.44
  -1   5   0   30.04    1.53
   3   5   0   30.55    1.55
  -3   5   0   29.95    1.36
  -3   5   0   30.22    1.64
  -3   5   0   30.59    1.47
   3   5   0   30.63    1.71
   5   5   0   20.90    1.38
  -5   5   0   20.97    1.39
  -5   5   0   21.56    0.98
   5   5   0   18.09    1.45
  -5   5   0   22.85    1.08
   7   5   0    1.76    0.55
  -7   5   0    1.84    0.60
   7   5   0    1.47    0.57
   9   5   0    1.98    0.64
   9   5   0    1.76    0.57
  -9   5   0    3.54    0.81
 -11   5   0   14.45    1.67
  11   5   0   14.07    1.46
  11   5   0   15.63    1.42
 -13   5   0   62.99    3.36
  13   5   0   66.85    3.17
  13   5   0   66.46    3.44
 -13   5   0   63.12    3.13
 -15   5   0    3.97    0.99
 -15   5   0    2.57    0.74
  15   5   0    3.47    1.02
 -17   5   0    2.28    0.90
  17   5   0    2.41    1.12
 -17   5   0    2.05    0.91
  19   5   0   -2.07    1.50
 -19   5   0    0.47    0.97
 -19   5   0    0.93    0.95
 -21   5   0    6.93    1.52
  21   5   0    3.61    2.13
   0   6   0    0.93    0.49
   0   6   0    0.75    0.41
  -2   6   0   25.74    1.33
  -2   6   0   25.41    1.55
  -2   6   0   25.40    1.44
   2   6   0   21.79    1.65
   2   6   0   25.11    1.54
  -4   6   0   33.46    1.89
   4   6   0   30.66    1.93
   4   6   0   30.43    1.79
  -4   6   0   34.46    1.65
   6   6   0   23.64    1.54
   6   6   0   22.30    1.67
  -6   6   0   23.70    1.26
  -6   6   0   21.99    1.63
  -8   6   0   19.69    1.77
   8   6   0   19.87    1.64
   8   6   0   20.76    1.47
  10   6   0    0.51    0.74
  10   6   0    0.45    0.62
 -10   6   0    1.01    0.81
 -12   6   0    3.40    0.98
  12   6   0    4.32    1.01
  12   6   0    3.80    1.05
 -14   6   0    6.24    1.14
  14   6   0    5.37    1.20
 -14   6   0    4.80    1.01
  16   6   0    8.21    1.58
 -16   6   0    8.70    1.61
 -16   6   0    8.29    1.31
  18   6   0    0.20    1.36
 -18   6   0    1.75    1.11
 -18   6   0    1.71    0.99
 -20   6   0    0.88    1.41
  20   6   0   -2.07    1.80
 -20   6   0    2.57    1.26
  -1   7   0   10.71    1.45
  -1   7   0    9.99    1.27
  -1   7   0   10.22    1.34
   1   7   0   10.66    1.31
   1   7   0   11.63    1.28
   3   7   0    1.62    0.62
   3   7   0    3.10    0.73
  -3   7   0    2.39    0.59
  -3   7   0    3.15    0.85
   5   7   0    9.30    1.30
   5   7   0   10.78    1.36
  -5   7   0    9.96    1.54
  -7   7   0   16.48    1.70
   7   7   0   14.48    1.60
   7   7   0   16.07    1.52
   9   7   0    4.14    0.97
  -9   7   0    5.92    1.08
   9   7   0    6.72    1.18
 -11   7   0    8.61    1.62
  11   7   0    8.05    1.75
  11   7   0    8.34    1.61
 -13   7   0   18.16    1.94
  13   7   0   16.12    2.23
 -13   7   0   17.09    2.28
  15   7   0    1.59    1.25
 -15   7   0    2.08    1.09
 -15   7   0    1.76    0.97
 -17   7   0   -0.40    1.13
 -17   7   0   -0.82    1.10
  17   7   0   -0.58    1.45
 -19   7   0   -0.31    1.28
  19   7   0   -1.80    1.85
 -19   7   0    0.01    1.38
   0   8   0    6.88    1.30
   0   8   0    5.15    1.24
  -2   8   0    3.63    0.94
  -2   8   0    2.30    0.72
   2   8   0    2.83    0.74
  -4   8   0    0.69    0.77
   4   8   0    0.21    0.80
   4   8   0    0.64    0.73
  -4   8   0    0.60    0.78
   6   8   0    8.29    1.62
  -6   8   0    9.02    1.52
   6   8   0    8.22    1.56
  -8   8   0    5.43    1.19
   8   8   0    5.03    1.14
  10   8   0    2.46    1.08
 -10   8   0    1.40    0.99
 -12   8   0   11.42    2.46
 -12   8   0    9.87    1.92
  12   8   0    7.50    1.58
 -14   8   0    0.23    1.09
  14   8   0   -1.30    1.19
 -14   8   0   -1.17    1.06
 -16   8   0    1.22    1.39
 -16   8   0    2.28    1.36
  16   8   0    2.13    1.75
   1   9   0    1.44    0.90
  -1   9   0    0.95    0.91
  -1   9   0    0.75    0.74
   1   9   0   -0.22    0.75
   3   9   0    0.67    0.83
  -3   9   0   -0.12    0.79
  -5   9   0    1.56    0.96
   5   9   0   -0.30    0.87
   7   9   0    5.22    1.21
  -7   9   0    6.12    1.23
   9   9   0    1.89    1.27
  -9   9   0    1.30    1.17
  11   9   0    1.22    1.32
 -11   9   0    1.03    1.24
 -13   9   0   -1.80    1.27
  13   9   0   -0.77    1.49
 -13   9   0    0.90    1.40
 -15   9   0   -2.45    1.54
  15   9   0   -1.94    1.78
 -15   9   0    1.97    1.54
   0  10   0   11.24    2.09
  -2  10   0    3.01    1.20
   2  10   0    1.29    1.06
   2  10   0    2.32    1.17
  -2  10   0   -0.17    1.06
  -4  10   0    5.99    1.41
   4  10   0    4.03    1.24
   6  10   0   -1.04    1.20
  -6  10   0   -0.96    1.27
   8  10   0   -0.65    1.29
  -8  10   0   -0.28    1.30
  10  10   0    2.82    1.58
 -10  10   0    1.54    1.59
 -10  10   0    3.16    1.69
 -12  10   0   -0.39    1.64
  12  10   0   -0.28    1.86
 -12  10   0   -1.31    1.78
  -1  11   0   13.39    2.78
   1  11   0   11.59    2.03
   3  11   0   -1.92    1.50
  -3  11   0   -0.49    1.59
   3  11   0    3.45    1.62
  -5  11   0    7.65    1.91
   5  11   0    4.95    1.83
   7  11   0    4.57    1.91
  -7  11   0    6.12    2.11
 -24   0   1    2.78    1.51
 -22   0   1    0.18    1.08
 -20   0   1    0.99    0.80
 -18   0   1    0.22    0.33
 -18   0   1    0.76    0.65
 -16   0   1    0.18    0.35
 -16   0   1    0.19    0.52
 -14   0   1   -0.18    0.58
 -14   0   1    0.27    0.30
  14   0  -1   -0.17    0.48
  12   0  -1   -0.37    0.36
  12   0  -1    0.15    0.40
 -12   0   1   -0.05    0.45
 -12   0   1    0.13    0.26
 -10   0   1    0.03    0.36
  10   0  -1    0.01    0.27
 -10   0   1   -0.14    0.20
  10   0  -1   -0.07    0.30
  -8   0   1   -0.24    0.19
  -8   0   1   -0.42    0.17
  -8   0   1   -0.33    0.28
   8   0  -1   -0.17    0.21
  -6   0   1   -0.09    0.16
  -6   0   1   -0.26    0.29
   6   0  -1   -0.31    0.14
  -4   0   1   -0.10    0.25
   4   0  -1   -0.14    0.09
  -4   0   1   -0.09    0.10
  -2   0   1    0.62    0.12
   0   0   1   -0.59    0.06
   0   0   1   -0.51    0.03
  -2   0  -1   -0.15    0.08
   2   0   1   -0.21    0.08
  -2   0  -1   -0.42    0.15
   2   0   1   -0.32    0.17
  -4   0  -1   -0.34    0.24
  -4   0  -1   -0.12    0.15
  -4   0  -1   -0.08    0.14
  -4   0  -1   -0.09    0.11
  -6   0  -1   -0.32    0.14
  -6   0  -1   -0.32    0.27
   6   0   1   -0.35    0.22
   6   0   1   -0.44    0.20
   8   0   1    0.54    0.32
  -8   0  -1    0.14    0.31
  -8   0  -1    0.15    0.17
  10   0   1    0.35    0.41
 -10   0  -1    0.00    0.21
 -10   0  -1   -0.27    0.34
 -12   0  -1    0.12    0.26
  12   0   1   -0.01    0.56
 -12   0  -1   -0.08    0.46
 -14   0  -1   -0.13    0.28
  14   0   1    0.25    0.77
 -14   0  -1   -0.25    0.50
 -16   0  -1   -0.14    0.53
 -16   0  -1   -0.27    0.33
  16   0   1   -1.37    0.97
 -18   0  -1    0.81    0.73
 -20   0  -1    0.94    0.95
 -22   0  -1    1.28    1.50
 -23  -1   1    8.67    1.80
 -21  -1   1    6.23    1.18
 -21   1   1    8.62    1.86
 -19  -1   1   29.37    2.00
 -19   1   1   29.54    2.00
  19   1  -1   26.07    2.47
 -19   1   1   26.66    1.76
  17  -1  -1    3.07    0.88
 -17  -1   1    3.56    0.44
  17   1  -1    4.80    1.02
 -17   1   1    5.74    1.12
 -17   1   1    5.27    1.09
 -15  -1   1  112.17    3.86
 -15  -1   1  106.92    4.35
  15  -1  -1  112.26    4.24
 -15   1   1  107.00    4.27
  15   1  -1  113.41    4.40
 -15   1   1  108.24    4.36
  15   1  -1  112.78    4.60
 -13  -1   1  100.17    3.43
 -13  -1   1   98.28    3.89
  13  -1  -1   99.45    3.70
 -13   1   1   96.74    3.83
  13   1  -1   98.20    3.98
  13   1  -1   99.17    3.79
 -13   1   1   97.03    3.88
  11  -1  -1  224.25    7.40
  11  -1  -1  199.12    7.29
 -11  -1   1  223.43    7.21
 -11  -1   1  216.51    7.57
 -11   1   1  214.70    7.59
  11   1  -1  221.20    7.71
  11   1  -1  218.83    7.52
 -11   1   1  214.39    7.57
   9  -1  -1   70.86    2.67
   9  -1  -1   74.19    2.67
  -9  -1   1   76.09    2.94
  -9  -1   1   80.01    2.61
   9  -1  -1   77.31    2.75
  -9  -1   1   77.33    2.90
  -9   1   1   75.00    2.95
  -7  -1   1  401.53   13.59
   7  -1  -1  406.29   13.35
  -7  -1   1  412.06   13.54
  -7   1   1  412.18   13.60
  -5  -1   1  127.87    4.38
  -5  -1   1  127.91    4.45
   5   1  -1  123.78    4.43
  -5   1   1  132.23    4.48
  -3  -1   1  161.64    5.53
  -3  -1   1  165.07    5.45
  -3   1   1  162.03    5.55
   3   1  -1  167.66    5.53
   1  -1   1  164.73    5.46
  -1  -1  -1  163.93    5.57
  -1  -1  -1  159.87    5.51
   1  -1   1  162.88    5.51
   1   1   1  170.91    5.59
  -1   1  -1  177.01    5.52
  -1   1  -1  163.58    5.46
  -3  -1  -1  289.21   10.60
   3  -1   1  332.73   10.55
  -3  -1  -1  313.33   10.63
  -3   1  -1  319.67   10.53
  -3   1  -1  326.16   10.73
   3   1   1  327.52   10.65
   3   1   1  332.23   10.74
  -3   1  -1  332.87   10.65
   3   1   1  323.62   10.52
  -5  -1  -1   72.50    2.60
  -5  -1  -1   74.58    2.46
   5  -1   1   71.39    2.54
  -5   1  -1   68.33    2.47
  -5   1  -1   72.73    2.63
   5   1   1   72.56    2.62
  -5   1  -1   66.68    2.43
  -5   1  -1   71.22    2.70
   5   1   1   72.99    2.73
   7  -1   1  134.58    4.68
  -7  -1  -1  146.57    4.64
   7  -1   1  132.45    4.73
  -7  -1  -1  142.16    4.84
  -7   1  -1  135.08    4.83
   7   1   1  140.85    4.97
  -7   1  -1  130.12    4.89
   9  -1   1  135.31    4.81
  -9  -1  -1  144.62    4.74
   9  -1   1  136.74    4.88
  -9  -1  -1  139.28    4.98
   9   1   1  141.88    5.12
  -9   1  -1  138.58    4.97
  -9   1  -1  134.94    5.02
 -11  -1  -1  209.78    6.85
  11  -1   1  201.58    7.05
 -11  -1  -1  202.93    7.17
 -11   1  -1  202.75    7.14
 -11   1  -1  195.85    7.13
  11   1   1  201.28    7.29
 -13  -1  -1  122.01    4.16
 -13  -1  -1  104.61    4.50
  13  -1   1  121.98    4.52
 -13   1  -1  114.73    4.45
  13   1   1  124.42    4.80
 -13   1  -1  116.39    4.53
 -15  -1  -1   13.11    1.19
 -15  -1  -1   10.11    0.94
  15   1   1   11.27    1.89
 -15   1  -1    9.30    1.09
 -15   1  -1   12.31    1.25
 -17  -1  -1    4.39    0.73
  17   1   1    6.29    1.32
 -17   1  -1    7.62    1.28
 -17   1  -1    6.90    1.15
 -19   1  -1   20.01    1.78
 -19   1  -1   24.16    2.13
 -21  -1  -1    6.78    1.36
 -21   1  -1   10.70    2.11
 -23  -1  -1   18.92    2.94
 -23   1  -1   22.97    2.93
 -24  -2   1   14.79    2.99
 -24   2   1   18.45    2.95
 -22  -2   1   38.68    3.06
 -22   2   1   38.45    2.73
 -20  -2   1   24.65    2.05
 -20   2   1   16.86    1.93
 -20   2   1   22.42    2.00
 -18  -2   1   45.07    2.39
  18   2  -1   40.77    2.78
 -18   2   1   42.93    2.39
 -18   2   1   43.52    2.58
 -16  -2   1   30.57    1.83
  16   2  -1   31.38    2.15
 -16   2   1   30.54    1.98
 -16   2   1   33.58    1.91
 -14  -2   1   42.32    2.16
  14   2  -1   45.20    2.49
 -14   2   1   42.48    2.26
 -14   2   1   43.16    2.27
  14   2  -1   45.91    2.29
 -12  -2   1  106.09    4.11
 -12   2   1  106.53    4.18
 -12   2   1  106.28    4.23
  12   2  -1  107.89    4.12
  12   2  -1  107.74    4.35
 -10  -2   1  103.56    3.98
 -10  -2   1  100.01    3.84
 -10   2   1  104.92    3.96
  -8  -2   1  599.61   20.20
  -8  -2   1  616.50   20.37
  -8   2   1  618.19   20.33
  -6  -2   1  759.12   24.83
  -6  -2   1  752.61   24.96
  -6   2   1  759.28   24.96
  -4  -2   1  422.21   13.89
  -4  -2   1  404.42   13.75
  -4   2   1  425.28   13.90
  -2  -2   1  243.15    8.01
  -2   2   1  229.41    8.02
  -2   2   1  242.82    7.88
  -2   2   1  230.22    7.88
   2   2  -1  245.81    8.00
   0  -2   1  203.74    6.73
   0   2  -1  204.54    6.72
   0   2   1  195.44    6.75
   0   2   1  200.08    6.80
   0   2   1  201.59    6.72
   2  -2   1  107.35    3.58
  -2   2  -1  108.72    3.73
   2   2   1  106.56    3.83
  -2   2  -1  104.19    3.57
   2   2   1  104.11    3.72
  -4  -2  -1  831.11   28.26
   4   2   1  884.04   28.47
   4   2   1  862.10   28.32
  -4   2  -1  878.45   28.32
  -6  -2  -1  401.81   13.62
   6   2   1  417.63   13.86
   6   2   1  406.49   13.67
  -6   2  -1  409.39   13.66
  -8  -2  -1  248.74    8.60
  -8   2  -1  251.85    8.61
  -8   2  -1  242.97    8.76
   8   2   1  257.46    8.65
   8   2   1  251.15    8.83
 -10  -2  -1   16.36    1.11
  10  -2   1   17.60    1.13
  10   2   1   17.81    1.33
 -10   2  -1   18.89    1.27
 -10   2  -1   16.53    1.21
  12  -2   1   33.94    1.42
 -12  -2  -1   33.67    1.84
 -12   2  -1   35.00    1.88
  12   2   1   37.26    2.23
 -12   2  -1   35.27    1.89
  14  -2   1   37.35    1.94
 -14  -2  -1   40.70    2.11
 -14   2  -1   41.43    2.19
  14   2   1   45.07    2.50
 -14   2  -1   44.59    2.19
 -16  -2  -1  119.49    4.77
 -16   2  -1  119.06    4.70
 -16   2  -1  112.88    4.80
  16   2   1  117.20    5.13
 -18  -2  -1   36.84    2.32
  18   2   1   30.15    2.89
 -18   2  -1   35.88    2.17
 -18   2  -1   30.94    2.19
 -20  -2  -1   29.79    2.53
 -20   2  -1   25.49    2.17
 -20   2  -1   29.01    2.31
 -22  -2  -1   38.33    3.46
 -22   2  -1   38.04    3.29
 -23  -3   1    5.15    1.59
 -23   3   1    4.98    1.32
 -21  -3   1   21.90    2.38
 -21   3   1   19.77    2.07
 -21   3   1   15.53    2.39
 -19  -3   1    3.61    0.97
  19   3  -1    1.79    1.20
 -19   3   1    2.17    0.81
 -19   3   1    3.18    0.89
 -17  -3   1   14.59    1.36
 -17   3   1   13.06    1.46
 -17   3   1   10.81    1.79
  17   3  -1   13.06    1.82
 -15  -3   1   33.78    1.92
 -15   3   1   33.02    2.34
  15   3  -1   35.81    2.11
  15   3  -1   33.87    2.23
 -15   3   1   36.44    2.08
 -13  -3   1   18.59    1.33
  13   3  -1   17.23    1.52
  13   3  -1   19.04    1.41
 -13   3   1   18.03    1.63
 -11  -3   1   32.47    1.71
  11   3  -1   33.86    2.07
 -11   3   1   36.17    1.96
  11   3  -1   33.59    1.83
  -9  -3   1   99.78    3.81
  -9  -3   1  101.28    4.00
  -9   3   1  102.23    3.98
  -7  -3   1   32.25    1.51
  -7  -3   1   33.37    1.69
  -7   3   1   36.63    1.74
  -5  -3   1  130.59    4.72
  -5   3   1  127.44    4.70
  -3  -3   1   25.95    1.27
  -3   3   1   24.77    1.08
  -3   3   1   25.78    1.06
  -3   3   1   26.48    1.29
  -1  -3   1   35.75    1.48
  -1   3   1   35.07    1.48
  -1   3   1   32.78    1.41
  -1   3   1   34.76    1.39
   1  -3   1   70.75    2.52
  -1   3  -1   68.67    2.49
   1   3   1   68.96    2.57
   1   3   1   66.98    2.68
  -1   3  -1   69.50    2.61
   3  -3   1  142.56    4.69
  -3   3  -1  140.27    4.66
  -3   3  -1  143.76    4.94
   3   3   1  134.99    5.04
   3   3   1  130.28    4.87
  -5   3  -1   73.66    2.80
   5   3   1   68.71    2.75
   5   3   1   68.43    2.92
  -7  -3  -1   94.48    3.66
   7   3   1   98.99    3.97
   7   3   1   97.94    3.77
  -7   3  -1  102.52    3.79
  -9  -3  -1   87.56    3.48
   9   3   1   89.99    3.61
   9   3   1   89.92    3.83
  -9   3  -1   88.57    3.71
  -9   3  -1   89.39    3.55
 -11  -3  -1    6.83    0.96
 -11   3  -1    7.90    1.15
  11   3   1    9.08    1.19
 -11   3  -1    6.99    1.07
 -13  -3  -1    6.50    0.96
  13   3   1    7.30    1.27
 -13   3  -1    8.10    1.36
 -13   3  -1    7.34    1.28
 -15  -3  -1    6.83    1.08
  15   3   1    6.19    1.54
 -15   3  -1    6.60    1.39
 -15   3  -1    6.35    1.15
 -17  -3  -1   15.24    1.61
 -17   3  -1   16.57    1.54
 -17   3  -1   13.01    1.70
  17   3   1   10.77    2.19
 -19  -3  -1    2.27    1.06
 -19   3  -1    2.68    0.94
  19   3   1   -1.43    1.33
 -19   3  -1    1.15    0.80
 -21  -3  -1    4.52    1.55
 -21   3  -1    2.94    1.13
 -22   4   1    7.66    1.42
  22   4  -1    6.19    2.25
 -20   4   1    1.32    0.94
  20   4  -1   -0.62    1.37
 -20   4   1    0.85    0.97
  18   4  -1    5.16    1.18
 -18   4   1    6.57    1.34
 -18   4   1    3.68    1.00
 -16  -4   1   14.57    1.38
  16   4  -1   13.66    1.86
 -16   4   1   12.30    1.55
  16   4  -1   12.37    1.71
 -16   4   1   15.49    1.81
 -14  -4   1    1.95    0.61
  14   4  -1    1.21    0.68
 -14   4   1    1.64    0.77
  14   4  -1    1.60    0.74
 -12  -4   1   24.31    1.51
  12   4  -1   22.86    1.74
 -12   4   1   23.55    1.88
  12   4  -1   24.73    1.57
 -10  -4   1    8.64    0.88
 -10   4   1   10.89    1.28
  10   4  -1    8.33    0.95
  10   4  -1    7.07    1.05
  -8  -4   1   24.99    1.61
  -8   4   1   27.66    1.63
  -6  -4   1    8.17    0.87
  -6   4   1    8.50    0.87
  -4  -4   1   58.66    2.51
  -4   4   1   58.29    2.19
  -4   4   1   61.27    2.55
  -4   4   1   59.17    2.25
  -2  -4   1    4.86    0.58
  -2   4   1    4.10    0.61
  -2   4   1    4.10    0.52
   0  -4   1   98.00    3.62
   0   4   1   98.09    3.58
   0   4   1   99.76    3.74
   2  -4   1   41.02    1.64
   2   4   1   37.04    1.72
  -2   4  -1   41.27    1.81
   2   4   1   38.06    1.87
   4  -4   1   73.10    2.60
  -4   4  -1   70.38    2.54
   4   4   1   71.58    3.05
   4   4   1   70.84    2.87
  -4   4  -1   73.12    2.93
   6   4   1   21.67    1.52
  -6   4  -1   22.44    1.37
   6   4   1   22.01    1.36
  -8   4  -1   22.89    1.52
   8   4   1   22.24    1.42
   8   4   1   21.29    1.53
 -10   4  -1   32.27    1.90
 -10   4  -1   30.06    2.02
  10   4   1   32.69    1.83
  10   4   1   31.70    2.00
 -12  -4  -1    2.85    0.63
  12   4   1    2.99    0.74
 -12   4  -1    3.07    0.89
 -12   4  -1    2.76    0.67
 -14  -4  -1    2.37    0.63
 -14   4  -1    2.12    0.73
 -14   4  -1    1.13    0.59
  14   4   1    1.27    0.80
 -16  -4  -1    2.07    0.76
 -16   4  -1    1.35    0.76
 -16   4  -1    0.88    0.65
  16   4   1    0.41    0.98
 -18  -4  -1    3.74    1.05
  18   4   1    1.30    1.29
 -18   4  -1    3.49    0.92
  20   4   1   -0.80    1.90
 -20   4  -1    1.04    1.05
 -20   4  -1    3.39    1.16
  22   4   1   -1.64    2.22
 -21  -5   1    7.83    1.64
 -21   5   1    5.11    1.31
  21   5  -1    1.12    1.97
 -21   5   1    3.00    1.31
 -19  -5   1    1.06    1.05
 -19   5   1    0.63    0.90
 -19   5   1    0.61    1.06
  19   5  -1   -0.41    1.36
 -17  -5   1    6.56    1.43
 -17   5   1    5.63    1.12
 -17   5   1   10.16    2.00
  17   5  -1    6.20    1.28
 -15   5   1    5.15    0.96
 -15   5   1    5.52    1.11
  15   5  -1    5.04    1.18
  15   5  -1    4.92    1.04
  13   5  -1    5.87    1.01
 -13   5   1    6.64    1.38
  13   5  -1    7.52    1.37
 -11   5   1   44.76    2.58
  11   5  -1   40.85    2.43
  11   5  -1   44.08    2.21
   9   5  -1   12.56    1.31
   9   5  -1   11.78    1.11
  -9   5   1   16.07    1.42
  -7  -5   1   12.84    1.16
  -7   5   1   13.57    1.20
  -5  -5   1   75.96    3.25
  -5   5   1   80.08    2.87
  -5   5   1   77.77    3.24
  -5   5   1   66.03    2.74
  -3  -5   1   16.35    1.16
  -3   5   1   15.16    1.15
  -3   5   1   15.66    1.02
  -1  -5   1    2.78    0.64
  -1   5   1    2.13    0.45
  -1   5   1    1.66    0.41
   1  -5   1    6.46    0.71
   1   5   1    6.92    0.83
  -1   5  -1    6.27    0.78
   1   5   1    7.64    0.76
   3  -5   1   80.56    3.00
  -3   5  -1   79.57    3.24
   3   5   1   77.87    3.38
   3   5   1   76.57    3.16
   5   5   1   11.48    1.10
  -5   5  -1   10.44    0.71
  -5   5  -1   11.46    1.05
  -5   5  -1   12.42    0.63
  -5   5  -1   10.65    0.67
   5   5   1   10.76    1.17
  -7   5  -1   40.84    2.09
   7   5   1   37.28    2.18
   7   5   1   37.07    2.01
   9   5   1   79.98    3.73
   9   5   1   81.61    3.49
  -9   5  -1   82.52    3.59
 -11   5  -1    1.33    0.59
  11   5   1    0.52    0.62
 -11   5  -1    1.42    0.88
  13   5   1   23.26    2.13
 -13   5  -1   22.96    2.00
 -13   5  -1   24.84    1.78
 -15   5  -1   11.93    1.85
 -15   5  -1   11.70    1.50
  15   5   1   11.03    1.90
 -17   5  -1    5.39    1.05
  17   5   1    4.31    1.42
 -17   5  -1    4.79    1.03
 -19   5  -1    8.62    1.81
 -19   5  -1    5.56    1.27
  19   5   1    4.02    1.78
  21   5   1   -1.75    2.10
 -21   5  -1    1.50    1.41
  20   6  -1   -1.34    1.63
 -20   6   1    1.99    1.25
 -20   6   1    2.32    1.36
 -18   6   1    1.16    0.99
  18   6  -1    2.62    1.50
 -18   6   1    2.24    1.04
  16   6  -1    5.32    1.27
 -16   6   1    4.62    1.08
 -16   6   1    3.71    1.06
  14   6  -1    5.00    1.18
 -14   6   1    6.15    1.24
  14   6  -1    7.20    1.68
  12   6  -1    3.06    0.84
 -12   6   1    3.80    1.00
  12   6  -1    2.84    0.94
 -10   6   1   20.47    1.79
  10   6  -1   19.64    1.70
  10   6  -1   17.88    1.52
   8   6  -1    1.77    0.59
  -8   6   1    1.50    0.83
   8   6  -1    1.64    0.65
   6   6  -1    4.49    0.78
  -6   6   1    4.70    1.01
   6   6  -1    3.18    0.70
  -6   6   1    3.85    0.89
  -4  -6   1   26.39    1.71
  -4   6   1   26.39    1.67
  -4   6   1   26.16    1.48
   4   6  -1   26.02    1.57
  -2  -6   1   36.74    1.98
  -2   6   1   36.66    1.85
  -2   6   1   35.17    1.94
   2   6  -1   33.27    1.80
   0  -6   1   28.27    1.60
   0   6  -1   26.83    1.46
   0   6   1   28.30    1.72
  -2   6  -1    1.43    0.47
   2   6   1    2.06    0.74
   2   6   1    1.54    0.63
  -2   6  -1    1.85    0.55
  -4   6  -1   42.55    1.81
   4   6   1   42.33    2.18
  -4   6  -1   44.86    1.96
  -4   6  -1   45.24    2.25
   4   6   1   42.88    2.37
  -6   6  -1   14.15    1.34
  -6   6  -1   12.93    0.89
   6   6   1   12.00    1.35
   6   6   1   12.14    1.25
  -8   6  -1   10.95    1.57
   8   6   1   13.10    1.37
   8   6   1   13.44    1.46
  10   6   1    2.06    0.77
 -10   6  -1    2.30    0.63
 -10   6  -1    2.95    0.99
 -12   6  -1   32.38    2.43
 -12   6  -1   31.87    2.18
  12   6   1   31.14    2.46
 -14   6  -1    1.48    0.81
  14   6   1   -0.09    0.96
 -14   6  -1    1.58    0.86
 -16   6  -1    0.87    0.91
 -16   6  -1    0.75    0.87
  16   6   1   -0.83    1.22
 -18   6  -1    0.19    1.02
 -18   6  -1    0.19    1.01
 -20   6  -1    0.56    1.48
 -19   7   1    2.11    1.41
  19   7  -1    2.08    1.87
 -19   7   1    2.15    1.52
  17   7  -1    7.29    1.67
 -17   7   1    7.51    1.45
 -17   7   1    7.25    1.38
 -15   7   1    5.33    1.16
 -15   7   1    5.60    1.29
  13   7  -1   19.80    2.23
  13   7  -1   17.28    2.21
 -13   7   1   14.59    1.94
 -11   7   1   10.89    1.67
  11   7  -1   15.18    1.76
  11   7  -1   14.83    1.86
  -9   7   1    4.65    1.04
   9   7  -1    4.64    0.98
   9   7  -1    5.38    1.01
   7   7  -1   25.04    1.71
   7   7  -1   22.20    1.81
  -7   7   1   24.09    1.87
  -5   7   1    6.10    1.09
   5   7  -1    8.17    1.16
  -5   7   1    7.07    1.36
   5   7  -1    6.95    1.17
   3   7  -1   35.65    1.94
   3   7  -1   34.64    2.06
  -3   7   1   35.71    2.27
  -3   7   1   36.68    2.01
   1   7  -1   35.62    2.09
   1   7  -1   36.15    1.96
  -1   7   1   32.53    2.16
  -1   7   1   37.57    2.24
  -1   7  -1   30.30    1.91
   1   7   1   30.25    1.98
  -1   7  -1   29.97    1.93
  -1   7  -1   30.37    1.76
  -3   7  -1    0.88    0.52
  -3   7  -1    1.09    0.76
   3   7   1    0.74    0.57
  -3   7  -1    1.23    0.47
  -5   7  -1    4.56    1.08
   5   7   1    3.58    0.79
  -5   7  -1    5.29    0.88
   7   7   1   23.50    1.95
  -7   7  -1   20.90    1.92
  -9   7  -1   15.59    1.71
   9   7   1   17.70    1.97
 -11   7  -1   17.34    2.03
  11   7   1   18.83    2.15
 -11   7  -1   13.80    1.77
  13   7   1   -0.97    1.07
 -13   7  -1   -0.16    0.83
 -13   7  -1   -1.28    0.90
 -15   7  -1    4.72    1.14
  15   7   1    3.12    1.43
 -15   7  -1    4.52    1.23
  17   7   1   -2.28    1.60
 -17   7  -1   -0.24    1.05
 -17   7  -1    0.90    1.28
  18   8  -1   -1.05    1.81
 -18   8   1   -0.98    1.42
  16   8  -1    3.69    1.64
 -16   8   1    4.64    1.52
 -14   8   1    5.73    1.36
  14   8  -1    4.96    1.52
 -14   8   1    4.93    1.37
  12   8  -1   20.90    2.81
 -12   8   1   20.37    2.22
  12   8  -1   16.91    2.57
 -10   8   1    8.75    1.72
  10   8  -1   11.26    1.99
   8   8  -1    4.84    1.07
   8   8  -1    4.75    1.06
  -8   8   1    3.45    1.08
   6   8  -1    2.88    0.93
   6   8  -1    1.26    0.78
  -6   8   1    2.40    0.86
  -4   8   1    0.76    0.76
  -4   8   1   -1.12    0.78
   4   8  -1   -1.02    0.74
   4   8  -1    0.64    0.63
   2   8  -1    3.34    0.78
   2   8  -1    1.60    0.62
  -2   8   1    2.69    0.83
  -2   8   1    1.75    0.68
   0   8   1   19.39    1.77
   0   8  -1   21.93    1.64
   0   8  -1   18.65    1.49
   0   8  -1   20.46    1.71
   0   8   1   20.03    1.66
  -2   8  -1    2.60    0.90
   2   8   1    2.18    0.73
  -2   8  -1    2.44    0.68
  -4   8  -1    9.18    1.45
   4   8   1    5.67    1.37
  -4   8  -1    6.63    1.27
   6   8   1    0.44    0.80
  -6   8  -1    0.46    0.83
  -8   8  -1    0.64    0.94
   8   8   1    3.11    1.01
  10   8   1    2.22    1.09
 -10   8  -1    1.40    0.93
 -10   8  -1    1.25    1.01
 -12   8  -1    7.45    1.40
 -12   8  -1    6.83    1.33
 -14   8  -1   -1.64    1.10
 -14   8  -1    0.00    1.12
  16   8   1   -0.07    1.86
 -16   8  -1    3.66    1.48
 -16   8  -1    3.43    1.34
  15   9  -1    1.35    1.74
 -15   9   1    3.10    1.63
 -15   9   1    0.22    1.52
  13   9  -1    4.50    1.53
 -13   9   1    1.91    1.46
  11   9  -1   -0.71    1.21
 -11   9   1   -1.20    1.12
  -9   9   1   -0.63    1.14
   9   9  -1    0.69    1.12
  -7   9   1   -0.49    1.01
   7   9  -1   -0.07    1.12
   7   9  -1    0.18    0.96
  -5   9   1    0.82    0.97
   5   9  -1    1.16    0.86
   5   9  -1    3.56    1.10
   3   9  -1    8.34    1.18
  -3   9   1    6.77    1.20
  -3   9   1   10.98    1.72
   3   9  -1    9.80    1.63
   1   9  -1   10.63    1.63
   1   9  -1    9.48    1.59
  -1   9   1    7.76    1.55
  -1   9   1    9.60    1.66
   1   9   1   19.76    1.90
   1   9   1   18.57    1.99
  -1   9  -1   18.51    1.89
  -1   9  -1   18.45    1.80
  -3   9  -1    8.61    1.68
   3   9   1    6.77    1.62
  -3   9  -1    6.00    1.04
  -5   9  -1    4.01    1.15
   5   9   1    4.23    1.11
   7   9   1   -0.12    1.01
  -7   9  -1   -0.05    1.00
  -9   9  -1   -0.16    1.05
  -9   9  -1    0.81    1.08
   9   9   1   -0.03    1.19
 -11   9  -1    8.32    1.63
  11   9   1    7.74    1.71
 -11   9  -1    9.53    1.63
  13   9   1   -0.59    1.68
 -13   9  -1    2.21    1.47
 -13   9  -1   -1.67    1.35
 -12  10   1   -1.66    1.72
 -12  10   1    0.74    1.56
  12  10  -1    0.71    1.73
 -10  10   1   -1.92    1.41
  10  10  -1    2.55    1.53
  -8  10   1    6.96    1.68
   8  10  -1    5.97    1.53
  -6  10   1    8.29    1.56
   6  10  -1    9.88    1.68
   4  10  -1    2.61    1.14
  -4  10   1    3.29    1.28
   2  10  -1    2.19    1.15
   2  10  -1   -0.37    0.96
  -2  10   1    0.58    1.19
   0  10  -1   15.53    2.23
   0  10   1   14.19    2.25
   0  10  -1   20.61    2.22
  -2  10  -1    2.14    1.14
   2  10   1    2.70    1.18
   4  10   1    6.60    1.49
  -4  10  -1    9.35    2.12
  -6  10  -1    6.31    1.45
   6  10   1    4.93    1.45
  -8  10  -1    1.60    1.42
   8  10   1   -0.86    1.33
 -10  10  -1   -2.26    1.41
  10  10   1   -1.10    1.56
   7  11  -1   -1.30    1.63
   5  11  -1    4.51    1.89
   5  11  -1   -0.31    1.50
  -5  11   1    2.14    1.86
   3  11  -1    0.32    1.51
   3  11  -1    3.38    1.52
  -3  11   1    1.16    1.67
  -1  11   1   -0.32    1.56
   1  11  -1   -0.42    1.48
   1  11  -1   -1.75    1.36
   1  11   1    0.65    1.59
  -1  11  -1    0.69    1.58
   3  11   1    0.42    1.61
  -3  11  -1    0.71    1.45
  -3  11  -1   -0.03    1.62
  -5  11  -1    1.28    1.53
  -5  11  -1   -0.83    1.66
  -7  11  -1   -1.12    1.89
   7  11   1   -2.10    1.77
  -7  11  -1    2.15    1.58
 -24   0   2   12.00    2.72
 -22   0   2   14.35    2.13
 -20   0   2   17.70    1.78
 -18   0   2   12.69    1.30
 -18   0   2   12.40    1.02
  18   0  -2   10.97    1.72
  16   0  -2  172.12    6.09
  16   0  -2  174.27    6.29
 -16   0   2  162.85    6.22
 -16   0   2  163.53    5.94
  14   0  -2  243.24    8.49
 -14   0   2  242.45    8.46
 -14   0   2  245.29    8.70
  14   0  -2  257.42    8.72
 -12   0   2  233.13    8.02
 -12   0   2  236.09    8.18
 -10   0   2   49.35    2.08
 -10   0   2   49.35    1.99
  -8   0   2   62.91    2.33
  -8   0   2   63.10    2.40
   8   0  -2   59.24    2.29
  -6   0   2  100.86    3.39
   6   0  -2   93.70    3.36
   0   0  -2  344.24   11.75
   0   0   2  366.69   11.84
   0   0  -2  368.83   11.83
  -2   0  -2  283.87    9.01
  -2   0  -2  267.26    8.97
  -2   0  -2  264.83    9.05
   2   0   2  275.50    9.09
   4   0   2  199.42    6.49
  -4   0  -2  179.42    6.41
  -4   0  -2  184.95    6.39
  -4   0  -2  197.48    6.39
  -6   0  -2  105.93    3.64
   6   0   2  101.77    3.74
  -6   0  -2  101.11    3.65
  -8   0  -2   74.01    2.88
   8   0   2   76.02    3.01
  -8   0  -2   78.45    2.84
 -10   0  -2  213.58    7.29
  10   0   2  212.31    7.51
 -10   0  -2  209.89    7.41
  12   0   2  238.79    8.46
 -12   0  -2  234.67    8.34
 -12   0  -2  236.35    8.13
  14   0   2   27.29    2.16
 -14   0  -2   27.24    1.45
 -14   0  -2   28.92    1.75
  16   0   2    3.60    1.38
 -16   0  -2    4.89    0.91
 -18   0  -2   14.41    1.29
  18   0   2   11.01    2.54
 -20   0  -2   24.58    2.36
 -22   0  -2   28.26    3.14
 -25  -1   2    1.38    1.64
 -23  -1   2   17.22    2.57
 -23   1   2   16.07    2.56
 -21  -1   2    2.22    0.93
 -21   1   2    2.06    0.88
 -19   1   2    2.68    0.58
  19   1  -2    2.55    1.01
 -17  -1   2   18.14    1.42
  17  -1  -2   15.60    1.48
 -17   1   2   17.77    1.46
  17   1  -2   18.86    1.73
  17   1  -2   20.37    1.91
 -17   1   2   17.51    1.40
 -15  -1   2   26.65    1.17
 -15  -1   2   26.23    1.66
  15  -1  -2   27.50    1.55
  15   1  -2   28.70    1.89
 -15   1   2   27.46    1.65
 -15   1   2   26.81    1.70
  15   1  -2   27.67    1.72
  13  -1  -2   19.57    1.07
 -13  -1   2   19.08    0.87
 -13  -1   2   16.92    1.27
  13  -1  -2   20.11    1.17
 -13   1   2   17.53    1.27
 -13   1   2   18.80    1.38
 -11  -1   2   23.71    1.31
  11  -1  -2   22.78    1.08
 -11  -1   2   26.25    1.35
 -11   1   2   25.92    1.46
  -9  -1   2   22.93    1.18
   9  -1  -2   23.13    0.98
  -9  -1   2   24.25    1.22
  -9   1   2   24.39    1.33
  -9   1   2   24.23    1.02
  -7  -1   2   69.20    2.65
   7  -1  -2   70.03    2.51
  -7  -1   2   71.51    2.73
  -7   1   2   76.55    2.54
  -7   1   2   76.75    2.81
  -5  -1   2   52.65    1.91
   5  -1  -2   46.87    1.74
   5   1  -2   49.69    1.88
  -5   1   2   52.27    1.98
  -5   1   2   45.96    1.72
  -3  -1   2  117.20    4.12
  -3  -1   2  113.45    3.99
   3  -1  -2  136.62    4.10
  -3  -1   2  114.52    4.02
  -3   1   2  123.09    4.06
   3   1  -2  116.30    3.97
   3   1  -2  117.20    4.11
  -3   1   2  125.72    4.16
  -1  -1   2   18.67    0.84
   1  -1  -2   20.05    0.93
   1   1  -2   19.63    0.84
   1   1  -2   17.76    0.83
  -1   1   2   20.96    0.98
  -3  -1  -2   32.41    1.48
  -3  -1  -2   31.81    1.40
  -3  -1  -2   35.14    1.41
   3  -1   2   37.35    1.53
  -3  -1  -2   38.69    1.39
  -3   1  -2   39.59    1.44
   3   1   2   37.10    1.57
  -3   1  -2   36.28    1.50
  -3   1  -2   38.61    1.49
  -5  -1  -2  195.27    6.68
   5  -1   2  212.52    6.80
  -5  -1  -2  193.13    6.79
  -5   1  -2  185.08    6.70
  -5   1  -2  211.69    6.80
   5   1   2  196.93    6.93
  -5   1  -2  208.99    6.92
   7  -1   2  311.25   10.14
  -7  -1  -2  299.29   10.18
  -7  -1  -2  305.67   10.01
  -7   1  -2  308.40   10.15
  -7   1  -2  302.74   10.26
  -7   1  -2  292.73   10.07
   7   1   2  302.71   10.34
  -7   1  -2  292.23    9.99
   9  -1   2   52.46    2.29
  -9  -1  -2   51.11    2.20
  -9  -1  -2   55.07    2.02
   9   1   2   54.70    2.43
  -9   1  -2   50.13    2.19
  -9   1  -2   50.78    2.22
 -11  -1  -2   52.01    2.41
 -11  -1  -2   55.02    2.16
  11  -1   2   58.51    2.59
 -11   1  -2   55.19    2.38
 -11   1  -2   55.65    2.42
  11   1   2   55.14    2.68
  13  -1   2    9.98    1.61
 -13  -1  -2   10.05    1.10
 -13  -1  -2   10.40    0.90
 -13   1  -2    9.34    1.22
  13   1   2   11.23    1.87
 -13   1  -2   10.09    0.99
 -15  -1  -2   48.09    2.40
  15  -1   2   44.45    2.61
 -15  -1  -2   45.94    2.06
  15   1   2   46.21    2.94
 -15   1  -2   48.31    2.39
 -15   1  -2   50.18    2.29
 -17  -1  -2   17.17    1.69
 -17   1  -2   16.31    1.56
 -17   1  -2   17.05    1.75
 -19   1  -2    4.68    0.75
 -21  -1  -2   14.11    2.53
 -21   1  -2   16.50    2.47
 -24  -2   2    3.93    1.58
 -24   2   2    2.79    1.33
 -22  -2   2    3.05    1.11
 -22   2   2    1.84    1.02
  20   2  -2    3.24    1.27
 -20   2   2    2.62    0.89
 -18  -2   2    0.28    0.58
 -18   2   2    0.97    0.65
  18   2  -2    1.28    0.85
 -18   2   2    0.96    0.66
  18   2  -2    0.78    0.97
 -16  -2   2    4.89    0.92
 -16   2   2    4.42    0.74
 -16   2   2    6.05    1.08
  16   2  -2    5.28    1.24
  16   2  -2    5.45    0.92
 -14  -2   2   -0.33    0.46
  14   2  -2    0.47    0.69
 -14   2   2    0.82    0.74
  14   2  -2   -0.41    0.61
 -12  -2   2   14.11    1.09
 -12  -2   2   15.87    1.21
 -12   2   2   16.92    1.38
 -10  -2   2   10.68    0.89
 -10  -2   2    9.60    0.80
 -10   2   2   10.32    1.03
  -8  -2   2  174.70    6.03
  -8  -2   2  167.53    5.86
  -8   2   2  164.86    6.02
  -6  -2   2   11.80    0.78
  -6  -2   2   11.11    0.68
  -6   2   2   12.00    0.86
  -4  -2   2   34.34    1.37
   4  -2  -2   35.13    1.32
  -4  -2   2   34.68    1.51
   4   2  -2   33.30    1.31
  -4   2   2   36.78    1.55
  -4   2   2   39.03    1.44
   2  -2  -2  544.41   18.65
  -2  -2   2  573.69   18.73
  -2   2   2  539.01   18.65
   2   2  -2  589.85   18.72
   2   2  -2  581.55   18.69
  -2   2   2  588.45   18.78
   0  -2   2  899.55   29.30
   0  -2  -2  861.91   29.29
   0  -2  -2  878.01   29.38
   0   2  -2  918.72   29.29
   0   2  -2  939.69   29.29
   0   2   2  879.37   29.39
   0   2  -2  912.24   29.43
   2  -2   2    9.04    0.50
  -2   2  -2    9.86    0.73
  -2   2  -2    9.11    0.57
   2   2   2   11.94    0.78
  -2   2  -2   10.97    0.65
   4  -2   2   29.22    1.17
  -4  -2  -2   29.83    1.32
  -4   2  -2   31.65    1.50
  -4   2  -2   32.57    1.39
   4   2   2   31.14    1.51
  -4   2  -2   31.10    1.29
   6  -2   2  132.12    4.58
  -6  -2  -2  138.90    4.83
  -6   2  -2  137.52    5.00
  -6   2  -2  126.33    4.57
  -6   2  -2  138.51    4.81
   6   2   2  141.74    5.04
  -8  -2  -2    8.27    0.75
   8  -2   2    8.42    0.82
  -8   2  -2    9.41    0.88
   8   2   2    9.55    1.00
  -8   2  -2   10.28    0.91
 -10  -2  -2    3.81    0.64
  10  -2   2    3.07    0.60
  10  -2   2    3.47    0.62
 -10   2  -2    3.49    0.65
 -10   2  -2    4.22    0.76
  10   2   2    5.21    1.12
 -12  -2  -2  115.80    4.39
  12  -2   2  101.23    4.05
 -12   2  -2  110.13    4.28
 -12   2  -2  109.13    4.38
  12   2   2  118.18    4.73
 -14  -2  -2    9.63    1.10
 -14   2  -2    9.27    1.28
  14   2   2    9.52    1.64
 -14   2  -2    8.90    1.16
 -16  -2  -2    2.73    0.75
 -16   2  -2    1.90    0.71
 -16   2  -2    2.77    0.69
 -18  -2  -2    9.00    1.69
 -18   2  -2    7.82    1.56
  18   2   2    5.52    1.64
 -20  -2  -2    4.49    1.24
 -22  -2  -2    4.82    1.65
 -23  -3   2   15.26    2.86
 -23   3   2   11.54    2.43
 -21   3   2    5.18    1.07
  21   3  -2    5.97    1.56
 -19   3   2    8.44    1.45
 -19   3   2    8.43    1.83
  19   3  -2    6.96    1.34
 -17  -3   2   14.37    1.32
 -17   3   2   19.06    2.23
  17   3  -2   16.06    1.70
 -17   3   2   12.71    1.50
  17   3  -2   14.50    1.75
 -15  -3   2   38.95    2.05
 -15   3   2   39.45    2.22
  15   3  -2   39.42    2.12
  15   3  -2   39.13    2.34
 -13  -3   2    6.95    1.08
 -13  -3   2    5.40    0.99
 -13   3   2    6.73    1.32
 -11  -3   2   89.04    3.84
 -11  -3   2   94.70    3.64
 -11   3   2   96.38    3.86
  -9  -3   2  125.53    4.72
  -9  -3   2  132.09    4.94
  -9   3   2  134.13    4.96
  -7  -3   2   38.61    1.68
  -7  -3   2   39.22    1.85
  -7   3   2   41.14    1.90
  -5  -3   2  102.69    3.92
  -5   3   2  107.22    3.60
  -5   3   2  105.95    3.65
  -5   3   2  105.01    3.96
  -3  -3   2   28.15    1.34
   3  -3  -2   27.00    1.15
  -3   3   2   30.70    1.28
  -3   3   2   28.06    1.20
  -3   3   2   30.57    1.42
  -1  -3   2   53.45    2.07
  -1   3   2   51.69    2.09
   1  -3   2  284.07    9.61
   1   3   2  288.01    9.83
  -1   3  -2  295.74    9.70
  -1   3  -2  284.35    9.59
   3  -3   2  106.86    3.63
   3   3   2  105.46    4.00
  -3   3  -2  100.06    3.59
  -3   3  -2  107.65    3.83
   5  -3   2  108.80    3.69
   5   3   2  109.11    4.22
  -5   3  -2  107.45    3.74
  -5   3  -2  110.27    4.02
  -5   3  -2  107.35    4.20
  -7  -3  -2   83.93    3.36
  -7   3  -2   90.98    3.44
  -7   3  -2   88.39    3.63
   7   3   2   89.89    3.70
  -9  -3  -2   48.85    2.26
   9   3   2   52.81    2.61
  -9   3  -2   50.27    2.47
  -9   3  -2   52.85    2.34
 -11  -3  -2   48.77    2.38
  11   3   2   51.37    2.72
 -11   3  -2   50.06    2.36
 -11   3  -2   50.18    2.54
 -13  -3  -2   45.64    2.32
 -13   3  -2   45.05    2.34
  13   3   2   47.92    2.76
 -13   3  -2   45.43    2.68
 -15  -3  -2   41.00    2.28
 -15   3  -2   37.71    2.11
 -15   3  -2   37.40    2.29
  15   3   2   35.34    2.63
 -17  -3  -2   39.38    2.49
 -17   3  -2   31.30    2.39
  17   3   2   31.64    2.99
 -17   3  -2   36.70    2.18
 -19  -3  -2    6.52    1.33
 -19   3  -2    3.62    0.92
  19   3   2    0.53    1.72
 -21   3  -2   13.12    2.36
 -22  -4   2    5.96    1.59
 -22   4   2    5.04    1.32
  22   4  -2    0.58    1.83
 -22   4   2    3.07    1.24
 -20  -4   2   16.35    2.03
 -20   4   2   12.33    1.72
  20   4  -2   12.21    2.61
  18   4  -2    7.08    1.38
 -18   4   2    5.39    1.04
 -18   4   2    6.31    1.11
  18   4  -2    6.02    1.22
 -16  -4   2   21.65    1.59
 -16   4   2   20.24    1.80
  16   4  -2   21.20    1.81
  16   4  -2   21.20    1.95
 -14  -4   2   30.39    1.77
 -14   4   2   27.95    1.96
  14   4  -2   29.12    1.88
  14   4  -2   30.42    2.06
 -12  -4   2   21.52    1.49
 -12  -4   2   24.32    1.69
 -12   4   2   23.72    1.88
 -10  -4   2   45.83    2.28
 -10  -4   2   42.88    2.02
 -10   4   2   44.08    2.33
  -8  -4   2  121.20    4.64
  -8   4   2  115.34    4.60
  -6  -4   2  140.99    5.30
  -6   4   2  142.38    5.33
  -6   4   2  144.30    4.89
  -6   4   2  141.70    4.83
  -4  -4   2   24.23    1.34
  -4   4   2   23.00    1.11
  -4   4   2   23.75    1.36
  -4   4   2   24.76    1.21
  -2  -4   2   35.88    1.65
  -2   4   2   37.19    1.77
  -2   4   2   35.58    1.63
   0  -4   2   86.08    3.18
   0   4   2   83.75    3.32
   2  -4   2   82.16    3.02
   2   4   2   82.40    3.34
  -2   4  -2   83.71    3.20
   4  -4   2   86.83    3.08
  -4   4  -2   84.25    3.03
  -4   4  -2   88.62    3.39
   4   4   2   86.77    3.58
   6   4   2   38.36    2.16
  -6   4  -2   37.63    2.07
  -6   4  -2   40.30    1.94
  -8   4  -2   77.97    3.26
  -8   4  -2   77.84    3.49
   8   4   2   77.60    3.50
 -10   4  -2   44.70    2.62
 -10   4  -2   48.02    2.33
  10   4   2   46.21    2.56
 -12  -4  -2   15.24    1.23
 -12   4  -2   14.08    1.53
 -12   4  -2   14.19    1.54
  12   4   2   13.39    1.61
 -14  -4  -2   24.66    1.70
  14   4   2   22.68    2.19
 -14   4  -2   22.98    1.70
 -14   4  -2   22.22    1.91
 -16  -4  -2   14.61    1.70
 -16   4  -2   13.77    1.47
 -16   4  -2   13.13    1.76
  16   4   2   10.85    2.14
 -18  -4  -2   16.58    2.24
 -18   4  -2   13.55    2.22
 -18   4  -2   17.13    1.81
 -20  -4  -2   10.41    1.97
 -20   4  -2    6.31    1.28
 -21   5   2    8.47    1.58
  21   5  -2    9.48    2.10
 -19  -5   2   16.36    2.03
 -19   5   2   13.32    1.79
  19   5  -2   11.64    2.50
 -19   5   2   14.51    2.55
 -17  -5   2    9.53    1.41
 -17   5   2   10.13    2.01
  17   5  -2    8.85    1.45
  17   5  -2    8.77    1.96
 -17   5   2    8.76    1.63
 -15  -5   2   20.38    1.55
 -15   5   2   20.44    1.88
  15   5  -2   19.59    2.02
  15   5  -2   19.98    1.87
  13   5  -2   24.42    1.73
  13   5  -2   25.13    1.88
 -13   5   2   23.40    1.93
 -11  -5   2   97.61    4.23
 -11   5   2   98.74    4.30
  -9  -5   2   44.14    2.34
  -9   5   2   45.05    2.39
  -7  -5   2   57.62    2.66
  -7   5   2   55.22    2.67
  -7   5   2   59.04    2.29
  -7   5   2   55.07    2.07
  -5  -5   2  248.22    9.01
  -5   5   2  260.04    8.71
  -5   5   2  255.76    9.10
  -3  -5   2   60.80    2.60
  -3   5   2   59.10    2.68
  -3   5   2   60.48    2.52
  -1  -5   2   78.06    3.10
  -1   5   2   77.31    3.16
   1  -5   2   34.46    1.62
  -1   5  -2   34.39    1.73
   1   5   2   36.75    1.87
   3  -5   2  117.04    4.23
  -3   5  -2  119.20    4.50
   3   5   2  115.86    4.70
   5  -5   2   63.50    2.35
  -5   5  -2   61.73    2.26
   5   5   2   60.13    2.90
  -5   5  -2   61.04    2.73
  -7   5  -2  151.76    6.19
  -7   5  -2  159.81    5.90
   7   5   2  157.81    6.18
  -9   5  -2   40.10    2.22
  -9   5  -2   38.19    2.34
   9   5   2   41.39    2.43
 -11   5  -2    8.30    1.48
  11   5   2    8.47    1.46
 -11   5  -2    8.60    1.39
 -13   5  -2   10.02    1.38
  13   5   2    7.58    1.77
 -13   5  -2    9.29    1.61
 -15   5  -2    4.62    0.95
 -15   5  -2    2.93    0.81
  15   5   2    2.48    1.14
 -17   5  -2   11.41    2.06
 -17   5  -2   13.99    1.65
  17   5   2    8.34    1.80
  19   5   2    2.87    2.03
 -19   5  -2   10.49    2.06
 -19   5  -2    6.23    1.31
  20   6  -2    9.57    1.96
 -20   6   2    8.87    1.74
 -18   6   2   20.28    2.67
  18   6  -2   19.68    2.87
  18   6  -2   18.41    2.73
 -18   6   2   12.88    1.96
  16   6  -2   23.61    2.29
  16   6  -2   20.98    2.34
 -16   6   2   21.71    2.08
 -14   6   2   16.85    1.91
  14   6  -2   12.81    1.81
  14   6  -2   14.22    1.77
 -12   6   2   30.55    2.23
  12   6  -2   28.77    2.15
  12   6  -2   31.04    1.97
 -10  -6   2   88.15    3.94
  10   6  -2   86.29    3.70
 -10   6   2   84.36    3.94
  10   6  -2   87.19    3.25
  -8  -6   2   56.21    2.82
  -8   6   2   54.42    2.94
  -8   6   2   59.52    2.38
  -6  -6   2   55.05    2.71
  -6   6   2   58.83    2.51
  -6   6   2   54.63    2.79
  -4  -6   2   75.16    3.31
  -4   6   2   73.65    3.35
  -4   6   2   76.98    3.15
  -2  -6   2   22.99    1.53
  -2   6   2   22.51    1.55
  -2   6   2   23.72    1.51
   0  -6   2   76.87    3.15
   0   6  -2   74.36    3.21
   0   6   2   79.11    3.39
   2  -6   2   41.70    1.91
   2   6   2   39.03    2.22
  -2   6  -2   39.59    2.06
   4  -6   2  101.18    3.78
  -4   6  -2  102.87    4.14
   4   6   2   98.56    4.31
  -6   6  -2   18.93    1.54
  -6   6  -2   18.89    1.05
   6   6   2   17.90    1.60
  -8   6  -2   25.84    2.02
   8   6   2   26.20    2.00
  -8   6  -2   26.59    1.98
 -10   6  -2   33.51    2.19
  10   6   2   32.29    2.41
 -10   6  -2   36.38    2.40
  12   6   2    5.82    1.23
 -12   6  -2    4.45    0.89
 -12   6  -2    4.86    1.01
  14   6   2    5.44    1.37
 -14   6  -2    6.16    1.40
 -14   6  -2    7.01    1.15
  16   6   2   17.28    2.87
 -16   6  -2   21.91    1.95
 -16   6  -2   19.64    2.41
 -18   6  -2    2.34    1.14
  18   6   2   -2.10    1.69
 -18   6  -2    1.50    1.22
 -19   7   2   -1.10    1.29
  19   7  -2   -1.24    1.54
 -19   7   2    3.02    1.54
  17   7  -2    1.21    1.37
 -17   7   2    2.91    1.18
 -17   7   2    1.11    1.20
  17   7  -2    1.91    1.65
  15   7  -2    4.31    1.56
  15   7  -2    4.11    1.25
 -15   7   2    4.15    1.25
  13   7  -2   26.04    2.44
  13   7  -2   28.62    2.38
 -13   7   2   28.31    2.35
  11   7  -2    8.34    1.52
 -11   7   2    7.75    1.60
  11   7  -2    8.44    1.57
   9   7  -2    2.21    0.83
   9   7  -2    1.39    0.71
  -9   7   2    1.71    0.89
  -7  -7   2   21.31    1.71
  -7   7   2   22.05    1.82
  -7   7   2   17.60    1.60
   7   7  -2   20.63    1.57
  -5  -7   2    5.70    1.08
  -5   7   2    4.96    0.86
  -5   7   2    4.75    1.00
   5   7  -2    5.88    1.10
  -3  -7   2   27.40    1.81
  -3   7   2   24.94    1.91
  -3   7   2   29.48    1.98
  -1  -7   2   40.13    2.26
  -1   7   2   41.70    2.36
   1   7  -2   40.29    2.21
  -1   7   2   40.58    2.37
   1  -7   2    7.72    1.19
   1   7   2    8.85    1.29
  -1   7  -2    8.47    1.10
  -1   7  -2    7.97    1.19
  -3   7  -2    1.30    0.50
  -3   7  -2    0.95    0.43
   3   7   2    0.37    0.60
  -3   7  -2    1.13    0.71
  -5   7  -2    6.98    0.92
  -5   7  -2    5.46    1.12
   5   7   2    7.00    1.33
   7   7   2    2.24    0.81
  -7   7  -2    2.43    0.71
  -7   7  -2    3.37    0.99
  -9   7  -2    3.09    0.79
  -9   7  -2    3.29    0.97
   9   7   2    3.54    1.02
 -11   7  -2   10.48    1.60
  11   7   2   12.01    2.12
 -11   7  -2   12.50    1.96
 -13   7  -2    4.33    1.00
  13   7   2    3.09    1.45
 -13   7  -2    3.69    1.11
 -15   7  -2    1.05    0.96
  15   7   2   -1.87    1.36
 -15   7  -2   -0.73    1.01
 -17   7  -2    0.82    1.31
 -17   7  -2   -1.00    1.15
  18   8  -2   -0.96    1.75
 -18   8   2   -2.21    1.34
 -18   8   2    1.10    1.51
 -16   8   2    7.60    1.62
 -16   8   2    6.68    1.61
  16   8  -2    5.66    1.67
  14   8  -2    5.27    1.61
  14   8  -2    3.95    1.35
 -14   8   2    2.39    1.26
  12   8  -2    5.33    1.33
  12   8  -2    6.04    1.41
 -12   8   2    4.07    1.22
 -10   8   2   10.30    1.83
  10   8  -2   13.62    1.88
  10   8  -2   12.54    1.92
   8   8  -2    4.04    1.03
   8   8  -2    3.62    0.89
  -8   8   2    2.24    0.96
  -6   8   2   13.72    1.71
   6   8  -2   13.21    1.48
  -6   8   2    9.42    1.24
   6   8  -2   12.77    1.58
  -4   8   2   15.56    2.00
  -4   8   2   17.60    1.72
   4   8  -2   18.61    1.65
   4   8  -2   16.74    1.50
  -2   8   2    3.46    0.87
   2   8  -2    4.69    0.83
  -2   8   2    4.12    0.97
   2   8  -2    5.79    1.14
   0   8  -2   13.40    1.33
   0   8  -2   14.73    1.36
   0   8  -2   15.07    1.61
   0   8   2   12.40    1.52
  -2   8  -2    1.20    0.96
  -2   8  -2    0.26    0.79
   2   8   2   -0.26    0.65
  -2   8  -2    0.65    0.60
   4   8   2    1.61    0.83
  -4   8  -2    2.08    0.69
  -4   8  -2    1.66    0.83
  -6   8  -2    2.34    0.99
   6   8   2    2.02    0.94
  -6   8  -2    2.68    0.83
  -8   8  -2    0.04    0.78
   8   8   2    1.49    1.05
  -8   8  -2    0.66    0.88
 -10   8  -2   10.21    1.82
  10   8   2   12.59    2.48
 -10   8  -2   15.06    2.31
  12   8   2   -0.09    1.31
 -12   8  -2   -0.28    1.09
 -12   8  -2    0.86    0.94
 -14   8  -2    2.57    1.26
  14   8   2   -1.69    1.56
 -14   8  -2    2.43    1.27
 -16   8  -2    0.10    1.28
 -16   8  -2   -0.62    1.42
  15   9  -2    2.40    1.70
 -15   9   2    1.17    1.61
  13   9  -2    5.34    1.59
  13   9  -2    7.44    1.88
 -13   9   2    4.62    1.60
 -11   9   2    9.20    1.60
  11   9  -2   11.00    1.87
  -9   9   2    3.94    1.29
   9   9  -2    3.14    1.35
   9   9  -2    3.26    1.23
   7   9  -2   26.63    2.25
  -7   9   2   26.70    2.39
   7   9  -2   21.24    2.68
   7   9  -2   24.67    2.33
  -5   9   2    7.96    1.76
   5   9  -2    9.49    1.67
  -5   9   2    7.05    1.58
   3   9  -2    0.64    0.89
  -3   9   2    1.60    0.97
   3   9  -2    1.16    0.75
   1   9  -2   19.90    1.83
   1   9  -2   21.57    1.77
  -1   9   2   20.12    2.03
   1   9  -2   22.12    1.89
  -1   9  -2    3.31    0.89
  -1   9  -2    3.44    0.98
  -3   9  -2    4.63    1.02
   3   9   2    2.82    1.06
   5   9   2    7.12    1.34
  -5   9  -2    7.50    1.26
  -5   9  -2    8.46    1.34
   7   9   2    0.41    1.21
  -7   9  -2    0.68    0.97
  -9   9  -2   -0.63    0.99
  11   9   2   -2.05    1.46
 -11   9  -2    0.97    1.31
 -13   9  -2    3.57    1.46
 -13   9  -2   -0.34    1.50
  13   9   2   -0.62    1.77
  12  10  -2   -1.42    1.50
 -12  10   2   -2.52    1.63
 -10  10   2    0.75    1.46
  10  10  -2    0.77    1.45
   8  10  -2    8.84    1.69
  -8  10   2    8.54    1.70
   6  10  -2   15.91    2.88
   6  10  -2   12.80    2.68
   6  10  -2   11.74    1.78
  -6  10   2   12.64    2.41
   4  10  -2    0.23    1.11
   4  10  -2    0.39    0.97
  -4  10   2    1.50    1.19
   4  10  -2    1.97    1.20
   2  10  -2    1.46    1.04
   2  10  -2    1.53    1.11
   2  10  -2    0.43    0.90
  -2  10   2    2.70    1.22
   0  10  -2   10.40    2.03
   0  10  -2    6.65    1.27
   0  10  -2    5.54    1.11
   0  10   2    5.60    1.43
  -2  10  -2    0.75    1.17
   2  10   2   -0.97    1.22
  -2  10  -2    1.18    1.01
  -4  10  -2    6.55    1.37
  -4  10  -2    6.07    1.41
  -6  10  -2    6.55    1.38
   6  10   2    3.93    1.49
  -6  10  -2    4.23    1.53
  -8  10  -2    1.62    1.41
   8  10   2   -1.15    1.45
  -8  10  -2   -1.80    1.37
 -10  10  -2    0.98    1.45
  10  10   2    0.45    1.77
  -7  11   2    2.61    2.02
   7  11  -2    1.35    1.68
   5  11  -2    1.46    1.60
   5  11  -2    1.47    1.63
  -5  11   2    2.88    1.82
   3  11  -2    2.68    1.69
   3  11  -2    3.61    1.36
  -3  11   2    6.49    1.85
   3  11  -2    2.64    1.61
   1  11  -2    3.24    1.61
   1  11  -2    0.93    1.51
  -1  11   2   -2.62    1.87
  -1  11   2    4.69    1.85
   1  11  -2    2.89    1.33
   1  11   2    3.61    1.71
  -1  11  -2    4.01    1.63
  -1  11  -2    1.97    1.29
   3  11   2    4.53    1.74
  -3  11  -2   -0.58    1.37
  -3  11  -2    0.96    1.72
   5  11   2   -1.36    1.73
  -5  11  -2    1.25    1.78
 -24   0   3    2.75    1.37
 -22   0   3    0.90    0.93
 -20   0   3    0.37    0.66
  20   0  -3   -0.49    1.01
 -18   0   3    0.19    0.52
  18   0  -3   -0.39    0.74
  18   0  -3   -0.57    0.90
 -18   0   3    0.19    0.37
  16   0  -3   -0.54    0.61
 -16   0   3   -0.20    0.38
 -16   0   3    0.57    0.57
  16   0  -3    0.26    0.52
 -14   0   3   -0.02    0.33
 -14   0   3    0.26    0.34
 -14   0   3   -0.12    0.53
 -12   0   3    0.12    0.44
 -12   0   3    0.07    0.24
 -10   0   3   -0.23    0.36
 -10   0   3   -0.17    0.19
  -8   0   3   -0.09    0.32
  -8   0   3   -0.05    0.16
   8   0  -3   -0.11    0.17
  -6   0   3    0.67    0.34
  -4   0   3    0.42    0.28
   2   0  -3   -0.52    0.29
   2   0  -3   -0.69    0.12
   0   0   3    0.36    0.45
   0   0  -3    0.34    0.39
  -2   0  -3    2.46    0.70
  -4   0  -3   -0.24    0.20
  -4   0  -3    0.01    0.12
   4   0   3    0.86    0.45
  -4   0  -3   -0.12    0.22
   6   0   3    0.64    0.51
  -8   0  -3   -0.21    0.31
  -8   0  -3   -0.03    0.18
   8   0   3    0.65    0.59
 -10   0  -3   -0.13    0.38
  10   0   3    1.18    0.77
 -10   0  -3    0.21    0.22
 -12   0  -3   -0.21    0.27
  12   0   3    0.33    0.89
 -12   0  -3    0.00    0.57
 -14   0  -3    0.19    0.58
  14   0   3   -1.39    0.99
 -14   0  -3    0.03    0.33
 -16   0  -3   -0.14    0.43
 -16   0  -3   -0.68    0.63
 -18   0  -3    1.07    0.93
 -20   0  -3    3.02    1.16
 -22   0  -3    3.49    1.70
 -25  -1   3    6.65    1.87
 -25   1   3   12.56    2.86
 -23  -1   3   11.54    2.18
 -23   1   3   10.99    2.20
 -21  -1   3    2.97    0.91
 -21   1   3    2.68    0.92
 -19  -1   3    2.43    0.74
 -19   1   3    1.42    0.68
 -19   1   3    0.76    0.51
  19   1  -3    1.87    0.98
  19   1  -3    2.02    0.90
 -17  -1   3   13.32    1.25
  17  -1  -3   13.42    1.30
  17   1  -3   14.63    1.82
 -17   1   3   13.52    1.35
 -17   1   3   13.87    1.31
  17   1  -3   16.25    1.64
 -15  -1   3   15.53    1.36
 -15  -1   3   17.34    1.41
  15  -1  -3   17.75    1.23
  15  -1  -3   18.99    1.15
 -15   1   3   18.94    1.39
 -15   1   3   17.68    1.49
 -13  -1   3    9.42    0.89
 -13  -1   3    7.44    0.93
 -13   1   3    9.19    0.73
 -13   1   3    9.14    1.13
  11  -1  -3   23.19    1.06
 -11  -1   3   22.87    1.27
 -11  -1   3   25.24    1.30
 -11   1   3   24.83    1.10
 -11   1   3   23.64    1.41
   9  -1  -3  127.29    4.60
  -9  -1   3  139.34    4.86
  -9  -1   3  136.20    4.77
  -9   1   3  135.37    4.64
  -9   1   3  139.43    4.90
  -7  -1   3   59.11    2.27
   7  -1  -3   54.55    2.07
  -7  -1   3   57.23    2.17
  -7   1   3   59.19    2.09
  -7   1   3   60.80    2.34
   5  -1  -3   78.46    2.62
  -5  -1   3   73.45    2.66
  -5  -1   3   70.20    2.54
  -5  -1   3   72.46    2.43
  -5   1   3   77.65    2.72
   5   1  -3   68.26    2.62
  -5   1   3   67.58    2.52
   3  -1  -3   91.14    3.03
  -3  -1   3   79.13    2.92
  -3  -1   3   78.89    2.77
  -3   1   3   82.63    2.94
   3   1  -3   83.39    2.80
   3   1  -3   77.79    2.91
  -3   1   3   86.52    2.99
   1  -1   3  900.44   29.39
  -1  -1  -3  869.91   29.57
   1   1   3  885.43   29.60
  -1   1  -3  952.50   29.52
  -1   1  -3  912.23   29.55
   3  -1   3  113.82    3.91
  -3  -1  -3  108.07    3.79
  -3  -1  -3  107.39    3.83
  -3   1  -3  110.07    3.89
  -3   1  -3  111.07    3.93
   3   1   3  105.37    4.00
  -3   1  -3  115.37    3.78
  -5  -1  -3   94.90    3.38
  -5  -1  -3   98.83    3.31
   5  -1   3   96.78    3.47
   5   1   3   95.04    3.58
  -5   1  -3   92.99    3.46
  -5   1  -3   80.81    3.31
  -5   1  -3   95.57    3.33
   7  -1   3   50.60    2.24
  -7  -1  -3   47.42    2.04
  -7  -1  -3   51.44    1.96
  -7   1  -3   51.59    2.13
  -7   1  -3   49.78    2.04
   7   1   3   52.52    2.34
  -9  -1  -3   27.12    1.46
  -9  -1  -3   29.69    1.36
   9  -1   3   29.89    1.83
  -9   1  -3   28.71    1.47
  -9   1  -3   28.52    1.48
   9   1   3   31.68    1.91
 -11  -1  -3   77.34    2.92
  11  -1   3   76.93    3.34
 -11  -1  -3   74.01    3.13
  11   1   3   81.95    3.58
 -11   1  -3   71.94    3.06
 -11   1  -3   75.35    3.07
 -13  -1  -3   44.89    2.24
  13  -1   3   44.66    2.52
 -13  -1  -3   43.90    1.97
 -13   1  -3   43.55    2.25
 -13   1  -3   44.50    2.11
  13   1   3   45.32    2.85
 -15  -1  -3    2.68    0.54
  15  -1   3    2.01    1.07
  15   1   3    2.61    1.20
 -17  -1  -3   10.97    1.64
 -17   1  -3   13.54    1.65
 -17   1  -3    9.10    1.46
 -19  -1  -3    6.34    1.23
 -21  -1  -3   15.12    2.78
 -21   1  -3   14.26    2.67
 -24  -2   3    9.79    1.78
 -22  -2   3    5.81    1.31
  22   2  -3    1.84    1.38
 -22   2   3    3.72    1.10
 -20  -2   3    0.76    0.68
 -20   2   3    0.43    0.77
  20   2  -3   -0.94    1.16
  20   2  -3   -0.27    1.00
 -20   2   3    0.08    0.78
 -18  -2   3    4.55    0.99
 -18   2   3    2.99    0.70
  18   2  -3    3.95    0.92
  18   2  -3    4.51    0.98
 -18   2   3    3.67    0.83
 -16  -2   3   28.97    1.72
  16   2  -3   29.61    1.82
  16   2  -3   27.19    1.95
 -16   2   3   29.55    1.84
 -14  -2   3    8.30    1.10
 -14  -2   3   10.29    1.27
  14  -2  -3   10.42    0.80
  14  -2  -3   10.15    0.83
 -14   2   3    9.80    1.37
 -12  -2   3   18.90    1.22
 -12  -2   3   20.02    1.29
 -12   2   3   21.80    1.50
 -10  -2   3  119.59    4.41
 -10  -2   3  114.60    4.24
 -10   2   3  116.07    4.44
  -8  -2   3   94.38    3.59
  -8  -2   3   93.61    3.43
   8  -2  -3   97.02    3.30
  -8   2   3   95.11    3.22
  -8   2   3   94.23    3.64
  -6  -2   3   28.64    1.33
  -6  -2   3   27.43    1.17
   6  -2  -3   29.70    1.23
  -6   2   3   27.80    1.38
  -6   2   3   26.43    1.10
   4  -2  -3   92.33    3.23
  -4  -2   3   88.08    3.15
  -4  -2   3   91.99    3.33
   4   2  -3   88.23    3.13
  -4   2   3   96.37    3.28
  -4   2   3   91.30    3.37
   0  -2   3  206.76    6.85
   0   2   3  190.49    6.97
   0   2  -3  214.90    6.78
   0   2  -3  199.16    6.83
   0   2  -3  206.48    6.97
   2  -2   3  113.21    3.97
  -2   2  -3  118.16    4.01
   2   2   3  114.37    4.23
  -2   2  -3  116.62    4.01
  -2   2  -3  116.70    4.21
   4  -2   3   77.53    2.80
  -4   2  -3   80.30    2.88
   4   2   3   77.36    3.13
  -4   2  -3   78.92    2.89
  -4   2  -3   80.77    3.10
   6  -2   3   49.62    1.93
  -6  -2  -3   48.85    2.04
  -6   2  -3   51.46    2.20
  -6   2  -3   52.54    2.03
   6   2   3   49.70    2.30
  -6   2  -3   44.89    1.88
   8  -2   3   81.63    3.05
  -8  -2  -3   82.14    3.20
   8   2   3   84.38    3.50
  -8   2  -3   77.61    2.95
  -8   2  -3   84.41    3.15
  -8   2  -3   82.86    3.32
  -8   2  -3   78.89    2.88
  10  -2   3   29.95    1.70
 -10  -2  -3   30.89    1.66
 -10   2  -3   32.29    1.71
  10   2   3   32.26    2.23
 -10   2  -3   31.77    1.65
 -12  -2  -3   78.93    3.29
  12  -2   3   70.36    3.07
 -12   2  -3   77.31    3.24
 -12   2  -3   77.28    3.30
  12   2   3   82.97    3.76
 -14  -2  -3   19.34    1.45
  14  -2   3   18.64    1.46
  14   2   3   17.67    2.18
 -14   2  -3   19.89    1.81
 -14   2  -3   20.46    1.51
 -16  -2  -3   10.79    1.55
 -16   2  -3   12.28    1.49
 -16   2  -3   11.76    1.48
 -18   2  -3    4.36    0.81
  18   2   3    2.95    1.79
 -20  -2  -3    6.46    1.60
 -20   2  -3    4.76    1.36
 -23  -3   3    3.49    1.41
 -23   3   3    2.74    1.29
 -21  -3   3    4.50    1.06
 -21   3   3    4.17    1.01
 -21   3   3    2.21    0.95
  21   3  -3    3.32    1.35
 -19  -3   3    3.76    0.84
  19   3  -3    2.21    1.00
 -19   3   3    3.72    0.92
 -19   3   3    3.15    0.94
  19   3  -3    3.82    1.21
 -17  -3   3   10.85    1.17
 -17   3   3   11.84    1.42
  17   3  -3    9.92    1.49
  17   3  -3   12.71    1.53
 -15  -3   3   54.36    2.52
 -15  -3   3   56.45    2.76
 -15   3   3   52.73    2.72
 -13  -3   3   79.62    3.45
 -13  -3   3   75.96    3.23
 -13   3   3   80.14    3.50
 -11  -3   3   52.18    2.51
 -11  -3   3   51.98    2.30
 -11   3   3   56.85    2.61
  -9  -3   3   23.23    1.39
  -9  -3   3   24.25    1.23
  -9   3   3   24.55    1.51
   7  -3  -3   42.57    1.58
  -7  -3   3   40.70    1.91
  -7  -3   3   40.36    1.73
  -7   3   3   43.44    1.57
  -7   3   3   43.48    1.99
  -5  -3   3    5.50    0.60
   5  -3  -3    5.40    0.50
  -5   3   3    5.72    0.65
  -5   3   3    7.09    0.81
   5   3  -3    5.00    0.47
   3  -3  -3   15.27    0.90
  -3  -3   3   17.42    0.97
  -3   3   3   17.85    1.04
   3   3  -3   18.20    0.95
  -3   3   3   19.76    1.08
  -1  -3   3  505.50   16.88
  -1   3   3  502.29   16.95
   1   3  -3  521.94   17.00
   1  -3   3  290.60    9.81
  -1   3  -3  307.13    9.87
  -1   3  -3  282.34    9.78
  -1   3  -3  292.86   10.07
   1   3   3  295.10   10.06
   3  -3   3   12.50    0.67
  -3   3  -3   11.33    0.93
  -3   3  -3   12.94    0.85
  -3   3  -3   13.13    0.73
   3   3   3   12.97    1.02
   5  -3   3   62.97    2.28
  -5   3  -3   63.25    2.74
   5   3   3   64.75    2.80
  -5   3  -3   64.59    2.53
  -5   3  -3   60.31    2.38
   7  -3   3   22.03    0.97
  -7   3  -3   23.39    1.34
  -7   3  -3   21.97    1.44
   7   3   3   26.10    1.74
  -7   3  -3   19.19    0.99
  -9  -3  -3    5.88    0.80
   9   3   3    5.93    1.24
  -9   3  -3    5.71    0.96
  -9   3  -3    6.34    0.92
 -11  -3  -3  186.46    6.83
 -11   3  -3  185.19    6.68
 -11   3  -3  181.77    6.99
  11   3   3  188.39    7.20
 -13  -3  -3   28.83    1.79
 -13   3  -3   29.91    1.80
 -13   3  -3   26.20    1.90
  13   3   3   29.73    2.37
 -15  -3  -3   21.63    1.73
  15   3   3   16.55    2.30
 -15   3  -3   19.01    1.72
 -15   3  -3   19.35    1.56
  17   3   3    0.93    1.40
 -17   3  -3    3.02    0.81
 -19  -3  -3    4.67    1.37
 -21  -3  -3    6.22    1.90
 -24  -4   3   13.25    3.04
 -24   4   3   11.69    2.51
  22   4  -3   22.98    3.71
 -22   4   3   26.82    2.38
 -22   4   3   25.12    3.12
 -20  -4   3    7.67    1.75
  20   4  -3    6.52    1.58
 -20   4   3    6.41    1.20
  20   4  -3    5.60    1.40
 -20   4   3    5.97    1.23
 -18  -4   3   24.66    1.85
 -18   4   3   23.94    2.38
  18   4  -3   18.72    2.06
 -18   4   3   24.35    1.99
  18   4  -3   24.29    2.31
 -16  -4   3   77.95    3.37
 -16   4   3   74.65    3.50
  16   4  -3   73.43    3.43
  16   4  -3   73.08    3.66
 -14  -4   3    3.20    0.75
 -14  -4   3    2.97    0.64
 -14   4   3    2.82    0.87
 -12  -4   3  143.64    5.58
 -12  -4   3  140.70    5.32
 -12   4   3  141.78    5.62
 -10  -4   3   38.34    1.84
 -10  -4   3   40.09    2.08
 -10   4   3   40.97    2.21
  -8  -4   3   77.93    3.29
  -8   4   3   77.63    3.30
  -6  -4   3  279.31    9.64
  -6   4   3  267.01    9.23
  -6   4   3  282.45    9.29
   6   4  -3  278.51    9.32
  -6   4   3  272.78    9.68
  -4  -4   3  208.36    7.45
  -4   4   3  217.26    7.32
  -4   4   3  215.44    7.57
   4   4  -3  207.11    7.33
  -2  -4   3   41.83    1.87
  -2   4   3   43.93    1.95
   0  -4   3  112.55    4.07
   0   4  -3  114.09    4.10
   0   4  -3  108.53    4.27
   0   4   3  114.53    4.28
   2  -4   3   16.76    0.91
   2   4   3   17.91    1.26
  -2   4  -3   16.19    1.18
  -2   4  -3   17.78    1.04
   4  -4   3  227.80    7.61
  -4   4  -3  222.47    8.14
   4   4   3  225.03    8.15
  -4   4  -3  229.32    7.87
  -4   4  -3  223.46    7.59
   6  -4   3   59.56    2.14
  -6   4  -3   56.67    2.76
  -6   4  -3   59.88    2.55
  -6   4  -3   53.37    2.24
   6   4   3   61.60    2.85
  -8   4  -3   60.85    2.70
   8   4   3   63.79    3.06
  -8   4  -3   59.36    2.98
  10   4   3   90.67    4.09
 -10   4  -3   87.19    3.59
 -10   4  -3   83.76    3.90
 -12   4  -3    2.72    0.79
 -12   4  -3    0.98    0.52
  12   4   3    1.50    0.82
 -14  -4  -3   19.43    1.63
 -14   4  -3   19.15    1.83
  14   4   3   18.20    2.20
 -14   4  -3   17.86    1.51
 -16  -4  -3   48.68    2.77
 -16   4  -3   38.45    2.67
 -16   4  -3   40.58    2.34
  16   4   3   35.22    3.19
 -18   4  -3    4.08    1.03
  18   4   3    1.73    1.94
 -20   4  -3   19.92    2.83
 -23  -5   3    8.13    1.69
 -23   5   3    5.88    1.45
 -23   5   3    3.15    1.56
 -21  -5   3    6.17    1.40
 -21   5   3    5.14    1.22
 -21   5   3    3.01    1.27
 -19  -5   3    3.90    0.99
 -19   5   3    2.56    1.03
 -19   5   3    2.11    1.09
  19   5  -3    2.13    1.19
  19   5  -3    4.85    1.48
 -17  -5   3   17.23    1.55
  17   5  -3   14.82    1.96
  17   5  -3   15.51    1.88
 -17   5   3   13.52    1.81
 -15  -5   3    2.32    0.63
  15   5  -3    1.98    0.91
 -15   5   3    1.41    0.91
 -13  -5   3   15.21    1.46
 -13   5   3   15.49    1.67
 -11  -5   3   57.55    2.87
 -11   5   3   59.10    3.02
  -9  -5   3   12.35    1.20
   9   5  -3   12.62    0.82
  -7  -5   3   32.01    1.81
  -7   5   3   31.77    1.40
   7   5  -3   32.82    1.57
  -7   5   3   32.68    1.89
  -7   5   3   34.74    1.73
  -5  -5   3   50.02    2.43
  -5   5   3   53.63    2.34
  -5   5   3   52.84    2.50
  -3  -5   3   15.73    1.10
  -3   5   3   17.86    1.28
  -3   5   3   15.29    1.18
  -1  -5   3   50.73    2.21
  -1   5   3   51.31    2.39
   1  -5   3   97.47    3.74
   1   5   3  100.01    4.07
  -1   5  -3  103.83    3.89
   3  -5   3   32.01    1.52
   3   5   3   34.85    2.04
  -3   5  -3   31.97    1.94
  -3   5  -3   35.44    1.77
   5  -5   3   76.46    2.79
   5   5   3   75.54    3.44
  -5   5  -3   77.83    3.18
  -5   5  -3   72.22    2.82
  -5   5  -3   73.50    3.44
  -7   5  -3   51.07    2.45
  -7   5  -3   49.70    2.69
   7   5   3   48.48    2.69
  -9   5  -3    7.84    1.22
   9   5   3    6.24    1.33
  -9   5  -3    7.88    1.23
  11   5   3   16.40    1.90
 -11   5  -3   17.99    1.66
 -11   5  -3   17.59    1.71
 -13   5  -3   14.29    1.43
  13   5   3   13.78    2.01
 -13   5  -3   13.55    1.69
 -15   5  -3   10.23    1.42
 -15   5  -3   10.12    1.82
 -17   5  -3    5.65    1.08
  17   5   3    0.49    1.66
 -17   5  -3    3.75    1.07
 -19   5  -3    4.92    1.34
  22   6  -3    5.18    2.26
 -22   6   3    6.32    1.99
 -22   6   3    6.67    1.57
  20   6  -3    0.78    1.52
  20   6  -3    4.03    1.90
 -20   6   3   -0.34    1.14
 -20   6   3    1.13    1.27
  18   6  -3    4.27    1.42
  18   6  -3    4.35    1.61
 -18   6   3    2.02    1.15
  16   6  -3   14.18    1.98
  16   6  -3   12.76    1.98
 -16   6   3    9.77    1.79
  14   6  -3   21.73    2.00
  14   6  -3   21.66    1.88
 -14   6   3   20.83    2.02
 -12  -6   3   54.86    2.94
 -12   6   3   50.33    2.92
 -10  -6   3    2.44    0.68
 -10   6   3    3.98    0.91
  -8  -6   3    1.31    0.53
   8   6  -3    1.28    0.41
  -8   6   3    1.50    0.70
  -8   6   3    2.11    0.78
  -6  -6   3   48.60    2.49
  -6   6   3   54.28    2.47
  -6   6   3   50.82    2.68
  -4  -6   3    0.41    0.47
  -4   6   3    0.95    0.55
  -4   6   3    1.19    0.62
  -2  -6   3   16.91    1.32
  -2   6   3   15.43    1.37
  -2   6   3   18.72    1.51
   0  -6   3   18.08    1.23
   0   6  -3   17.87    1.27
   0   6   3   18.19    1.65
   2  -6   3   22.37    1.34
  -2   6  -3   22.97    1.48
   2   6   3   24.90    1.81
   4  -6   3   25.31    1.34
  -4   6  -3   25.51    1.61
   4   6   3   25.13    1.88
  -4   6  -3   23.88    1.85
   6  -6   3    9.09    0.85
   6   6   3    9.85    1.37
  -6   6  -3    7.34    1.25
  -6   6  -3    9.14    1.24
  -8   6  -3   16.23    1.60
  -8   6  -3   17.54    1.77
   8   6   3   18.35    1.87
  10   6   3   10.64    1.82
 -10   6  -3   13.11    1.63
 -10   6  -3   10.18    1.49
 -12   6  -3    2.72    0.88
 -12   6  -3    1.93    0.76
  12   6   3    3.51    1.25
 -14   6  -3    5.52    1.05
  14   6   3    6.38    1.60
 -16   6  -3    6.35    1.27
 -16   6  -3    7.63    1.63
  16   6   3    3.75    1.77
 -18   6  -3    1.56    1.33
 -18   6  -3    2.19    1.26
  19   7  -3    4.92    2.12
  19   7  -3    4.71    1.72
 -19   7   3    4.94    1.52
 -19   7   3    5.93    1.56
 -17   7   3   22.98    2.48
  17   7  -3   26.84    2.98
  17   7  -3   27.48    2.85
  15   7  -3   39.29    3.02
 -15   7   3   37.89    2.84
  15   7  -3   43.44    3.01
 -13   7   3   21.94    2.26
  13   7  -3   21.61    2.11
  13   7  -3   24.00    2.22
 -11  -7   3   30.49    2.21
 -11   7   3   28.60    2.29
  11   7  -3   30.89    2.15
  -9  -7   3   26.25    1.96
   9   7  -3   26.19    1.64
  -9   7   3   26.57    2.10
  -7  -7   3    9.06    1.32
   7   7  -3    8.86    1.25
  -7   7   3   10.31    1.37
  -7   7   3    7.29    1.03
  -5  -7   3   50.00    2.58
  -5   7   3   47.92    2.64
  -5   7   3   48.03    2.54
  -3  -7   3   46.87    2.43
  -3   7   3   44.61    2.55
  -3   7   3   49.28    2.79
  -1  -7   3   61.45    2.92
  -1   7   3   64.84    3.17
   1   7  -3   60.81    2.86
   1  -7   3   43.29    2.25
  -1   7  -3   42.78    2.31
   1   7   3   43.85    2.55
   3  -7   3   26.25    1.57
  -3   7  -3   23.31    1.90
   3   7   3   25.52    2.00
  -3   7  -3   25.65    1.80
  -5   7  -3   15.92    1.06
  -5   7  -3   15.97    1.80
   5   7   3   16.10    1.81
  -5   7  -3   14.61    1.65
   7   7   3    3.60    1.04
  -7   7  -3    3.75    0.80
  -7   7  -3    5.37    1.10
  -9   7  -3   18.72    1.84
  -9   7  -3   23.62    2.15
   9   7   3   21.14    2.30
  11   7   3   36.45    3.11
 -11   7  -3   36.00    2.38
 -11   7  -3   41.84    2.86
 -13   7  -3    4.83    1.13
 -13   7  -3    4.04    1.00
  13   7   3    1.57    1.47
 -15   7  -3   14.50    1.93
 -15   7  -3   15.13    2.66
  15   7   3    9.23    2.13
 -17   7  -3    0.34    1.27
 -17   7  -3    0.81    1.26
 -18   8   3   -0.25    1.39
  18   8  -3    0.17    1.67
  18   8  -3    0.66    2.15
 -18   8   3    1.04    1.54
 -16   8   3    9.69    1.83
  16   8  -3   17.42    3.08
  16   8  -3   14.78    2.82
 -14   8   3   17.49    2.37
  14   8  -3   22.64    2.79
  14   8  -3   19.75    2.65
  12   8  -3   13.14    2.10
 -12   8   3    9.00    1.98
  12   8  -3   11.23    2.09
  10   8  -3    6.43    1.25
 -10   8   3    4.16    1.27
  10   8  -3    5.63    1.12
   8   8  -3   11.05    1.63
   8   8  -3   12.09    1.68
  -8   8   3   11.04    1.75
   8   8  -3   11.28    1.52
  -6  -8   3   24.90    1.97
   6   8  -3   24.98    1.97
  -6   8   3   25.46    2.10
   6   8  -3   24.79    1.81
  -6   8   3   22.16    2.27
  -4  -8   3   27.50    1.99
  -4   8   3   26.07    2.20
   4   8  -3   27.74    1.79
   4   8  -3   23.18    2.40
  -4   8   3   28.18    2.09
  -2  -8   3   57.75    2.92
   2   8  -3   55.93    2.94
   2   8  -3   56.72    2.61
  -2   8   3   55.38    3.03
  -2   8   3   54.82    2.95
   0  -8   3   27.52    1.96
   0   8  -3   28.31    2.16
   0   8  -3   27.87    1.66
   0   8  -3   25.02    2.11
   0   8   3   29.15    2.19
  -2   8  -3    4.85    0.99
   2   8   3    3.61    0.94
  -2   8  -3    5.83    1.17
  -2   8  -3    4.15    1.02
  -2   8  -3    3.21    0.83
  -4   8  -3    1.95    0.74
  -4   8  -3    2.73    0.68
   4   8   3    1.68    0.91
  -4   8  -3    2.60    0.93
  -4   8  -3    3.23    1.11
  -6   8  -3   19.82    2.21
  -6   8  -3   19.84    1.86
   6   8   3   19.10    2.22
  -8   8  -3    7.59    1.65
   8   8   3    9.95    2.14
  -8   8  -3   13.03    2.11
 -10   8  -3    7.39    1.28
  10   8   3    4.83    1.62
 -10   8  -3    6.42    1.21
  12   8   3   11.76    2.04
 -12   8  -3   15.93    2.06
 -14   8  -3   -0.21    1.25
 -14   8  -3    1.50    1.23
 -15   9   3   -0.26    1.57
  15   9  -3   -0.12    2.00
  15   9  -3    0.47    1.71
 -13   9   3    0.13    1.27
  13   9  -3    1.32    1.31
  13   9  -3    1.41    1.58
  11   9  -3   10.20    2.32
  11   9  -3    8.69    1.80
 -11   9   3    6.30    1.61
  -9   9   3    7.29    1.42
   9   9  -3    9.12    2.09
   9   9  -3    9.83    2.06
  -7   9   3   11.17    1.97
   7   9  -3    9.73    1.76
   7   9  -3   11.24    1.84
   5   9  -3    6.72    1.14
  -5   9   3    7.42    1.38
   5   9  -3    8.43    1.57
   3   9  -3   -0.20    0.71
  -3   9   3    0.71    0.92
   3   9  -3    0.50    0.72
   3   9  -3    1.30    0.84
   1   9  -3   12.28    1.87
   1   9  -3   14.53    1.72
   1   9  -3   14.00    1.53
   1   9  -3   10.04    1.49
  -1   9   3   12.89    1.82
  -1   9  -3    0.36    0.71
  -1   9  -3    0.80    0.89
  -1   9  -3    0.05    0.83
  -1   9  -3   -0.19    0.73
  -3   9  -3    1.32    0.85
   3   9   3    0.96    1.02
  -3   9  -3    1.86    1.01
  -5   9  -3   -1.53    0.96
  -5   9  -3   -0.52    0.83
  -7   9  -3    0.89    0.94
   7   9   3   -0.94    1.18
  -9   9  -3    0.71    1.25
   9   9   3    1.91    1.45
  -9   9  -3    2.87    1.16
 -11   9  -3    1.48    1.39
  11   9   3   -1.93    1.57
  13   9   3   -1.95    1.96
 -13   9  -3    0.54    1.48
 -13   9  -3   -2.31    1.45
  12  10  -3    4.47    2.04
 -12  10   3    2.81    1.78
  10  10  -3   -2.27    1.60
 -10  10   3   -1.85    1.42
   8  10  -3    2.69    1.56
  -8  10   3    2.59    1.49
   8  10  -3    3.32    1.33
   6  10  -3    1.58    1.36
   6  10  -3    1.85    1.18
  -6  10   3    2.49    1.34
   6  10  -3    1.59    1.07
   4  10  -3   -0.41    1.03
   4  10  -3    0.19    0.92
   4  10  -3    0.51    1.19
   4  10  -3   -0.62    1.04
  -4  10   3   -0.24    1.16
   2  10  -3    8.80    1.48
  -2  10   3    9.73    2.19
   2  10  -3   11.31    2.15
   2  10  -3   10.85    2.19
   2  10  -3   12.79    2.09
   0  10  -3    4.07    1.06
   0  10  -3    6.64    1.30
   0  10   3    5.14    1.40
   0  10  -3    4.43    1.24
  -2  10  -3    2.49    1.04
  -2  10  -3    4.26    1.31
   2  10   3    0.21    1.35
  -4  10  -3    7.87    1.57
  -4  10  -3   12.69    2.60
  -6  10  -3    2.90    1.35
   6  10   3   -1.02    1.41
  -6  10  -3   -1.29    1.40
  -8  10  -3   -0.10    1.36
 -10  10  -3    2.89    1.57
  10  10   3   -2.32    1.84
  -9  11   3   -0.43    1.83
   9  11  -3    2.19    1.79
  -7  11   3    2.13    1.90
   7  11  -3    1.50    1.67
  -5  11   3    4.59    1.89
   5  11  -3    4.50    1.74
   5  11  -3    3.21    1.62
  -3  11   3    2.84    1.79
   3  11  -3    0.93    1.31
   3  11  -3    3.24    1.69
   3  11  -3    2.07    1.58
  -1  11   3   -0.04    1.57
   1  11  -3    0.63    1.26
   1  11  -3   -0.72    1.59
   1  11   3    7.78    1.84
  -1  11  -3    4.95    1.43
  -1  11  -3    8.15    1.88
   3  11   3    2.27    1.83
  -3  11  -3    0.70    1.79
  -3  11  -3    2.87    1.47
  -5  11  -3   -1.61    1.83
  -5  11  -3    2.78    1.51
 -24   0   4   11.05    2.53
 -22   0   4    4.01    1.02
  20   0  -4    2.43    1.14
 -20   0   4    3.13    0.75
  20   0  -4    3.27    1.10
  18   0  -4   17.02    1.58
 -18   0   4   15.65    1.32
 -18   0   4   12.78    1.12
  18   0  -4   14.94    1.55
 -16   0   4  202.05    7.41
 -16   0   4  202.38    7.17
 -16   0   4  211.36    7.33
 -14   0   4    6.63    0.75
 -14   0   4    6.60    1.02
 -12   0   4    0.78    0.29
 -12   0   4    0.62    0.46
 -10   0   4  474.31   15.74
 -10   0   4  472.23   15.77
  -8   0   4  182.95    6.22
  -8   0   4  179.36    6.24
   6   0  -4  232.98    7.99
  -6   0   4  238.17    8.01
  -6   0   4  244.66    8.02
   4   0  -4   81.86    2.99
  -4   0   4   89.26    2.94
  -4   0   4   78.55    2.95
  -2   0   4   43.01    1.60
  -2   0   4   41.36    1.85
   2   0  -4   50.89    1.73
   0   0   4   45.71    1.80
   0   0  -4   55.14    2.27
   0   0   4   54.48    2.28
   0   0  -4   54.76    1.95
  -2   0  -4  412.35   13.48
   2   0   4  417.46   13.64
  -2   0  -4  394.77   13.40
  -4   0  -4  243.06    8.42
   4   0   4  252.52    8.67
  -4   0  -4  260.62    8.48
  -6   0  -4   43.56    1.75
   6   0   4   44.29    2.16
  -6   0  -4   40.34    1.74
   8   0   4   33.23    2.03
  -8   0  -4   29.73    1.47
  -8   0  -4   30.33    1.42
 -10   0  -4    9.65    0.81
 -10   0  -4    8.43    0.90
  10   0   4   11.48    1.78
  12   0   4    3.72    1.16
 -12   0  -4    4.34    0.84
 -12   0  -4    4.23    0.76
 -14   0  -4   27.63    1.59
  14   0   4   22.74    2.69
 -14   0  -4   29.43    1.79
 -16   0  -4   11.72    1.52
  16   0   4    8.09    1.64
 -18   0  -4    4.37    1.00
 -20   0  -4   26.51    2.82
 -25  -1   4    7.89    1.75
 -23  -1   4    4.17    1.12
 -23   1   4    2.52    1.05
 -21  -1   4    2.32    0.82
  21   1  -4    1.81    1.08
  21   1  -4    2.16    1.22
 -21   1   4    2.76    0.86
 -19  -1   4    3.26    0.75
  19  -1  -4    2.46    0.71
  19  -1  -4    3.55    0.86
 -19   1   4    2.41    0.60
  19   1  -4    2.62    0.94
 -19   1   4    2.84    0.78
  19   1  -4    2.83    0.89
  17  -1  -4   49.92    2.17
  17  -1  -4   50.69    2.29
 -17  -1   4   46.59    2.42
 -17  -1   4   46.63    2.35
 -17   1   4   47.02    2.37
 -17   1   4   45.61    2.36
 -15  -1   4    0.98    0.62
 -15  -1   4    0.48    0.46
 -15   1   4    0.61    0.68
 -15   1   4    0.67    0.33
 -13  -1   4   16.04    1.09
 -13  -1   4   14.79    1.12
 -13   1   4   16.03    0.92
 -13   1   4   16.09    1.32
 -11  -1   4    8.87    0.80
 -11  -1   4    8.71    0.73
 -11   1   4    8.94    0.62
 -11   1   4    9.37    1.00
  -9  -1   4   25.86    1.23
  -9  -1   4   26.12    1.28
   9  -1  -4   25.20    1.12
  -9   1   4   26.38    1.13
  -9   1   4   26.97    1.41
  -7  -1   4   35.60    1.51
   7  -1  -4   36.99    1.45
  -7  -1   4   35.15    1.42
  -7  -1   4   30.59    1.24
  -7   1   4   37.00    1.62
  -7   1   4   34.42    1.38
  -5  -1   4    2.93    0.39
  -5  -1   4    2.80    0.36
   5  -1  -4    2.79    0.49
  -5   1   4    1.93    0.35
  -3  -1   4   97.06    3.51
   3  -1  -4  108.74    3.68
  -3   1   4   98.71    3.51
   3   1  -4  102.02    3.40
  -3   1   4  100.57    3.65
   3   1  -4   91.17    3.50
   1  -1  -4  472.59   15.39
  -1  -1   4  437.75   15.27
  -1   1   4  473.13   15.41
   1   1  -4  471.39   15.24
   1   1  -4  463.86   15.29
   1  -1   4  204.46    6.87
   1  -1   4  199.54    6.69
  -1   1  -4  208.12    6.93
  -1   1  -4  202.86    6.86
   1   1   4  196.53    7.00
  -3  -1  -4    8.78    0.67
  -3  -1  -4    7.20    0.53
   3  -1   4    8.03    0.96
  -3   1  -4    6.02    0.86
   3   1   4    9.62    1.04
  -3   1  -4    8.04    0.58
  -3   1  -4    6.58    0.50
   5  -1   4   46.58    2.11
  -5  -1  -4   47.00    1.83
  -5  -1  -4   43.78    1.82
  -5   1  -4   44.62    1.90
   5   1   4   46.19    2.19
  -5   1  -4   43.40    1.77
   7  -1   4  119.86    4.45
  -7  -1  -4  116.14    4.28
  -7  -1  -4  120.48    4.20
  -7   1  -4  115.66    4.21
  -7   1  -4  117.20    4.33
   7   1   4  118.46    4.60
  -9  -1  -4   15.37    1.04
   9  -1   4   16.88    1.68
  -9  -1  -4   17.76    1.08
  -9   1  -4   14.69    1.02
  -9   1  -4   15.22    1.08
 -11  -1  -4    2.21    0.64
  11  -1   4    1.50    0.94
 -11  -1  -4    2.09    0.45
  11   1   4    2.43    1.16
 -11   1  -4    1.81    0.59
 -13  -1  -4    0.27    0.55
  13  -1   4   -0.69    0.91
 -13   1  -4    0.23    0.38
 -13   1  -4    0.00    0.61
  13   1   4   -0.37    1.00
 -15  -1  -4    4.04    0.83
  15  -1   4    1.15    1.16
 -15   1  -4    4.00    0.79
  15   1   4    0.95    1.32
 -15   1  -4    2.62    0.63
  17   1   4   -0.92    1.55
 -17   1  -4    4.15    0.93
 -17   1  -4    2.19    0.64
 -19  -1  -4    1.19    1.15
 -19   1  -4    0.31    0.95
 -21  -1  -4    6.77    1.77
 -24  -2   4    4.78    1.57
 -24   2   4    5.89    1.52
  24   2  -4    2.39    1.66
  22   2  -4    6.77    1.51
 -22   2   4    4.93    1.29
  22   2  -4    6.33    1.71
 -20  -2   4   18.64    1.65
 -20   2   4   16.82    2.22
  20   2  -4   16.18    2.11
 -20   2   4   16.87    1.64
  20   2  -4   17.56    2.01
 -18  -2   4   11.59    1.21
 -18   2   4   11.55    1.58
 -18   2   4   10.81    1.33
  18   2  -4   11.24    1.50
  16  -2  -4   40.01    1.77
 -16  -2   4   38.90    2.04
 -16  -2   4   38.39    2.16
  16  -2  -4   41.05    1.72
 -16   2   4   37.37    2.16
 -14  -2   4  101.05    4.11
  14  -2  -4  101.16    3.57
 -14  -2   4   98.62    3.95
 -14   2   4  102.39    4.16
 -14   2   4  101.81    3.59
  12  -2  -4   45.44    1.77
 -12  -2   4   43.11    1.99
 -12  -2   4   45.68    2.14
 -12   2   4   44.30    2.24
 -12   2   4   44.58    1.70
  10  -2  -4   62.69    2.33
 -10  -2   4   58.59    2.42
 -10  -2   4   62.38    2.60
 -10   2   4   62.06    2.23
 -10   2   4   63.31    2.69
  -8  -2   4  415.83   14.12
  -8  -2   4  434.15   14.35
   8  -2  -4  454.89   14.08
  -8   2   4  401.67   13.98
  -8   2   4  423.90   14.37
   6  -2  -4   55.57    2.12
  -6  -2   4   52.54    2.16
  -6  -2   4   50.53    1.95
  -6   2   4   53.72    2.20
  -6   2   4   51.86    2.01
   6   2  -4   53.80    1.85
  -4  -2   4  151.75    5.32
   4  -2  -4  160.35    5.53
  -4  -2   4  157.09    5.55
  -4   2   4  161.48    5.60
  -4   2   4  166.78    5.56
   4   2  -4  159.61    5.37
  -2  -2   4  939.99   31.19
  -2   2   4  956.28   31.25
   2   2  -4  963.44   31.17
   0  -2   4  516.81   17.49
   0   2   4  544.92   17.69
   0   2  -4  524.22   17.49
   0   2  -4  539.91   17.61
   2  -2   4   29.31    1.28
  -2   2  -4   30.88    1.42
   2   2   4   29.20    1.58
  -2   2  -4   30.82    1.43
   4  -2   4   83.45    3.08
   4   2   4   88.50    3.47
  -4   2  -4   84.55    3.30
  -4   2  -4   81.64    3.19
  -4   2  -4   87.16    3.06
   6  -2   4   26.15    1.35
  -6  -2  -4   26.61    1.33
  -6   2  -4   26.29    1.44
   6   2   4   28.17    1.77
  -6   2  -4   27.79    1.31
   8  -2   4   10.79    1.19
  -8  -2  -4   13.28    0.96
  -8   2  -4   12.39    0.98
  -8   2  -4   13.05    1.02
  10  -2   4   76.69    3.24
 -10  -2  -4   82.75    3.41
  10   2   4   88.55    3.92
 -10   2  -4   82.50    3.27
 -10   2  -4   82.46    3.43
  12  -2   4   34.77    1.94
 -12  -2  -4   37.34    2.04
 -12   2  -4   36.68    2.09
 -12   2  -4   37.21    2.02
  12   2   4   39.79    2.67
  14  -2   4    2.93    0.68
 -14   2  -4    1.79    0.56
 -14   2  -4    3.34    0.74
 -16  -2  -4    3.79    0.99
 -16   2  -4    2.32    0.64
 -16   2  -4    3.20    0.83
 -18  -2  -4    6.88    1.35
 -20  -2  -4    3.83    1.61
 -20   2  -4   -0.48    0.95
 -25  -3   4    5.64    1.78
 -25   3   4    5.16    1.44
 -23   3   4   20.08    2.39
  23   3  -4   13.49    2.11
 -23   3   4   15.17    2.67
 -21  -3   4    4.93    1.06
  21   3  -4    2.53    1.45
  21   3  -4    4.26    1.34
 -21   3   4    2.61    1.04
 -21   3   4    3.96    1.02
 -19  -3   4   16.59    1.54
 -19   3   4   14.99    1.66
  19   3  -4   15.67    1.91
  19   3  -4   16.51    2.00
 -19   3   4   17.67    2.19
 -17  -3   4   13.93    1.22
 -17  -3   4   12.35    1.37
 -17   3   4   12.13    1.46
 -15  -3   4    6.25    0.92
 -15  -3   4    7.51    1.12
 -15   3   4    6.56    1.24
 -13  -3   4    4.73    0.81
 -13  -3   4    6.73    1.01
 -13   3   4    8.05    1.34
 -11  -3   4  111.34    4.39
 -11  -3   4  109.71    4.12
 -11   3   4  110.78    4.41
  -9  -3   4   15.69    1.07
   9  -3  -4   14.11    0.84
  -9  -3   4   14.26    0.89
  -9   3   4   14.88    0.68
  -9   3   4   15.03    1.18
  -7  -3   4   54.26    2.33
  -7  -3   4   53.39    2.10
   7  -3  -4   52.24    2.07
  -7   3   4   55.42    2.38
   7   3  -4   55.00    1.93
  -7   3   4   56.12    2.10
  -5  -3   4  183.71    6.33
   5  -3  -4  159.58    6.10
  -5   3   4  183.83    6.20
  -5   3   4  182.17    6.39
   5   3  -4  184.84    6.09
  -3  -3   4  137.87    5.06
   3   3  -4  145.22    5.03
  -3   3   4  144.94    5.18
  -3   3   4  142.26    5.09
  -1  -3   4  202.92    7.07
   1   3  -4  204.47    7.18
   1   3  -4  211.64    6.96
  -1   3   4  206.01    7.21
   1  -3   4   41.57    1.66
   1   3   4   42.93    2.00
  -1   3  -4   36.74    1.61
  -1   3  -4   40.64    1.86
   3  -3   4  112.65    3.89
  -3   3  -4  101.28    3.91
  -3   3  -4  115.92    3.96
  -3   3  -4  112.24    4.23
   3   3   4  108.32    4.29
   5  -3   4   69.61    2.60
   5   3   4   75.98    3.21
  -5   3  -4   70.49    3.02
  -5   3  -4   67.22    2.74
  -5   3  -4   72.59    2.75
   7  -3   4    0.50    0.29
  -7   3  -4    0.89    0.50
  -7   3  -4    0.52    0.33
   7   3   4    1.80    0.67
   9  -3   4   26.86    1.26
  -9  -3  -4   26.26    1.59
   9   3   4   31.96    2.20
  -9   3  -4   28.50    1.56
  -9   3  -4   26.36    1.23
  -9   3  -4   26.43    1.29
  -9   3  -4   27.97    1.73
 -11  -3  -4    4.92    0.88
 -11   3  -4    3.63    0.69
 -11   3  -4    4.89    1.04
  11   3   4    4.09    1.02
 -13  -3  -4   12.07    1.34
 -13   3  -4   13.35    1.41
  13   3   4   11.73    1.96
 -13   3  -4   14.49    1.35
 -15  -3  -4   31.99    2.25
 -15   3  -4   32.09    1.88
 -15   3  -4   30.12    2.08
  15   3   4   24.61    2.83
 -17  -3  -4   10.03    2.04
 -17   3  -4   14.40    1.72
 -17   3  -4   11.01    1.80
 -19   3  -4    5.65    1.05
 -24  -4   4    5.64    1.62
  24   4  -4    1.01    2.03
 -24   4   4    3.24    1.33
 -24   4   4    0.77    1.61
 -22  -4   4    3.13    1.11
 -22   4   4    0.67    1.01
  22   4  -4    1.33    1.73
 -22   4   4   -0.70    1.15
  22   4  -4    2.12    2.08
 -20  -4   4    3.18    0.96
 -20   4   4    1.33    0.97
  20   4  -4    3.46    1.17
  20   4  -4    3.40    1.30
 -20   4   4    2.21    1.03
 -18  -4   4    0.06    0.61
  18   4  -4    0.92    0.81
  18   4  -4   -0.21    0.95
 -18   4   4   -0.50    0.79
 -16  -4   4    6.66    1.31
 -16  -4   4    6.96    1.05
 -16   4   4    6.63    1.38
 -14  -4   4   26.93    1.85
 -14  -4   4   27.40    1.69
 -14   4   4   29.21    1.99
 -12  -4   4    0.95    0.43
 -12  -4   4    1.34    0.48
 -12   4   4    1.34    0.80
 -10  -4   4   47.59    2.36
 -10  -4   4   46.97    2.09
 -10   4   4   50.37    2.47
   8  -4  -4   23.54    1.12
  -8  -4   4   22.59    1.47
   8  -4  -4   21.50    1.03
  -8   4   4   24.98    1.50
  -8   4   4   24.28    1.24
   8   4  -4   23.68    1.02
  -6  -4   4   19.32    1.23
  -6   4   4   16.86    1.21
  -6   4   4   19.83    1.35
   6   4  -4   18.71    1.01
  -4  -4   4   42.35    1.98
   4   4  -4   42.81    1.91
  -4   4   4   45.28    2.10
  -4   4   4   47.05    2.07
  -2  -4   4   38.44    1.75
   2   4  -4   38.59    1.83
  -2   4   4   39.70    1.95
   0  -4   4    5.90    0.59
   0   4  -4    6.37    0.65
   0   4  -4    6.12    0.77
   0   4   4    6.77    0.97
   2  -4   4   24.26    1.19
   2   4   4   25.77    1.63
  -2   4  -4   23.89    1.47
  -2   4  -4   26.73    1.31
   4  -4   4   20.63    1.04
   4   4   4   19.99    1.62
  -4   4  -4   20.58    1.39
  -4   4  -4   21.92    1.28
   6  -4   4   45.19    1.77
  -6   4  -4   44.48    2.34
  -6   4  -4   47.01    2.11
  -6   4  -4   39.84    1.99
   6   4   4   47.78    2.51
   8  -4   4    2.06    0.49
  -8   4  -4    1.44    0.54
  -8   4  -4    1.65    0.62
   8   4   4    2.22    0.78
 -10   4  -4   36.59    1.94
  10   4   4   34.53    2.45
 -10   4  -4   36.73    2.18
  12   4   4   -0.28    0.87
 -12   4  -4    1.25    0.68
 -12   4  -4    0.25    0.51
 -14   4  -4   22.67    1.58
  14   4   4   18.93    2.45
 -14   4  -4   19.06    1.87
 -16   4  -4    0.61    0.73
 -16   4  -4    0.77    0.72
  18   4   4    1.26    2.13
 -18   4  -4    4.49    1.07
 -23  -5   4   31.12    3.18
 -23   5   4   26.21    2.56
 -23   5   4   24.76    3.93
  23   5  -4   22.06    4.24
 -21  -5   4    8.89    1.55
  21   5  -4    8.52    1.99
 -21   5   4    6.67    1.32
  21   5  -4    6.68    1.82
 -21   5   4    6.95    1.52
 -19  -5   4   32.89    2.34
  19   5  -4   29.13    2.65
 -19   5   4   30.01    2.40
  19   5  -4   35.75    2.75
 -17  -5   4   15.91    1.50
  17   5  -4   16.04    1.86
 -17   5   4   14.36    1.86
  17   5  -4   18.16    1.83
 -15  -5   4    4.17    0.95
 -15  -5   4    3.63    0.83
 -15   5   4    3.72    1.02
 -13  -5   4   26.75    1.83
 -13   5   4   25.22    1.98
 -11  -5   4   96.36    4.08
 -11   5   4   93.38    4.15
  -9  -5   4  144.97    5.72
  -9   5   4  149.15    5.13
   9   5  -4  152.58    5.14
  -9   5   4  147.59    5.83
  -9   5   4  148.54    5.09
  -7  -5   4  121.46    4.85
   7   5  -4  120.35    4.51
  -7   5   4  125.49    4.98
  -7   5   4  130.78    4.64
  -5  -5   4  132.68    5.22
   5   5  -4  136.22    5.06
  -5   5   4  144.44    5.15
  -5   5   4  138.84    5.36
  -3  -5   4   24.79    1.41
  -3   5   4   26.91    1.67
   3   5  -4   24.40    1.44
  -3   5   4   24.68    1.53
  -1  -5   4   60.94    2.58
   1   5  -4   61.60    2.76
  -1   5   4   64.76    2.89
   1   5  -4   61.01    2.55
   1  -5   4  124.46    4.64
  -1   5  -4  129.15    4.73
  -1   5  -4  121.76    4.96
   1   5   4  134.68    5.12
   3  -5   4  197.76    6.90
   3   5   4  206.76    7.51
  -3   5  -4  202.63    7.10
  -3   5  -4  189.03    7.39
   5  -5   4  179.53    6.27
  -5   5  -4  181.25    7.00
  -5   5  -4  183.88    6.60
   5   5   4  184.06    7.06
   7  -5   4  130.90    4.55
  -7   5  -4  126.42    5.34
  -7   5  -4  130.40    4.99
   7   5   4  136.86    5.57
  -9   5  -4    3.73    0.83
  -9   5  -4    3.61    0.68
   9   5   4    3.57    0.97
 -11   5  -4    7.47    1.40
  11   5   4    7.66    1.80
 -11   5  -4    7.93    1.27
 -13   5  -4    9.20    1.26
 -13   5  -4   11.06    1.67
  13   5   4    6.46    1.42
  15   5   4   18.02    3.10
 -15   5  -4   25.04    2.34
 -15   5  -4   25.67    1.92
 -17   5  -4   21.96    2.19
 -17   5  -4   20.51    2.59
  19   5   4   -2.66    2.42
  22   6  -4    9.71    2.27
 -22   6   4   11.92    2.30
  22   6  -4   15.81    2.75
 -22   6   4   10.81    2.06
  20   6  -4   11.94    2.87
  20   6  -4    8.67    2.01
 -20   6   4    6.07    1.45
 -20   6   4    7.54    1.54
  18   6  -4   16.36    2.70
  18   6  -4   13.51    2.42
 -18   6   4   10.15    1.96
  16   6  -4   44.20    2.73
  16   6  -4   43.79    2.89
 -16   6   4   41.35    2.83
 -14  -6   4   44.34    2.73
 -14   6   4   44.04    2.80
 -12  -6   4   90.27    4.14
 -12   6   4   89.26    4.16
 -10  -6   4   78.90    3.68
 -10   6   4   81.79    3.81
  10   6  -4   83.37    3.05
  -8  -6   4   34.94    2.05
  -8   6   4   37.66    2.07
   8   6  -4   36.20    1.76
  -8   6   4   36.46    2.23
  -6  -6   4   36.44    2.03
  -6   6   4   34.67    2.20
   6   6  -4   36.95    1.92
  -6   6   4   38.72    2.20
  -4  -6   4   61.10    2.84
  -4   6   4   66.61    3.03
   4   6  -4   59.40    2.76
  -4   6   4   60.54    3.00
  -2  -6   4   16.25    1.30
  -2   6   4   18.90    1.81
   2   6  -4   15.13    1.30
   0  -6   4  103.12    4.04
   0   6   4  109.21    4.50
   0   6  -4  101.47    4.33
   0   6  -4  103.39    4.09
   2  -6   4   59.69    2.55
  -2   6  -4   57.85    3.01
   2   6   4   62.72    3.12
  -2   6  -4   62.34    2.73
   4  -6   4   31.03    1.54
   4   6   4   33.25    2.21
  -4   6  -4   30.19    2.00
  -4   6  -4   29.53    1.82
   6  -6   4    9.64    0.84
   6   6   4    8.68    1.54
  -6   6  -4    8.70    1.30
  -6   6  -4   10.58    1.33
   8   6   4   21.72    2.18
  -8   6  -4   21.27    1.85
  -8   6  -4   22.38    1.83
 -10   6  -4   49.05    2.52
 -10   6  -4   44.57    2.81
  10   6   4   47.61    3.14
  12   6   4   17.27    2.46
 -12   6  -4   19.53    1.69
 -12   6  -4   20.81    2.08
 -14   6  -4   41.77    2.42
  14   6   4   35.09    3.58
 -14   6  -4   44.43    2.98
 -16   6  -4   11.85    1.94
 -16   6  -4   13.36    2.45
  21   7  -4    0.00    2.44
  21   7  -4    1.03    1.87
 -21   7   4    1.50    1.79
  19   7  -4    2.75    1.90
 -19   7   4    0.55    1.36
  19   7  -4   -0.11    1.44
  17   7  -4    3.57    1.27
 -17   7   4    3.03    1.33
  17   7  -4    3.78    1.60
  15   7  -4   12.48    2.24
  15   7  -4   14.36    2.10
 -13  -7   4   -0.38    0.75
 -13   7   4    0.57    1.00
 -11  -7   4    1.54    0.76
 -11   7   4    0.36    0.89
  -9  -7   4    9.80    1.36
  -9   7   4    7.33    1.65
   9   7  -4   10.18    1.20
  -9   7   4    9.79    1.47
  -7  -7   4   11.14    1.28
  -7   7   4   11.88    1.45
   7   7  -4   12.21    1.26
  -7   7   4    9.17    1.63
  -5  -7   4   21.95    1.61
  -5   7   4   20.21    2.01
  -5   7   4   19.00    1.68
   5   7  -4   22.18    1.63
  -3  -7   4   19.55    1.53
  -3   7   4   19.02    1.60
   3   7  -4   19.67    1.67
  -3   7   4   19.80    1.97
  -1  -7   4   51.69    2.60
  -1   7   4   56.35    2.98
   1   7  -4   52.64    2.54
   1   7  -4   47.86    2.87
   1  -7   4    2.90    0.68
  -1   7  -4    2.63    0.77
  -1   7  -4    1.86    0.61
   1   7   4    2.74    0.84
   3  -7   4    0.32    0.48
   3   7   4    0.06    0.74
  -3   7  -4    0.15    0.69
  -3   7  -4    0.09    0.49
   5  -7   4   18.56    1.28
   5   7   4   19.62    2.07
  -5   7  -4   19.52    1.81
  -5   7  -4   18.83    1.79
  -7   7  -4    0.75    0.58
  -7   7  -4   -0.44    0.96
   7   7   4   -1.20    0.84
  -9   7  -4    4.29    0.90
   9   7   4    3.57    1.26
  -9   7  -4    5.19    1.09
 -11   7  -4    4.98    1.07
  11   7   4    3.29    1.51
 -11   7  -4    3.62    0.94
  13   7   4   -0.96    1.40
 -13   7  -4    1.34    0.90
 -13   7  -4   -0.30    0.96
 -15   7  -4    1.73    1.16
 -15   7  -4    2.81    1.22
  18   8  -4    5.45    1.81
  18   8  -4    4.14    2.22
 -16   8   4    4.87    1.50
  16   8  -4    7.50    1.63
  14   8  -4    1.12    1.18
  14   8  -4    1.43    1.40
 -14   8   4   -0.86    1.16
  12   8  -4   12.46    2.07
 -12   8   4   10.49    1.68
  12   8  -4   14.31    2.04
 -10  -8   4    2.10    0.85
 -10   8   4    3.32    1.17
  -8  -8   4    0.81    0.73
   8   8  -4    0.88    0.59
  -8   8   4    1.04    0.89
  -6  -8   4   52.13    2.84
   6   8  -4   48.15    2.74
  -6   8   4   51.08    2.98
  -6   8   4   46.42    3.18
  -4  -8   4   19.93    1.74
  -4   8   4   18.90    2.11
   4   8  -4   22.83    2.24
  -4   8   4   22.18    1.93
  -2  -8   4   23.06    1.87
  -2   8   4   22.94    1.92
   2   8  -4   23.75    2.09
   2   8  -4   22.70    2.02
  -2   8   4   20.92    2.06
   0  -8   4   34.72    2.17
   0   8   4   36.22    2.51
   0   8  -4   32.77    2.47
   0   8  -4   35.40    2.40
   2  -8   4   11.29    1.67
   2   8   4    9.86    1.80
  -2   8  -4   10.76    1.81
  -2   8  -4   11.98    1.70
  -4   8  -4    4.14    0.84
  -4   8  -4    5.44    1.12
   4   8   4    3.52    1.16
   6   8   4   11.97    2.17
  -6   8  -4   13.42    1.98
  -6   8  -4    8.94    1.58
  -8   8  -4    7.88    1.31
   8   8   4    7.85    1.64
  10   8   4    8.55    1.79
 -10   8  -4    8.14    1.83
  12   8   4    1.13    1.76
 -12   8  -4    4.14    1.31
 -12   8  -4    5.27    1.35
 -14   8  -4   -0.02    1.31
  14   8   4   -2.64    1.92
 -14   8  -4    0.60    1.21
  17   9  -4    4.68    2.54
  17   9  -4    2.86    1.97
 -15   9   4   11.04    2.11
  15   9  -4   18.16    3.08
  15   9  -4   17.26    3.41
 -13   9   4    2.23    1.43
  13   9  -4    4.29    1.43
  13   9  -4    7.36    1.70
  11   9  -4   12.80    2.49
  11   9  -4   15.73    2.42
 -11   9   4   11.50    2.37
   9   9  -4   48.12    3.17
   9   9  -4   48.86    3.00
  -9   9   4   48.37    3.32
   7   9  -4   13.52    1.93
  -7   9   4   16.11    2.16
   7   9  -4   13.21    2.22
  -5  -9   4    6.08    1.16
   5   9  -4   10.62    1.77
   5   9  -4    8.96    1.61
  -5   9   4    9.48    1.90
  -3  -9   4   25.09    2.23
  -3   9   4   19.49    2.39
  -3   9   4   26.02    2.32
   3   9  -4   24.09    2.00
   3   9  -4   26.52    1.85
   3   9  -4   26.05    2.17
  -1   9   4   13.40    1.84
   1   9  -4   12.87    1.68
   1   9  -4   11.98    1.53
   1   9  -4   11.02    1.86
  -1   9  -4    6.45    1.44
  -1   9  -4    5.18    1.05
  -1   9  -4    3.87    0.93
  -1   9  -4    7.31    1.49
   3   9   4    9.20    1.63
  -3   9  -4   13.30    1.81
  -3   9  -4   14.47    2.21
  -5   9  -4    9.03    1.90
   5   9   4   10.73    2.59
  -7   9  -4    5.33    1.22
   7   9   4    4.38    1.62
  -7   9  -4    4.31    1.42
   9   9   4   -0.46    1.53
  -9   9  -4    2.10    1.41
  -9   9  -4    4.93    1.32
 -11   9  -4    7.83    1.76
 -11   9  -4    9.85    1.71
  14  10  -4    3.01    1.94
  14  10  -4    2.90    2.34
 -12  10   4    1.35    1.72
  12  10  -4    2.52    1.58
  12  10  -4    3.73    1.95
  10  10  -4    2.53    1.37
  10  10  -4    4.33    1.68
 -10  10   4    1.70    1.54
  -8  10   4   -0.43    1.37
   8  10  -4    1.24    1.43
   8  10  -4    0.72    1.29
   6  10  -4    5.47    1.39
   6  10  -4    3.34    1.06
  -6  10   4    4.47    1.47
   4  10  -4    3.33    1.15
   4  10  -4   -0.09    1.16
  -4  10   4    1.59    1.29
   4  10  -4    4.12    1.26
   4  10  -4    0.30    0.90
   2  10  -4    1.48    0.92
  -2  10   4    2.44    1.32
   2  10  -4    2.63    1.08
   2  10  -4    0.84    1.22
   2  10  -4    1.63    1.22
   0  10  -4    6.81    1.18
   0  10  -4    7.74    1.40
   0  10   4   10.24    2.29
  -2  10  -4    5.62    1.45
  -2  10  -4    6.10    1.19
  -4  10  -4    6.39    1.63
  -4  10  -4    6.43    1.34
  -6  10  -4   -1.76    1.42
   6  10   4    0.89    1.68
  -6  10  -4    1.70    1.37
  -8  10  -4    1.53    1.39
  -8  10  -4   -0.74    2.06
   9  11  -4   -1.30    2.19
   9  11  -4    0.06    1.89
  -9  11   4   -2.22    1.83
  -7  11   4    0.20    1.93
   7  11  -4    0.59    1.76
   7  11  -4   -3.01    1.83
   5  11  -4   -1.79    1.81
   5  11  -4    1.48    1.64
   5  11  -4   -0.38    1.67
  -5  11   4    1.15    1.72
   3  11  -4    0.38    1.58
   3  11  -4   -0.39    1.18
  -3  11   4    0.79    1.67
   3  11  -4   -0.07    1.64
   1  11  -4    1.77    1.64
   1  11  -4    1.70    1.27
  -1  11   4    0.50    1.74
  -1  11  -4   -1.95    1.62
  -1  11  -4   -1.04    1.27
   1  11   4    0.86    1.74
  -3  11  -4   -0.66    2.15
   3  11   4   -1.55    1.94
  -3  11  -4   -1.95    1.28
 -26   0   5    3.23    1.53
 -24   0   5    0.69    1.11
  22   0  -5    0.26    1.64
  22   0  -5    0.38    1.08
 -22   0   5    1.40    0.85
  20   0  -5    0.82    1.01
 -20   0   5    0.78    0.60
  20   0  -5    0.40    1.02
 -18   0   5   -0.30    0.41
 -18   0   5    0.74    0.54
 -18   0   5   -0.36    0.53
 -16   0   5   -0.10    0.39
 -16   0   5    0.02    0.59
 -14   0   5    0.13    0.29
 -14   0   5    0.28    0.54
 -12   0   5    0.10    0.23
 -12   0   5   -0.08    0.44
 -10   0   5   -0.12    0.37
 -10   0   5   -0.10    0.19
  -8   0   5    0.20    0.35
  -6   0   5    0.13    0.31
   4   0  -5   -0.16    0.20
  -2   0   5   -0.11    0.14
  -2   0   5   -0.61    0.42
   0   0   5   -0.65    0.55
   2   0   5    0.71    0.59
  -2   0  -5    0.02    0.17
  -4   0  -5    0.17    0.17
   4   0   5    1.09    0.67
   6   0   5    0.44    0.73
  -6   0  -5    0.19    0.21
  -6   0  -5   -0.28    0.25
   8   0   5    1.08    0.90
  -8   0  -5   -0.22    0.33
  -8   0  -5    0.33    0.24
  10   0   5   -0.17    1.00
 -10   0  -5   -0.10    0.41
 -10   0  -5    0.14    0.28
 -12   0  -5   -0.24    0.35
  12   0   5   -1.15    1.21
 -12   0  -5    0.78    0.59
 -14   0  -5   -0.49    0.49
 -14   0  -5    0.56    0.61
 -16   0  -5    1.50    0.84
 -18   0  -5    0.61    1.03
 -20   0  -5    2.17    1.54
 -25  -1   5   14.66    2.70
 -25   1   5   13.48    2.58
  23   1  -5    3.21    1.25
  23   1  -5    2.53    1.48
 -23   1   5    4.36    1.15
 -21  -1   5   14.66    1.59
 -21   1   5   15.05    1.61
  21   1  -5   13.06    1.92
  21   1  -5   15.43    2.08
  19  -1  -5    2.89    0.80
 -19  -1   5    2.18    0.64
  19  -1  -5    2.20    0.67
 -19   1   5    1.61    0.67
 -17  -1   5   34.84    1.93
 -17  -1   5   37.06    2.08
 -17   1   5   35.87    1.76
 -17   1   5   36.47    2.04
 -15  -1   5   32.05    1.79
 -15  -1   5   31.17    1.77
 -15   1   5   30.64    1.50
 -15   1   5   31.91    1.97
 -13  -1   5    4.48    0.80
 -13  -1   5    5.27    0.70
 -13   1   5    4.99    0.58
 -13   1   5    5.57    1.09
 -11  -1   5    7.74    0.76
 -11  -1   5    7.53    0.72
 -11   1   5    8.65    0.62
 -11   1   5    8.77    1.00
  -9  -1   5   44.20    1.76
  -9  -1   5   42.75    1.85
  -9   1   5   43.60    1.96
  -9   1   5   41.12    1.70
   7  -1  -5   29.28    1.38
  -7  -1   5   30.80    1.25
  -7  -1   5   30.63    1.38
  -7   1   5   27.91    1.26
  -7   1   5   31.30    1.46
  -5  -1   5  169.52    5.69
  -5  -1   5  165.57    5.46
   5  -1  -5  154.12    5.71
   5   1  -5  160.03    5.51
  -5   1   5  165.52    5.65
  -5   1   5  170.26    5.69
  -3  -1   5  136.66    4.75
  -3   1   5  146.02    4.88
   3   1  -5  138.66    4.62
  -3   1   5  122.20    4.67
  -1  -1   5  128.01    4.61
   1   1  -5  130.05    4.52
  -1   1   5  135.55    4.79
   1  -1   5   28.31    1.46
   1   1   5   30.24    1.67
  -3  -1  -5   37.07    1.56
  -3  -1  -5   35.42    1.47
   3  -1   5   34.88    1.78
  -3   1  -5   35.10    1.39
   3   1   5   37.36    1.99
  -3   1  -5   34.83    1.54
  -5  -1  -5    2.28    0.40
  -5  -1  -5    4.04    0.68
   5  -1   5    2.56    0.71
  -5   1  -5    2.36    0.47
  -5   1  -5    3.11    0.48
   5   1   5    2.82    0.77
  -7  -1  -5   33.87    1.62
   7  -1   5   35.13    2.12
  -7  -1  -5   31.67    1.58
   7   1   5   36.93    2.25
  -7   1  -5   35.25    1.64
  -7   1  -5   34.36    1.57
  -9  -1  -5   40.48    1.85
  -9  -1  -5   36.93    1.83
   9  -1   5   37.83    2.38
   9   1   5   41.24    2.67
  -9   1  -5   38.84    1.82
  -9   1  -5   36.26    1.80
  11  -1   5   97.33    4.20
 -11  -1  -5   99.82    3.83
 -11  -1  -5   99.30    4.02
 -11   1  -5  100.23    3.93
  11   1   5  101.61    4.57
 -11   1  -5   98.78    3.88
  13  -1   5   33.06    2.55
 -13  -1  -5   33.35    1.92
 -13  -1  -5   36.24    2.03
 -13   1  -5   37.39    2.02
 -13   1  -5   36.65    2.12
  13   1   5   35.57    2.93
 -15  -1  -5   -0.64    0.62
 -15  -1  -5    1.11    0.72
  15  -1   5    0.40    1.25
 -15   1  -5    1.44    0.72
 -15   1  -5   -0.65    0.49
 -19  -1  -5   15.09    2.63
 -19   1  -5   15.18    2.42
 -24   2   5    7.68    1.50
  24   2  -5    4.51    1.61
 -22  -2   5   18.07    2.02
  22   2  -5   20.32    2.63
  22   2  -5   18.51    2.52
 -22   2   5   13.43    2.35
 -22   2   5   17.83    1.91
 -20  -2   5    4.68    0.90
  20   2  -5    4.18    1.05
 -20   2   5    3.21    0.94
 -20   2   5    4.16    0.93
  20   2  -5    4.71    1.17
 -18  -2   5    3.45    0.73
  18  -2  -5    5.62    0.92
  18  -2  -5    5.35    0.92
 -18  -2   5    4.49    0.99
 -18   2   5    4.13    0.88
 -16  -2   5    6.80    1.10
 -16  -2   5    6.76    1.00
 -16   2   5    7.60    0.75
 -16   2   5    8.15    1.25
 -14  -2   5   15.20    1.21
 -14  -2   5   17.64    1.39
 -14   2   5   16.69    1.59
 -14   2   5   16.99    0.89
 -12  -2   5  151.69    5.55
  12  -2  -5  145.06    5.18
 -12  -2   5  148.49    5.33
 -12   2   5  147.84    5.57
 -12   2   5  149.66    5.12
 -10  -2   5   34.25    1.67
  10  -2  -5   33.84    1.61
 -10  -2   5   32.40    1.50
 -10   2   5   34.03    1.38
 -10   2   5   34.38    1.81
  -8  -2   5   30.72    1.48
  -8  -2   5   30.11    1.30
   8  -2  -5   30.72    1.58
  -8   2   5   31.33    1.57
  -8   2   5   28.59    1.27
  -6  -2   5    9.02    0.54
  -6  -2   5    9.42    0.69
  -6   2   5    8.21    0.85
   6   2  -5   10.21    0.52
  -6   2   5    8.70    0.74
  -4  -2   5   32.60    1.53
  -4   2   5   36.61    1.60
   4   2  -5   34.71    1.39
  -4   2   5   38.88    1.80
  -2  -2   5   46.90    1.89
  -2   2   5   43.18    2.14
   2   2  -5   49.20    1.85
   0  -2   5  254.14    8.63
   0   2   5  251.37    8.84
   0   2  -5  261.28    8.71
   2  -2   5    2.27    0.39
  -2   2  -5    3.39    0.50
  -2   2  -5    3.56    0.42
   4  -2   5   72.67    2.80
  -4   2  -5   73.12    2.93
   4   2   5   72.81    3.19
  -4   2  -5   73.42    2.65
  -6  -2  -5   23.72    1.27
   6  -2   5   23.61    1.43
  -6   2  -5   25.64    1.24
  -6   2  -5   24.80    1.38
   6   2   5   27.16    1.95
   8  -2   5   39.35    2.08
  -8  -2  -5   42.64    1.99
   8   2   5   47.25    2.74
  -8   2  -5   43.15    1.90
  -8   2  -5   42.34    2.05
 -10  -2  -5    1.62    0.66
  10  -2   5    2.05    0.68
 -10   2  -5    2.80    0.61
  10   2   5    1.67    1.02
 -10   2  -5    1.98    0.47
 -12  -2  -5    9.29    1.17
  12  -2   5   10.84    1.32
 -12   2  -5    9.76    1.30
  12   2   5    7.27    1.39
 -12   2  -5    9.16    1.19
 -14  -2  -5    3.10    0.85
  14  -2   5    3.19    0.89
 -14   2  -5    2.63    0.74
 -16  -2  -5    2.15    0.97
  16   2   5   -2.33    1.57
 -16   2  -5    0.37    0.57
 -16   2  -5    1.77    0.83
 -18  -2  -5    4.15    1.27
 -18   2  -5    0.83    0.75
 -20  -2  -5    4.51    1.77
 -25  -3   5    2.82    1.53
  25   3  -5    0.92    1.94
 -25   3   5    2.67    1.31
  23   3  -5    6.62    1.93
 -23   3   5    5.37    1.25
 -23   3   5    9.09    1.90
  23   3  -5    6.44    1.76
 -21  -3   5   11.25    1.68
 -21   3   5    9.56    1.63
  21   3  -5   12.33    2.30
 -21   3   5    7.22    1.25
  21   3  -5   14.23    2.26
 -19  -3   5    8.32    1.34
 -19  -3   5   12.21    1.33
 -19   3   5   11.01    1.51
 -17  -3   5   12.78    1.21
 -17  -3   5   10.89    1.34
 -17   3   5   13.07    1.46
 -15  -3   5   95.26    3.94
 -15  -3   5  100.24    4.19
 -15   3   5  100.39    4.19
 -13  -3   5   25.52    1.46
 -13  -3   5   27.33    1.69
 -13   3   5   27.33    1.94
 -11  -3   5   30.73    1.49
 -11  -3   5   30.18    1.74
  11  -3  -5   25.94    1.45
 -11   3   5   32.76    1.86
 -11   3   5   31.97    1.23
  -9  -3   5  109.42    3.89
  -9  -3   5  113.97    4.20
   9  -3  -5  101.94    3.85
  -9   3   5  106.80    4.20
  -9   3   5  104.93    3.74
  -7  -3   5   62.87    2.54
  -7  -3   5   61.50    2.26
   7   3  -5   55.35    2.12
  -7   3   5   60.73    2.39
  -7   3   5   58.19    2.57
  -5  -3   5  156.40    5.71
   5   3  -5  159.52    5.49
  -5   3   5  162.32    5.67
  -5   3   5  161.25    5.79
  -3  -3   5  213.43    7.48
   3   3  -5  219.79    7.43
  -3   3   5  215.28    7.56
  -1  -3   5  969.17   32.32
   1   3  -5 1000.00   32.41
  -1   3   5  986.02   32.49
   1  -3   5   88.34    3.22
  -1   3  -5   89.72    3.10
  -1   3  -5   88.15    3.41
   1   3   5   81.02    3.52
   3  -3   5   55.21    2.19
   3   3   5   55.65    2.67
  -3   3  -5   57.70    2.18
  -3   3  -5   55.55    2.45
   5  -3   5   20.22    1.09
  -5   3  -5   21.86    1.17
  -5   3  -5   21.28    1.36
   5   3   5   24.72    1.91
   7  -3   5   28.93    1.43
  -7   3  -5   31.45    1.78
  -7   3  -5   31.82    1.56
   7   3   5   33.45    2.25
   9  -3   5   44.23    1.95
  -9   3  -5   47.29    2.09
   9   3   5   50.48    2.94
  -9   3  -5   41.74    2.40
  11  -3   5   32.53    1.41
 -11  -3  -5   27.91    1.76
  11   3   5   29.68    2.46
 -11   3  -5   30.29    1.78
 -11   3  -5   25.93    1.82
 -13   3  -5    1.08    0.55
  13   3   5    0.52    1.14
 -15  -3  -5    8.39    1.72
 -15   3  -5   12.84    1.47
 -15   3  -5    9.45    1.57
 -17  -3  -5    2.55    1.09
 -17   3  -5    4.11    1.12
 -17   3  -5    0.89    0.76
 -19  -3  -5    7.47    1.70
 -19   3  -5    6.49    1.54
 -24   4   5    4.58    1.49
  24   4  -5    7.16    2.46
  24   4  -5    5.52    2.13
 -22  -4   5   16.02    2.17
  22   4  -5   16.60    3.37
  22   4  -5   16.56    3.15
 -22   4   5   16.36    2.01
 -22   4   5   15.18    2.97
 -20  -4   5   19.19    1.92
 -20   4   5   16.35    1.91
  20   4  -5   20.56    2.44
  20   4  -5   20.13    2.19
 -18  -4   5   11.26    1.33
 -18  -4   5   12.03    1.57
 -18   4   5   10.21    1.60
 -16  -4   5   53.63    2.82
 -16  -4   5   52.32    2.52
 -16   4   5   51.76    2.81
 -14  -4   5   16.60    1.44
 -14  -4   5   16.64    1.40
 -14   4   5   15.41    1.59
 -12  -4   5  113.78    4.34
 -12  -4   5  116.13    4.66
 -12   4   5  113.85    4.73
  10  -4  -5   75.34    2.92
 -10  -4   5   82.71    3.43
 -10  -4   5   79.13    3.11
 -10   4   5   83.30    3.51
 -10   4   5   79.99    2.84
  -8  -4   5   67.81    2.97
  -8   4   5   68.55    2.70
  -8   4   5   67.46    3.00
   8   4  -5   68.01    2.47
  -6  -4   5  194.40    7.09
  -6   4   5  197.66    7.19
   6   4  -5  201.48    6.82
  -6   4   5  198.04    6.95
  -4  -4   5   19.44    1.20
  -4   4   5   21.67    1.54
   4   4  -5   21.13    1.16
  -4   4   5   20.34    1.30
  -2  -4   5  214.12    7.47
  -2   4   5  214.12    7.62
   2   4  -5  212.16    7.53
   0  -4   5  131.58    4.69
   0   4   5  127.61    4.99
   0   4  -5  130.88    4.59
   0   4  -5  126.52    4.87
   2  -4   5  105.92    3.85
  -2   4  -5  100.96    4.16
   2   4   5  108.08    4.39
  -2   4  -5  105.99    3.85
   4  -4   5   87.93    3.28
  -4   4  -5   87.01    3.36
   4   4   5   90.26    3.94
  -4   4  -5   87.90    3.71
   6  -4   5  192.84    6.61
  -6   4  -5  188.02    7.20
  -6   4  -5  189.96    6.75
   6   4   5  198.67    7.43
   8  -4   5   74.61    2.78
  -8   4  -5   73.64    3.03
   8   4   5   77.25    3.79
  -8   4  -5   73.11    3.35
  10   4   5    3.67    1.09
 -10   4  -5    3.03    0.58
 -10   4  -5    3.20    0.75
 -12   4  -5   25.39    1.90
 -12   4  -5   26.67    1.67
  12   4   5   22.42    2.62
 -14   4  -5   19.28    1.58
  14   4   5   14.07    2.73
 -14   4  -5   19.46    1.84
 -16   4  -5   27.93    2.03
 -16   4  -5   22.52    2.33
 -18   4  -5   14.29    2.48
 -23   5   5    6.08    1.77
  23   5  -5    5.81    2.13
  23   5  -5   12.13    2.67
 -23   5   5    8.35    1.62
 -21  -5   5    3.28    1.03
  21   5  -5    3.00    1.42
 -21   5   5    2.24    1.18
  21   5  -5    1.41    1.70
 -19  -5   5    5.84    1.02
  19   5  -5    4.92    1.14
  19   5  -5    6.23    1.33
 -19   5   5    4.08    1.23
 -17  -5   5   12.34    1.34
 -17  -5   5    9.82    1.55
 -17   5   5    9.49    1.74
 -15  -5   5    1.07    0.65
 -15  -5   5    2.56    0.62
 -15   5   5    1.94    0.84
 -13  -5   5   35.91    2.15
 -13   5   5   32.22    2.17
 -11  -5   5   33.51    1.97
 -11   5   5   32.15    2.12
  -9  -5   5   29.18    1.75
  -9   5   5   29.39    1.94
   9   5  -5   32.16    1.35
  -9   5   5   29.60    1.64
  -7  -5   5   47.49    2.35
   7   5  -5   49.96    2.10
  -7   5   5   50.09    2.46
  -7   5   5   50.34    2.52
  -5  -5   5   19.10    1.37
   5   5  -5   19.31    1.23
  -5   5   5   19.12    1.41
  -5   5   5   21.84    1.74
  -3  -5   5   38.79    1.92
  -3   5   5   38.35    2.09
  -3   5   5   40.83    2.23
   3   5  -5   40.03    1.96
  -1  -5   5   15.52    1.07
  -1   5   5   18.24    1.70
   1   5  -5   16.13    1.07
   1   5  -5   16.02    1.20
   1  -5   5   11.62    0.91
  -1   5  -5   12.89    0.99
   1   5   5   12.66    1.64
  -1   5  -5   12.27    1.17
   3  -5   5   13.89    0.96
  -3   5  -5   14.64    1.14
   3   5   5   14.55    1.63
  -3   5  -5   13.41    1.34
   5  -5   5    6.35    0.73
   5   5   5    8.43    1.47
  -5   5  -5    5.63    1.04
  -5   5  -5    5.64    1.01
   7  -5   5   12.27    0.87
   7   5   5   14.32    1.80
  -7   5  -5   12.83    1.32
  -7   5  -5   12.40    1.16
   9   5   5    9.59    1.87
  -9   5  -5    9.87    1.27
  -9   5  -5   12.01    1.34
 -11   5  -5    8.14    1.48
 -11   5  -5    6.78    1.22
  11   5   5    5.34    1.39
 -13   5  -5    7.27    1.29
 -13   5  -5    8.16    1.68
 -15   5  -5    4.93    1.01
  15   5   5    3.15    1.85
 -17   5  -5    1.08    1.03
 -17   5  -5    2.80    1.14
 -22   6   5    3.09    1.40
  22   6  -5    4.05    1.87
 -22   6   5    1.85    1.63
  22   6  -5    3.60    2.28
  20   6  -5    1.06    1.26
  20   6  -5    1.26    1.59
 -20   6   5    1.77    1.22
  18   6  -5    6.58    1.52
  18   6  -5    6.76    1.38
 -18   6   5    5.79    1.38
 -16  -6   5    3.26    0.95
 -16   6   5    2.83    1.13
 -14  -6   5    9.46    1.47
 -14   6   5    9.75    1.68
 -12  -6   5   24.55    1.87
 -12   6   5   22.57    1.94
 -10  -6   5   39.77    2.35
 -10   6   5   45.89    1.95
 -10   6   5   41.03    2.46
  10   6  -5   43.74    1.83
  -8  -6   5   55.39    2.76
   8   6  -5   58.49    2.43
  -8   6   5   54.97    2.89
  -8   6   5   59.17    2.76
  -6  -6   5    1.74    0.51
  -6   6   5    2.32    0.93
   6   6  -5    1.68    0.44
  -6   6   5    2.66    0.75
  -4  -6   5    4.14    0.94
   4   6  -5    4.80    0.93
  -4   6   5    5.67    1.13
  -2  -6   5   15.86    1.32
  -2   6   5   15.89    1.98
   2   6  -5   14.31    1.27
   2   6  -5   14.80    1.15
   0  -6   5   24.12    1.46
   0   6   5   29.64    2.18
   0   6  -5   23.70    1.77
   0   6  -5   24.54    1.52
   2  -6   5   39.70    1.92
  -2   6  -5   41.10    2.06
  -2   6  -5   38.65    2.34
   2   6   5   42.61    2.64
   4  -6   5    7.41    0.85
  -4   6  -5    6.84    1.07
  -4   6  -5    9.59    1.25
   4   6   5    9.66    1.68
   6  -6   5    2.92    0.70
  -6   6  -5    1.77    0.70
   6   6   5    3.03    1.01
  -6   6  -5    1.70    0.57
  -8   6  -5    6.22    1.08
  -8   6  -5    6.95    1.37
   8   6   5    5.67    1.28
 -10   6  -5    2.69    0.74
 -10   6  -5    1.96    0.86
  10   6   5    1.77    1.17
 -12   6  -5    0.62    0.76
 -12   6  -5    0.03    0.73
  12   6   5   -1.80    1.27
 -14   6  -5   13.70    2.28
 -14   6  -5   15.76    1.86
 -16   6  -5   10.99    2.24
  16   6   5    2.09    2.09
 -16   6  -5    6.22    1.26
 -21   7   5    2.18    1.50
  21   7  -5    4.71    1.96
  21   7  -5    5.00    2.33
  19   7  -5    5.19    1.83
 -19   7   5    2.84    1.50
  19   7  -5    3.79    1.52
  17   7  -5   23.90    2.75
  17   7  -5   19.20    2.50
 -17   7   5   15.81    2.34
 -15  -7   5   18.63    2.15
 -15   7   5   15.76    2.28
 -13  -7   5   28.53    2.31
 -13   7   5   26.93    2.41
 -11  -7   5   32.87    2.27
 -11   7   5   32.94    2.39
  -9  -7   5   29.66    2.01
   9   7  -5   31.54    1.70
  -9   7   5   27.59    2.05
  -9   7   5   29.13    2.16
  -7  -7   5   44.47    2.46
  -7   7   5   41.66    2.56
   7   7  -5   45.83    2.24
  -7   7   5   43.38    2.65
  -5  -7   5  136.04    5.24
  -5   7   5  127.56    5.39
   5   7  -5  127.22    5.10
  -5   7   5  124.92    5.38
  -3  -7   5   55.61    2.68
  -3   7   5   51.68    2.82
   3   7  -5   53.74    2.57
   3   7  -5   54.90    2.89
  -3   7   5   56.29    3.08
  -1  -7   5   93.02    3.87
   1   7  -5   91.34    3.80
   1   7  -5   87.64    4.16
  -1   7   5   97.35    4.29
   1  -7   5   51.73    2.53
   1   7   5   53.15    3.09
  -1   7  -5   50.99    2.51
  -1   7  -5   49.02    2.81
   3  -7   5   29.72    1.70
   3   7   5   29.01    2.45
  -3   7  -5   29.33    1.88
  -3   7  -5   29.03    2.06
   5  -7   5   84.90    3.45
  -5   7  -5   92.44    4.26
   5   7   5   91.06    4.54
  -5   7  -5   88.71    3.89
   7   7   5   32.00    2.85
  -7   7  -5   31.86    2.35
  -7   7  -5   35.26    2.48
   9   7   5   35.12    3.22
  -9   7  -5   34.47    2.29
  -9   7  -5   41.64    2.77
  11   7   5   30.08    3.46
 -11   7  -5   32.05    2.29
 -11   7  -5   41.38    2.92
 -13   7  -5   17.22    2.03
 -13   7  -5   19.00    2.64
 -15   7  -5    3.50    1.29
  15   7   5   -0.47    2.07
 -18   8   5    6.14    1.86
  18   8  -5   11.69    2.15
  18   8  -5    6.83    1.81
  16   8  -5   14.32    2.54
  16   8  -5   13.91    2.93
 -16   8   5   12.00    1.99
 -14  -8   5    6.31    1.37
  14   8  -5   12.84    2.55
 -14   8   5    7.91    1.60
 -12  -8   5   28.68    2.40
 -12   8   5   27.01    2.62
 -10  -8   5   20.01    1.94
 -10   8   5   19.05    2.13
  -8  -8   5   31.98    2.30
  -8   8   5   29.02    2.82
  -8   8   5   30.64    2.43
   8   8  -5   32.62    2.03
  -6  -8   5   17.84    1.75
  -6   8   5   19.79    1.87
   6   8  -5   17.04    2.01
  -6   8   5   12.54    2.30
  -4  -8   5    4.24    0.88
   4   8  -5    4.05    0.81
  -4   8   5    4.03    1.01
  -4   8   5    3.18    1.12
  -2  -8   5   39.58    2.35
  -2   8   5   36.89    2.74
  -2   8   5   38.97    2.49
   2   8  -5   39.45    2.51
   2   8  -5   39.77    2.46
   0  -8   5    4.29    0.81
   0   8   5    3.49    1.14
   0   8  -5    3.53    0.77
   0   8  -5    3.52    1.10
   2  -8   5   22.67    1.88
   2   8   5   21.39    2.31
  -2   8  -5   22.38    2.25
  -2   8  -5   23.20    2.11
   4  -8   5   22.32    1.85
   4   8   5   20.05    2.50
  -4   8  -5   22.45    2.22
  -4   8  -5   21.87    2.07
   6   8   5    9.45    2.26
  -6   8  -5    7.95    1.77
  -8   8  -5   14.88    2.22
   8   8   5    8.78    1.92
  -8   8  -5   11.93    1.84
 -10   8  -5    7.60    1.39
 -10   8  -5    6.60    1.25
 -12   8  -5    6.54    1.36
 -12   8  -5    5.20    1.72
 -17   9   5    0.72    1.71
  17   9  -5    5.43    2.37
  17   9  -5    3.01    1.84
 -15   9   5    0.41    1.78
  15   9  -5    4.04    1.82
  15   9  -5    1.06    1.44
  13   9  -5    5.11    1.59
  13   9  -5    4.46    1.36
 -13   9   5    2.27    1.46
 -11  -9   5   -0.72    1.03
  11   9  -5    2.13    1.34
  -9  -9   5    2.47    1.04
  -9   9   5    3.90    1.35
  -7  -9   5    2.05    0.98
   7   9  -5    2.25    0.85
  -7   9   5    2.23    1.17
  -5  -9   5    6.38    1.21
  -5   9   5    9.58    1.92
   5   9  -5   10.00    1.72
  -3  -9   5    0.69    0.91
   3   9  -5    0.77    0.91
   3   9  -5    0.29    0.73
  -3   9   5    1.07    1.04
  -1  -9   5    3.11    1.01
  -1   9   5    5.28    1.20
   1   9  -5    4.13    1.04
   1   9  -5    3.90    0.82
   1  -9   5   -0.16    0.86
  -1   9  -5    0.29    1.00
  -1   9  -5    0.83    0.95
  -1   9  -5    0.46    0.81
  -3   9  -5   -0.61    1.07
  -3   9  -5    1.05    0.87
  -5   9  -5   -0.31    0.88
  -7   9  -5   -1.49    1.26
  -7   9  -5    2.94    1.10
   9   9   5   -1.43    1.62
  -9   9  -5    1.55    1.28
 -11   9  -5    1.74    1.27
 -14  10   5   -1.04    1.78
  14  10  -5    2.51    1.77
  14  10  -5    1.01    2.19
 -12  10   5   -0.63    1.75
  12  10  -5    2.92    1.86
  12  10  -5    1.84    1.56
  10  10  -5    5.25    1.65
 -10  10   5    2.70    1.89
  10  10  -5    5.64    1.51
   8  10  -5   14.89    2.46
  -8  10   5    8.24    1.77
   8  10  -5   12.29    2.42
   6  10  -5    5.08    1.46
  -6  10   5    3.44    1.46
   6  10  -5    3.52    1.38
   4  10  -5    4.65    1.04
  -4  10   5    6.78    1.60
   4  10  -5    5.27    1.36
   4  10  -5    6.48    1.38
   2  10  -5   10.33    2.21
  -2  10   5    9.66    1.90
   2  10  -5   12.50    2.20
   2  10  -5   10.84    2.08
   2  10  -5   11.83    2.17
   0  10  -5    6.82    1.21
   0  10   5   11.70    2.40
   2  10   5   -1.41    1.49
  -2  10  -5    1.26    1.32
  -2  10  -5    3.18    1.07
  -4  10  -5    2.69    1.24
   4  10   5   -0.73    1.56
  -4  10  -5    0.33    2.51
  -6  10  -5    1.39    1.27
  -8  10  -5    0.44    1.36
   9  11  -5    0.95    2.16
   9  11  -5    0.86    1.78
   7  11  -5    1.63    1.98
   7  11  -5    1.96    1.73
   7  11  -5   -1.00    1.79
  -7  11   5    1.11    1.85
   5  11  -5    2.27    1.78
   5  11  -5    2.86    1.92
   5  11  -5    3.26    1.66
  -5  11   5    2.37    1.93
   5  11  -5    2.09    1.46
   3  11  -5    0.09    1.71
  -3  11   5    0.48    1.84
   3  11  -5   -0.45    1.18
   3  11  -5    2.87    1.66
  -1  11   5    0.78    1.80
   1  11  -5    1.59    1.27
  -1  11  -5    1.84    1.43
   1  11   5    3.71    1.83
  -3  11  -5   -0.21    1.32
   3  11   5   -1.03    2.04
 -26   0   6   14.12    2.64
 -24   0   6   12.41    2.12
 -22   0   6    7.72    1.53
  22   0  -6   13.43    1.91
  22   0  -6   11.02    1.87
 -20   0   6   17.68    1.50
 -20   0   6   15.42    1.49
 -18   0   6   72.37    3.14
 -18   0   6   70.81    3.15
 -16   0   6   70.76    2.98
 -16   0   6   71.37    3.11
 -14   0   6   12.20    0.92
 -14   0   6   10.75    1.15
 -12   0   6    5.05    0.62
 -12   0   6    5.98    0.89
 -10   0   6  107.67    3.90
 -10   0   6  103.49    3.87
  -8   0   6  240.79    7.94
  -8   0   6  225.63    7.94
  -6   0   6  363.12   11.54
  -6   0   6  330.01   11.58
  -4   0   6  732.12   23.37
  -4   0   6  697.63   23.52
  -2   0   6  249.43    8.44
   2   0  -6  242.72    8.27
   0   0   6  120.76    4.53
   0   0  -6  122.91    4.29
   2   0   6   35.78    2.04
  -2   0  -6   34.99    1.41
  -2   0  -6   36.21    1.55
   4   0   6  221.33    7.95
  -4   0  -6  218.47    7.55
  -4   0  -6  229.88    7.67
  -6   0  -6   77.70    2.91
  -6   0  -6   69.33    2.81
   6   0   6   76.15    3.42
  -8   0  -6    6.86    0.78
  -8   0  -6    4.18    0.71
   8   0   6    8.50    1.96
 -10   0  -6  188.70    6.54
 -10   0  -6  181.83    6.55
  10   0   6  174.95    7.08
 -12   0  -6   12.87    1.28
 -12   0  -6    9.98    1.31
  12   0   6    7.67    1.48
 -14   0  -6   11.46    1.44
  14   0   6   10.65    1.74
 -16   0  -6    2.66    0.80
  16   0   6    1.90    1.64
 -18   0  -6   10.90    2.32
 -25  -1   6    2.52    1.41
 -25   1   6    3.75    1.48
 -23  -1   6   13.24    2.01
  23   1  -6   11.88    2.36
 -23   1   6   11.50    1.85
 -21  -1   6    5.76    1.32
  21  -1  -6    8.87    1.61
 -21   1   6    4.66    0.96
 -19  -1   6    5.97    1.07
 -19  -1   6    5.85    1.07
 -19   1   6    4.25    0.93
 -19   1   6    5.70    1.13
 -17  -1   6   72.44    3.17
 -17  -1   6   77.13    3.34
 -17   1   6   75.62    3.02
 -17   1   6   75.47    3.30
 -15  -1   6  118.91    4.56
 -15  -1   6  113.39    4.44
 -15   1   6  118.25    4.30
 -15   1   6  114.68    4.59
 -13  -1   6   30.96    1.59
 -13  -1   6   31.43    1.62
 -13   1   6   32.37    1.85
 -13   1   6   30.27    1.46
 -11  -1   6  155.73    5.64
 -11  -1   6  154.74    5.48
 -11   1   6  157.12    5.48
 -11   1   6  156.35    5.67
  -9  -1   6   33.28    1.57
  -9  -1   6   33.08    1.46
  -9   1   6   33.60    1.47
  -9   1   6   36.96    1.72
  -7  -1   6    5.97    0.58
  -7  -1   6    5.72    0.50
  -7   1   6    5.62    0.62
  -5  -1   6  253.64    8.42
  -5  -1   6  253.59    8.69
  -5   1   6  253.73    8.66
   5   1  -6  264.67    8.54
  -5   1   6  254.36    8.69
  -3  -1   6   12.74    0.85
  -3   1   6   11.62    0.72
  -3   1   6   12.12    1.16
  -1  -1   6  392.52   13.31
  -1   1   6  407.42   13.47
   1   1  -6  394.92   13.21
   1  -1   6    1.54    0.52
   1   1   6    2.61    0.73
  -1   1  -6    2.27    0.39
  -3  -1  -6   12.98    0.94
   3  -1   6   10.91    1.26
  -3   1  -6   10.73    0.64
   3   1   6   13.27    1.51
  -3   1  -6   12.07    0.78
   5  -1   6    3.06    0.82
  -5  -1  -6    2.22    0.50
  -5  -1  -6    4.44    0.82
   5   1   6    3.06    0.91
  -5   1  -6    2.70    0.49
  -5   1  -6    3.65    0.53
   7  -1   6    8.85    1.71
  -7  -1  -6    5.47    0.72
  -7   1  -6    6.21    0.72
  -7   1  -6    6.99    0.72
   7   1   6    9.87    2.02
  -9  -1  -6   56.93    2.48
  -9  -1  -6   53.91    2.45
   9  -1   6   55.54    3.00
  -9   1  -6   57.36    2.45
   9   1   6   54.72    3.35
  -9   1  -6   55.81    2.38
  11  -1   6    5.24    1.14
 -11  -1  -6    4.16    0.66
  11   1   6    4.63    1.31
 -11   1  -6    6.54    1.16
 -13  -1  -6    2.76    0.72
  13  -1   6    2.98    1.31
 -13   1  -6    2.69    0.58
  13   1   6    2.91    1.49
  15  -1   6    1.70    1.21
 -15   1  -6    1.90    0.61
  15   1   6   -0.28    1.64
 -17  -1  -6    2.19    1.12
 -17   1  -6    3.23    1.10
 -19  -1  -6    4.13    1.66
 -19   1  -6    4.17    1.57
 -26  -2   6    7.20    1.68
 -26   2   6    5.84    1.52
 -24   2   6    8.98    1.97
  24   2  -6    5.03    1.56
  24   2  -6    6.97    1.91
 -22  -2   6    9.59    1.70
  22   2  -6    6.69    1.43
 -22   2   6    8.44    1.51
  22   2  -6   11.25    2.35
 -20  -2   6    5.39    1.16
 -20  -2   6    8.18    1.33
 -20   2   6    5.61    1.29
 -18  -2   6   13.12    1.27
 -18  -2   6   12.35    1.26
 -18   2   6   11.25    1.34
 -18   2   6    9.75    0.96
 -16  -2   6   95.95    3.98
 -16  -2   6   88.66    3.78
 -16   2   6   94.56    3.47
 -16   2   6   95.56    3.97
 -14  -2   6    3.91    0.80
 -14  -2   6    3.65    0.91
 -14   2   6    3.86    0.54
 -14   2   6    4.87    0.94
 -12  -2   6   24.91    1.51
 -12  -2   6   23.36    1.31
 -12   2   6   26.32    1.70
 -12   2   6   26.35    1.20
 -10  -2   6   13.16    0.82
 -10  -2   6   13.35    0.97
 -10   2   6   11.20    0.75
 -10   2   6   13.69    1.13
  -8  -2   6   12.53    0.72
  -8  -2   6   12.99    0.90
  -8   2   6   13.86    1.00
  -8   2   6   12.25    0.86
  -6  -2   6   27.65    1.38
  -6  -2   6   27.81    1.12
  -6   2   6   28.85    1.51
   6   2  -6   29.48    1.18
  -6   2   6   28.37    1.41
  -4  -2   6  115.82    4.33
  -4   2   6  123.79    4.49
  -4   2   6  118.60    4.35
   4   2  -6  121.27    4.17
  -2  -2   6  314.07   10.89
  -2   2   6  332.74   11.09
   2   2  -6  324.11   10.84
   0  -2   6  158.47    5.66
   0   2   6  161.85    5.96
   0   2  -6  166.00    5.70
   2  -2   6  111.39    4.13
   2   2   6  116.30    4.53
  -2   2  -6  114.44    4.21
   4  -2   6   22.34    1.38
  -4   2  -6   24.30    1.09
  -4   2  -6   23.63    1.31
   4   2   6   25.00    1.93
   6  -2   6   49.14    2.32
  -6   2  -6   51.57    2.32
  -6   2  -6   51.59    2.08
   6   2   6   56.12    3.02
   8  -2   6   17.70    1.59
  -8   2  -6   19.75    1.32
  -8   2  -6   19.82    1.19
   8   2   6   23.07    2.29
 -10  -2  -6   68.37    3.01
  10  -2   6   62.62    2.89
 -10   2  -6   68.47    2.83
  10   2   6   70.06    3.69
 -10   2  -6   68.29    3.04
 -12  -2  -6   21.88    1.64
  12  -2   6   24.68    1.75
  12   2   6   18.88    2.56
 -12   2  -6   22.45    1.54
 -12   2  -6   22.73    1.62
 -14  -2  -6   12.27    1.60
 -14   2  -6    9.21    1.38
 -14   2  -6   11.70    1.40
 -18  -2  -6    7.23    1.59
 -25  -3   6    7.25    1.78
  25   3  -6    2.45    2.46
  25   3  -6    3.07    2.02
 -25   3   6    5.70    1.43
 -23  -3   6   25.84    2.34
  23   3  -6   15.18    3.15
 -23   3   6   18.46    2.79
 -23   3   6   22.87    2.18
  23   3  -6   24.16    3.07
 -21  -3   6    5.33    1.01
 -21   3   6    7.60    1.56
 -19  -3   6    7.18    1.30
 -19  -3   6    9.22    1.26
 -19   3   6    8.69    1.47
 -17  -3   6   27.95    1.71
 -17  -3   6   29.05    1.91
 -17   3   6   26.75    1.93
 -15  -3   6   11.30    1.23
 -15  -3   6    9.29    1.17
 -15   3   6   12.81    1.45
  13  -3  -6   54.98    2.62
 -13  -3   6   66.19    2.70
 -13  -3   6   69.35    2.98
 -13   3   6   67.77    2.43
 -13   3   6   68.47    3.15
 -11  -3   6   85.22    3.25
 -11  -3   6   84.47    3.57
 -11   3   6   88.85    3.66
 -11   3   6   85.88    3.10
  -9  -3   6   63.77    2.77
  -9  -3   6   63.85    2.46
  -9   3   6   62.42    2.46
  -9   3   6   65.29    2.84
   9   3  -6   67.11    2.30
  -7  -3   6   45.92    1.78
  -7  -3   6   45.97    2.08
  -7   3   6   46.56    2.07
  -7   3   6   44.28    2.12
   7   3  -6   46.99    1.74
  -5  -3   6   42.97    1.95
   5   3  -6   43.33    1.75
  -5   3   6   43.76    2.03
  -5   3   6   45.94    2.18
  -3  -3   6  325.74   11.16
   3   3  -6  328.79   11.07
  -3   3   6  330.02   11.27
  -1  -3   6  373.40   12.65
  -1   3   6  367.80   12.87
   1   3  -6  387.21   12.74
   1  -3   6  131.78    4.69
   1   3   6  128.23    5.08
  -1   3  -6  131.62    4.85
   3  -3   6   47.62    2.06
  -3   3  -6   50.82    2.29
  -3   3  -6   50.70    1.95
   3   3   6   52.27    2.75
   5  -3   6   34.97    1.70
  -5   3  -6   39.86    1.67
  -5   3  -6   38.52    1.98
   5   3   6   41.46    2.52
   7  -3   6   68.13    2.86
   7   3   6   76.41    3.75
  -7   3  -6   75.21    2.88
  -7   3  -6   75.53    3.27
  -9   3  -6    6.88    0.87
   9   3   6    5.40    1.26
  -9   3  -6    5.41    1.01
 -11   3  -6    7.11    1.12
 -11   3  -6    8.64    1.28
 -13   3  -6   24.54    1.78
  13   3   6   20.11    2.90
 -13   3  -6   26.78    1.72
  15   3   6    5.03    1.94
 -15   3  -6    8.78    1.62
  17   3   6    4.20    2.42
 -17   3  -6    6.47    1.04
  24   4  -6    4.86    2.02
  24   4  -6    9.58    2.61
 -24   4   6    4.28    1.53
 -24   4   6    6.50    1.51
 -22  -4   6    5.39    1.19
  22   4  -6    6.02    1.52
  22   4  -6    5.41    1.83
 -20  -4   6    7.15    1.54
 -20   4   6    7.07    1.29
 -18  -4   6   27.75    1.83
 -18  -4   6   26.89    2.03
 -18   4   6   27.13    2.09
 -16  -4   6    1.59    0.66
 -16  -4   6    1.74    0.59
 -16   4   6    1.34    0.78
 -14  -4   6   39.01    2.19
 -14  -4   6   36.74    1.98
 -14   4   6   35.87    2.28
 -12  -4   6   11.61    0.99
 -12  -4   6   12.21    1.15
 -12   4   6   12.66    0.72
 -12   4   6   13.90    1.59
 -10  -4   6   57.32    2.38
 -10  -4   6   60.63    2.74
 -10   4   6   57.94    2.81
 -10   4   6   56.61    2.31
  10   4  -6   61.25    2.11
  -8  -4   6   32.90    1.85
   8   4  -6   39.77    1.47
  -8   4   6   34.20    1.87
  -8   4   6   33.37    1.89
  -6  -4   6   43.73    2.06
  -6   4   6   42.19    2.21
   6   4  -6   44.03    1.81
  -6   4   6   40.29    2.10
  -4  -4   6  268.22    9.37
  -4   4   6  269.26    9.52
  -4   4   6  271.53    9.46
   4   4  -6  269.33    9.27
  -2  -4   6   13.10    0.95
   2   4  -6   13.20    0.82
   2   4  -6   13.64    1.00
  -2   4   6   15.28    1.59
   0  -4   6   36.52    1.74
   0   4  -6   39.13    1.90
   0   4   6   37.61    2.34
   2  -4   6   19.01    1.11
   2   4   6   19.04    1.80
  -2   4  -6   18.88    1.32
  -2   4  -6   19.09    1.11
   4  -4   6    3.87    0.67
  -4   4  -6    4.66    0.92
   4   4   6    7.15    1.64
  -4   4  -6    5.22    0.79
   6  -4   6   11.40    0.88
  -6   4  -6   11.22    1.22
   6   4   6   15.71    1.94
  -6   4  -6   12.96    1.02
   8  -4   6   15.08    0.98
   8   4   6   14.65    2.02
  -8   4  -6   13.79    1.08
  -8   4  -6   13.12    1.28
 -10   4  -6    3.51    0.72
  10   4   6    1.65    1.14
 -12   4  -6    1.26    0.55
 -12   4  -6    2.71    0.72
  12   4   6    0.24    1.29
 -14   4  -6   10.75    1.66
 -14   4  -6   14.13    1.54
  16   4   6   -2.68    1.99
 -16   4  -6    1.30    0.85
 -16   4  -6    2.53    1.14
 -18   4  -6    0.08    1.05
 -23  -5   6   13.26    2.72
  23   5  -6    9.53    2.52
 -23   5   6    8.49    1.69
  23   5  -6   14.20    3.32
 -23   5   6    7.17    1.80
 -21  -5   6    1.33    1.01
  21   5  -6    3.14    1.69
 -21   5   6    0.72    1.17
  21   5  -6    1.69    1.29
 -19  -5   6    4.27    0.91
 -19  -5   6    2.66    0.91
 -19   5   6    3.73    1.19
 -17  -5   6   11.16    1.29
 -17  -5   6   13.75    1.63
 -17   5   6    9.22    1.68
 -15  -5   6   58.93    2.74
 -15  -5   6   62.13    3.17
 -15   5   6   59.75    3.19
 -13  -5   6   36.84    2.16
 -13   5   6   35.07    2.28
 -11  -5   6   17.58    1.42
 -11   5   6   18.06    1.59
 -11   5   6   20.39    1.09
  -9  -5   6   19.43    1.39
  -9   5   6   20.12    1.66
  -9   5   6   21.42    1.58
   9   5  -6   20.19    1.03
  -7  -5   6   54.48    2.60
   7   5  -6   57.76    2.36
  -7   5   6   58.36    2.77
  -7   5   6   56.22    2.77
  -5  -5   6   37.41    2.05
  -5   5   6   41.64    2.43
   5   5  -6   42.28    1.92
  -5   5   6   38.36    2.15
  -3  -5   6  116.90    4.50
  -3   5   6  114.62    4.78
   3   5  -6  118.86    4.51
  -1  -5   6   57.74    2.52
   1   5  -6   58.99    2.40
  -1   5   6   60.16    3.11
   1   5  -6   56.64    2.64
   1  -5   6   67.57    2.78
  -1   5  -6   64.35    3.04
  -1   5  -6   68.62    2.72
   1   5   6   69.01    3.40
   3  -5   6   34.14    1.66
  -3   5  -6   29.48    1.96
  -3   5  -6   33.39    1.70
   3   5   6   38.35    2.52
   5  -5   6   17.55    1.09
  -5   5  -6   16.58    1.40
   5   5   6   16.41    2.00
  -5   5  -6   14.93    1.19
   7  -5   6   14.11    0.97
   7   5   6   11.98    1.92
  -7   5  -6   13.44    1.14
  -7   5  -6   12.82    1.35
  -9   5  -6   42.54    2.51
   9   5   6   40.59    3.07
  -9   5  -6   42.08    2.16
  11   5   6   20.79    2.66
 -11   5  -6   23.08    1.97
 -11   5  -6   23.31    1.65
  13   5   6    8.90    1.99
 -13   5  -6   10.87    1.75
 -15   5  -6   20.66    1.94
  15   5   6   13.15    2.53
 -15   5  -6   15.70    2.23
 -17   5  -6    5.60    1.36
  22   6  -6    1.98    1.70
 -22   6   6    1.17    1.34
  22   6  -6    2.46    2.05
 -20   6   6    2.72    1.29
  20   6  -6    5.62    1.47
  20   6  -6    5.48    1.65
 -18  -6   6   15.64    2.15
 -18   6   6   16.24    2.20
 -16  -6   6   10.75    1.71
 -16   6   6    9.59    1.86
 -14  -6   6   19.30    1.80
 -14   6   6   18.77    1.93
 -12  -6   6   14.00    1.48
 -12   6   6   12.58    1.55
 -10  -6   6   19.62    1.59
 -10   6   6   23.38    1.52
  10   6  -6   21.04    1.18
 -10   6   6   20.32    1.71
  -8  -6   6   35.23    2.07
   8   6  -6   37.39    1.77
  -8   6   6   37.87    2.30
  -8   6   6   34.45    2.18
  -6  -6   6   10.01    1.07
  -6   6   6   11.47    1.94
  -6   6   6   10.44    1.27
   6   6  -6   10.80    1.05
  -4  -6   6   52.63    2.55
  -4   6   6   52.32    2.74
  -4   6   6   51.64    3.06
   4   6  -6   52.39    2.50
  -2  -6   6   50.44    2.54
   2   6  -6   51.17    2.54
   2   6  -6   48.15    2.26
  -2   6   6   54.54    3.05
   0  -6   6   46.12    2.20
   0   6  -6   45.48    2.11
   0   6   6   46.61    2.91
   0   6  -6   40.23    2.44
   2  -6   6   22.28    1.39
  -2   6  -6   21.26    1.44
  -2   6  -6   21.91    1.70
   2   6   6   24.19    2.24
   4  -6   6   19.74    1.27
  -4   6  -6   18.52    1.45
   4   6   6   20.03    2.16
  -4   6  -6   20.96    1.67
   6  -6   6   27.09    1.39
  -6   6  -6   25.36    1.67
  -6   6  -6   27.26    1.93
   6   6   6   27.06    2.54
  -8   6  -6   28.64    2.09
   8   6   6   24.33    2.71
  -8   6  -6   26.90    1.90
 -10   6  -6   17.73    1.61
  10   6   6   15.38    2.57
 -10   6  -6   19.83    1.95
 -12   6  -6   11.16    1.89
  12   6   6    7.55    1.94
 -12   6  -6   11.65    1.59
 -14   6  -6   13.92    1.96
 -14   6  -6   11.07    2.36
 -16   6  -6    1.23    1.08
  21   7  -6    2.30    1.78
  21   7  -6    3.33    2.16
 -21   7   6    0.60    1.40
 -19   7   6   -0.90    1.36
  19   7  -6    1.40    1.29
  19   7  -6    1.50    1.68
 -17  -7   6   -0.08    1.03
 -17   7   6   -1.42    1.15
 -15  -7   6    6.31    1.21
 -15   7   6    6.12    1.46
 -13  -7   6    6.97    1.50
 -13   7   6    6.01    1.35
 -11  -7   6    0.83    0.68
 -11   7   6    0.92    0.89
  -9  -7   6   14.56    1.53
  -9   7   6   11.74    1.84
  -9   7   6   12.08    1.57
   9   7  -6   12.26    1.23
  -7  -7   6    2.99    0.69
  -7   7   6    3.98    0.94
  -7   7   6    2.54    1.22
   7   7  -6    2.23    0.53
  -5  -7   6    2.19    0.61
   5   7  -6    1.73    0.57
  -5   7   6    2.49    0.80
  -3  -7   6   22.15    1.61
   3   7  -6   21.52    1.44
   3   7  -6   18.52    1.94
  -3   7   6   19.05    2.14
  -3   7   6   20.66    1.71
  -1  -7   6    3.68    0.74
  -1   7   6    2.95    1.09
   1   7  -6    4.37    0.76
   1   7  -6    4.30    0.75
   1  -7   6    3.45    0.86
   1   7   6    4.31    1.16
  -1   7  -6    4.63    0.84
  -1   7  -6    3.27    0.70
   3  -7   6    0.90    0.56
   3   7   6    0.35    1.01
  -3   7  -6    0.57    0.55
  -3   7  -6    0.22    0.68
   5  -7   6    0.77    0.49
   5   7   6    0.28    1.08
  -5   7  -6   -0.66    0.75
  -5   7  -6    1.05    0.63
  -7   7  -6    4.23    0.84
  -7   7  -6    5.41    1.26
   7   7   6    3.19    1.36
   9   7   6   -1.03    1.39
  -9   7  -6    0.15    0.88
  -9   7  -6    0.67    0.75
 -11   7  -6    0.52    0.83
  11   7   6   -1.29    1.51
 -11   7  -6    0.76    0.97
 -13   7  -6    0.94    1.04
  18   8  -6    3.50    1.59
 -18   8   6    2.73    1.76
  18   8  -6    5.13    1.98
 -16  -8   6    4.88    1.33
  16   8  -6    8.77    1.78
 -16   8   6    5.57    1.67
 -14  -8   6   15.26    2.35
 -14   8   6   12.54    2.37
 -12  -8   6    2.59    0.93
 -12   8   6    1.41    1.24
 -10  -8   6   13.56    1.75
 -10   8   6   13.74    2.06
  -8  -8   6   35.26    2.35
  -8   8   6   30.46    3.01
  -8   8   6   35.06    2.56
   8   8  -6   34.00    2.11
  -6  -8   6   21.25    1.85
  -6   8   6   19.94    1.96
   6   8  -6   20.72    2.05
  -6   8   6   15.95    2.34
  -4  -8   6   32.96    2.14
   4   8  -6   30.87    2.25
  -4   8   6   27.84    2.64
  -4   8   6   27.04    2.21
   4   8  -6   29.59    2.09
  -2  -8   6   35.55    2.24
   2   8  -6   34.31    2.31
   2   8  -6   33.08    2.22
  -2   8   6   35.26    2.38
  -2   8   6   32.60    2.75
   0  -8   6    3.16    0.84
   0   8  -6    1.72    0.89
   0   8  -6    2.87    0.78
   0   8   6    1.86    1.09
   2  -8   6    1.05    0.72
   2   8   6   -0.86    1.10
  -2   8  -6   -0.16    1.03
  -2   8  -6    0.99    0.69
   4   8   6    7.79    1.67
  -4   8  -6   11.11    1.78
  -4   8  -6    8.24    1.48
   6   8   6    8.97    1.86
  -6   8  -6   10.22    1.86
   8   8   6    8.12    1.97
  -8   8  -6   14.11    2.25
  -8   8  -6    9.78    1.70
 -10   8  -6    2.79    1.14
  10   8   6    0.48    1.76
 -12   8  -6   12.47    2.69
  17   9  -6   10.27    2.40
  17   9  -6    6.87    2.02
 -17   9   6    7.03    1.95
  15   9  -6    5.15    1.85
 -15   9   6    1.27    1.83
  15   9  -6    3.91    1.53
 -13  -9   6    7.17    1.51
 -13   9   6    7.39    1.86
 -11  -9   6   18.68    2.36
 -11   9   6   14.52    2.62
  -9  -9   6    4.25    1.15
  -9   9   6    5.05    1.40
  -7  -9   6   13.64    1.93
   7   9  -6   12.97    1.84
  -7   9   6   11.70    2.24
  -5  -9   6   13.11    2.04
   5   9  -6   14.70    1.81
  -5   9   6   14.20    2.20
   5   9  -6   13.41    1.81
  -3  -9   6    8.57    1.84
   3   9  -6    8.59    1.80
   3   9  -6    6.12    0.97
  -3   9   6    8.38    1.53
  -1  -9   6   17.86    2.09
  -1   9   6   18.04    2.26
   1   9  -6   20.02    2.08
   1   9  -6   19.83    2.09
   1  -9   6   24.04    2.21
  -1   9  -6   21.88    2.26
   1   9   6   19.00    2.78
  -1   9  -6   26.88    2.37
  -3   9  -6   12.23    2.07
   3   9   6   11.38    1.99
   5   9   6    2.26    1.69
  -5   9  -6    5.41    1.11
   7   9   6    2.00    1.84
  -7   9  -6    5.56    1.35
   9   9   6   11.00    2.51
 -14  10   6    1.81    1.95
  14  10  -6    4.21    1.88
  14  10  -6    3.48    2.19
  12  10  -6   -0.66    1.75
  12  10  -6    1.61    1.49
  10  10  -6    2.46    1.61
 -10  10   6    1.42    1.86
  10  10  -6    2.35    1.36
  -8 -10   6    1.10    1.38
  -8  10   6    3.26    1.65
   8  10  -6    5.04    1.59
  -6 -10   6    4.42    1.58
   6  10  -6    2.96    1.41
  -6  10   6    6.25    1.64
   6  10  -6    5.35    1.08
   6  10  -6    8.15    1.59
  -4 -10   6   12.43    2.48
   4  10  -6   13.92    2.43
   4  10  -6   14.11    2.15
  -4  10   6   14.68    2.77
   4  10  -6   14.35    2.22
  -2 -10   6    4.48    1.36
  -2  10   6    6.81    1.60
   2  10  -6    6.71    1.42
   2  10  -6    4.19    1.40
   2  10  -6    4.62    1.03
   0  10  -6    2.61    1.08
   0  10   6   -0.24    1.68
  -2  10  -6    0.67    1.00
  -4  10  -6    3.98    1.38
   4  10   6   -0.07    1.77
   6  10   6   -0.18    1.91
  -6  10  -6    4.91    1.41
   9  11  -6    4.06    2.16
  -7  11   6   -1.80    1.99
   7  11  -6    2.05    1.98
   7  11  -6    2.38    2.28
   7  11  -6    4.59    1.75
   5  11  -6    2.71    1.67
   5  11  -6    1.38    1.89
   5  11  -6    0.96    1.24
  -5  11   6    2.78    1.98
   3  11  -6    2.15    1.24
  -3  11   6    2.49    1.90
   3  11  -6    2.43    2.12
   1  11  -6    1.32    1.33
  -1  11   6    1.18    1.94
  -1  11  -6    1.69    1.32
   1  11   6    2.42    1.97
 -26   0   7    2.31    1.26
 -24   0   7    1.22    0.97
 -22   0   7    0.07    0.70
 -20   0   7   -0.44    0.56
 -20   0   7    0.09    0.62
 -18   0   7   -0.09    0.56
 -18   0   7    0.06    0.52
 -16   0   7    0.20    0.68
 -16   0   7    0.06    0.40
 -14   0   7   -0.32    0.30
 -14   0   7    0.06    0.52
 -12   0   7   -0.09    0.24
 -12   0   7    0.11    0.47
 -10   0   7   -0.07    0.23
 -10   0   7    0.48    0.42
  -8   0   7   -0.32    0.22
  -8   0   7   -0.07    0.37
  -6   0   7    0.32    0.31
  -6   0   7   -0.31    0.26
  -4   0   7    0.22    0.23
  -4   0   7   -0.42    0.35
   2   0  -7    0.37    0.27
  -2   0   7    0.48    0.51
   0   0  -7    0.64    0.27
   0   0   7   -0.13    0.61
  -2   0  -7    0.06    0.24
   2   0   7    0.23    0.74
  -4   0  -7    0.28    0.26
  -4   0  -7    0.02    0.26
   4   0   7    1.01    0.90
  -6   0  -7   -0.24    0.31
  -6   0  -7    0.52    0.31
   6   0   7    0.05    1.00
  -8   0  -7    0.21    0.38
   8   0   7    0.27    1.20
  -8   0  -7    0.11    0.35
 -10   0  -7   -0.05    0.46
 -10   0  -7    1.30    0.66
  10   0   7    0.47    1.09
  12   0   7   -1.86    1.24
 -12   0  -7   -0.48    0.50
 -12   0  -7    0.49    0.59
 -14   0  -7    1.16    0.75
 -14   0  -7   -0.48    0.63
  14   0   7   -1.69    1.43
 -16   0  -7    1.91    1.05
 -18   0  -7    4.30    1.58
 -25  -1   7    3.40    1.33
 -25   1   7    2.16    1.19
 -23  -1   7   19.06    1.94
 -23   1   7   14.14    1.79
 -21  -1   7   29.11    1.97
 -21  -1   7   25.32    1.89
 -21   1   7   28.10    1.97
 -19  -1   7   14.84    1.34
 -19  -1   7   14.13    1.30
 -19   1   7   14.48    1.19
 -19   1   7   15.00    1.46
 -17  -1   7   62.81    2.91
 -17  -1   7   70.16    3.05
 -17   1   7   65.29    3.03
 -17   1   7   68.89    2.79
 -15  -1   7   71.34    3.03
 -15  -1   7   74.67    3.21
 -15   1   7   73.85    2.95
 -15   1   7   73.57    3.25
 -13  -1   7   24.15    1.38
 -13  -1   7   22.17    1.33
 -13   1   7   23.26    1.24
 -13   1   7   23.69    1.60
 -11  -1   7   27.15    1.35
 -11  -1   7   26.02    1.43
 -11   1   7   27.00    1.33
 -11   1   7   30.61    1.63
  -9  -1   7  163.77    5.92
  -9  -1   7  162.53    5.68
  -9   1   7  161.77    5.79
  -9   1   7  175.69    5.96
  -7  -1   7  114.15    3.88
  -7  -1   7  109.61    4.13
  -7   1   7  109.50    4.08
  -7   1   7  118.08    4.14
  -5  -1   7  342.94   11.83
  -5   1   7  356.50   11.86
   5   1  -7  353.61   11.67
  -5   1   7  351.68   11.77
  -3  -1   7  139.92    5.13
  -3   1   7  146.97    5.29
  -3   1   7  143.22    5.02
   3   1  -7  146.06    5.01
  -1  -1   7  322.07   11.09
  -1   1   7  335.47   11.27
   1   1  -7  323.07   10.95
  -1  -1  -7   48.47    2.04
   1  -1   7   45.00    2.17
   1   1   7   46.04    2.48
  -1   1  -7   47.84    1.94
  -3  -1  -7   88.00    3.33
   3  -1   7   84.74    3.51
  -3   1  -7   83.59    3.05
  -3   1  -7   85.06    3.27
   3   1   7   90.23    3.82
  -5  -1  -7  146.83    5.18
  -5  -1  -7  139.33    5.08
   5  -1   7  140.89    5.42
  -5   1  -7  139.46    4.97
   5   1   7  146.64    5.76
  -5   1  -7  142.25    5.17
   7  -1   7   12.09    1.85
  -7  -1  -7   14.94    1.28
  -7  -1  -7   12.27    0.97
  -7   1  -7   12.89    0.99
   7   1   7   14.70    2.38
  -7   1  -7   12.19    0.94
  -9  -1  -7   64.78    2.85
  -9  -1  -7   63.93    2.85
   9  -1   7   63.06    3.29
   9   1   7   64.98    3.60
  -9   1  -7   65.88    2.84
  -9   1  -7   64.95    2.72
 -11  -1  -7   24.66    1.83
 -11  -1  -7   26.83    1.76
  11  -1   7   25.99    2.42
 -11   1  -7   25.78    1.66
  11   1   7   26.06    2.80
 -11   1  -7   28.12    1.92
 -13  -1  -7    0.07    0.70
 -13  -1  -7    3.00    0.79
  13  -1   7    1.57    1.16
  13   1   7   -0.19    1.45
 -13   1  -7    1.37    0.56
 -15  -1  -7    3.08    0.88
  15   1   7    4.40    1.94
 -15   1  -7    5.24    0.89
 -17  -1  -7   11.46    2.40
 -17   1  -7   11.45    2.25
 -26  -2   7   27.27    3.26
 -26   2   7   21.08    2.69
 -24  -2   7   30.99    2.58
 -24   2   7   24.89    2.35
  24   2  -7   25.66    3.17
  24   2  -7   25.83    3.08
 -22  -2   7   17.05    1.95
 -22  -2   7   11.57    1.63
 -22   2   7   16.92    1.79
 -20  -2   7   24.38    1.82
 -20  -2   7   29.30    1.90
 -20   2   7   25.05    1.90
 -18  -2   7   48.07    2.43
 -18  -2   7   53.09    2.61
 -18   2   7   49.88    2.16
 -18   2   7   50.58    2.62
 -16  -2   7   83.10    3.54
 -16  -2   7   68.68    3.29
 -16   2   7   86.29    3.59
 -16   2   7   83.07    3.10
 -14  -2   7   22.58    1.52
 -14  -2   7   20.09    1.31
 -14   2   7   23.00    1.78
 -14   2   7   22.08    1.16
 -12  -2   7  254.08    8.93
 -12  -2   7  242.29    8.60
 -12   2   7  256.92    8.95
 -12   2   7  253.17    8.57
 -10  -2   7   81.41    3.24
 -10  -2   7   78.26    2.95
 -10   2   7   77.29    2.99
 -10   2   7   83.39    3.32
  -8  -2   7  107.94    3.78
  -8  -2   7  107.93    4.12
   8   2  -7  112.03    3.81
  -8   2   7  110.37    4.15
  -8   2   7  106.68    3.98
  -6  -2   7  322.49   10.58
  -6  -2   7  316.83   10.98
   6   2  -7  320.73   10.71
  -6   2   7  325.06   10.95
  -6   2   7  325.55   10.99
  -4  -2   7   80.07    3.15
  -4   2   7   80.96    3.15
   4   2  -7   82.62    2.98
  -4   2   7   83.81    3.40
  -2  -2   7   74.31    2.95
  -2   2   7   74.75    3.27
   2   2  -7   80.38    2.89
   0  -2   7   68.99    2.77
   0   2   7   69.22    3.19
   0   2  -7   71.46    2.73
   2  -2   7  204.35    7.16
   2   2   7  206.42    7.56
  -2   2  -7  202.81    7.17
   4  -2   7    7.00    1.15
  -4   2  -7    9.02    0.66
   4   2   7   10.86    1.93
  -4   2  -7    9.12    0.80
   6  -2   7   33.02    1.95
   6   2   7   37.76    2.70
  -6   2  -7   36.10    1.60
  -6   2  -7   35.80    1.81
   8  -2   7   94.13    3.88
   8   2   7   99.23    4.64
  -8   2  -7   98.12    3.96
  -8   2  -7   99.22    3.68
  10  -2   7   24.56    1.78
 -10  -2  -7   22.20    1.61
 -10   2  -7   25.11    1.50
 -10   2  -7   22.26    1.53
  10   2   7   24.36    2.63
  12  -2   7   39.72    2.35
 -12  -2  -7   39.52    2.26
 -12   2  -7   36.97    2.12
  12   2   7   38.38    3.40
 -12   2  -7   42.77    2.13
 -14  -2  -7   10.54    1.67
 -14   2  -7    9.40    1.49
 -16  -2  -7   10.93    2.21
 -18  -2  -7   14.19    3.06
 -25  -3   7   21.81    2.97
  25   3  -7   20.38    3.96
  25   3  -7   16.60    2.79
 -25   3   7   18.66    2.45
 -23  -3   7   13.90    1.98
  23   3  -7   14.33    2.94
 -23   3   7    9.89    1.86
 -21  -3   7    6.81    1.44
 -21   3   7    6.36    1.20
 -19  -3   7   16.70    1.50
 -19  -3   7   15.98    1.59
 -19   3   7   15.32    1.68
 -17  -3   7    2.86    0.71
 -17  -3   7    4.69    0.98
 -17   3   7    3.75    0.88
 -17   3   7    3.88    0.93
 -15  -3   7    7.41    1.05
 -15  -3   7    7.99    1.09
 -15   3   7    9.31    0.72
 -15   3   7    9.75    1.36
 -13  -3   7   56.71    2.46
 -13  -3   7   61.75    2.80
 -13   3   7   60.03    2.98
 -13   3   7   59.81    2.31
 -11  -3   7  172.37    6.01
 -11  -3   7  182.02    6.43
 -11   3   7  163.36    5.94
 -11   3   7  170.74    6.44
  -9  -3   7   21.94    1.07
  -9  -3   7   21.08    1.35
  -9   3   7   22.18    1.43
   9   3  -7   23.81    1.06
  -9   3   7   20.58    1.30
  -7  -3   7  104.49    3.69
  -7  -3   7  108.27    4.11
  -7   3   7  102.29    4.11
   7   3  -7  107.92    3.73
  -7   3   7  107.04    4.06
  -5  -3   7   32.13    1.63
   5   3  -7   32.87    1.42
  -5   3   7   32.34    1.68
  -5   3   7   33.69    1.99
  -3  -3   7   86.17    3.39
   3   3  -7   87.75    3.30
  -3   3   7   88.70    3.70
  -1  -3   7  286.13    9.82
  -1   3   7  276.21   10.10
   1   3  -7  297.70    9.87
   1  -3   7  203.01    7.25
  -1   3  -7  214.28    7.42
   1   3   7  208.76    7.72
   3  -3   7   88.56    3.39
   3   3   7   88.36    4.05
  -3   3  -7   89.71    3.59
   5  -3   7  115.68    4.37
  -5   3  -7  121.91    4.21
   5   3   7  118.81    5.14
  -5   3  -7  118.64    4.66
   7  -3   7   10.36    1.11
   7   3   7    9.74    2.02
  -7   3  -7   10.75    1.06
  -7   3  -7   10.24    0.86
  -9   3  -7    9.79    1.10
  -9   3  -7   11.23    0.97
   9   3   7    7.61    1.48
 -11   3  -7    8.68    1.21
  11   3   7    6.57    1.58
 -13   3  -7   19.10    1.71
 -13   3  -7   22.57    1.70
 -15   3  -7   14.33    1.85
  15   3   7    9.63    2.39
  24   4  -7    6.98    2.01
  24   4  -7   10.29    2.47
 -24   4   7    5.18    1.41
 -24   4   7    4.23    1.57
 -22  -4   7    2.68    1.01
 -22   4   7    1.62    1.12
 -20  -4   7    3.21    0.88
 -20  -4   7    5.12    0.95
 -20   4   7    5.12    1.15
 -18  -4   7   17.39    1.49
 -18  -4   7   15.80    1.70
 -18   4   7   16.24    1.78
 -16  -4   7   29.21    1.76
 -16  -4   7   30.08    2.04
 -16   4   7   28.54    2.06
 -14  -4   7   15.94    1.26
 -14  -4   7   15.31    1.40
 -14   4   7   16.45    1.59
 -14   4   7   17.12    0.89
 -12  -4   7   22.88    1.54
 -12  -4   7   21.73    1.30
 -12   4   7   25.00    1.18
 -12   4   7   23.10    1.85
 -10  -4   7   73.47    2.86
 -10  -4   7   72.78    3.23
 -10   4   7   74.58    2.95
  10   4  -7   77.32    2.68
 -10   4   7   73.92    3.35
  -8  -4   7   44.41    2.18
  -8   4   7   43.82    2.25
  -8   4   7   43.85    2.27
   8   4  -7   45.36    1.78
  -6  -4   7   35.50    1.86
  -6   4   7   37.97    2.23
   6   4  -7   36.07    1.60
  -6   4   7   33.98    1.92
  -4  -4   7  213.52    7.71
  -4   4   7  217.43    7.86
  -4   4   7  215.33    7.87
   4   4  -7  221.95    7.60
  -2  -4   7   61.68    2.68
  -2   4   7   66.97    3.23
   2   4  -7   63.20    2.69
   0  -4   7   32.30    1.63
   0   4   7   36.64    2.46
   0   4  -7   31.87    1.73
   2  -4   7   56.45    2.41
  -2   4  -7   56.14    2.63
   2   4   7   58.84    3.18
   4  -4   7   70.97    2.86
   4   4   7   75.38    3.72
  -4   4  -7   71.16    2.70
  -4   4  -7   67.44    3.18
   6  -4   7    3.52    0.70
  -6   4  -7    2.52    0.51
   6   4   7    2.41    1.09
   8  -4   7   59.75    2.41
  -8   4  -7   58.04    2.86
   8   4   7   57.13    3.54
  -8   4  -7   57.94    2.44
  10   4   7    4.15    1.47
 -10   4  -7    4.21    0.72
  12   4   7    8.24    1.81
 -12   4  -7   13.83    1.39
 -12   4  -7   10.50    1.50
 -14   4  -7   11.11    1.75
 -16   4  -7   13.92    2.32
 -23  -5   7    2.85    1.47
  23   5  -7    2.93    1.72
  23   5  -7    1.25    2.05
 -23   5   7    2.04    1.38
 -21  -5   7    3.05    1.16
 -21  -5   7    5.39    1.18
 -21   5   7    4.66    1.31
 -19  -5   7    2.58    0.95
 -19   5   7    2.83    1.16
 -17  -5   7    7.27    1.41
 -17  -5   7    9.11    1.27
 -17   5   7    7.45    1.65
 -15  -5   7    9.55    1.13
 -15  -5   7   10.56    1.39
 -15   5   7    7.77    1.46
 -13  -5   7    7.30    1.12
 -13   5   7    6.84    1.30
 -11  -5   7   19.62    1.51
  11   5  -7   19.96    1.01
 -11   5   7   22.55    1.34
 -11   5   7   22.19    1.71
  -9  -5   7    3.18    0.77
  -9   5   7    2.74    0.83
   9   5  -7    1.71    0.29
  -9   5   7    2.34    0.73
  -7  -5   7    3.30    0.75
   7   5  -7    3.95    0.68
  -7   5   7    4.77    1.03
  -7   5   7    3.60    1.01
  -5  -5   7   35.70    1.98
  -5   5   7   36.88    2.14
   5   5  -7   36.52    1.81
  -5   5   7   39.85    2.56
  -3  -5   7   27.41    1.66
   3   5  -7   26.66    1.56
  -3   5   7   28.17    2.40
   3   5  -7   27.94    1.35
  -1  -5   7   17.56    1.19
   1   5  -7   15.42    1.24
   1   5  -7   15.39    1.02
  -1   5   7   18.60    2.13
   1  -5   7   18.60    1.24
  -1   5  -7   18.66    1.18
   1   5   7   22.12    2.23
  -1   5  -7   19.03    1.51
   3  -5   7    7.09    0.87
  -3   5  -7    6.64    0.90
  -3   5  -7    6.50    1.04
   3   5   7    7.73    1.80
   5  -5   7   19.68    1.22
  -5   5  -7   17.47    1.19
   5   5   7   17.16    2.13
  -5   5  -7   16.47    1.43
   7  -5   7   14.53    1.04
  -7   5  -7   13.71    1.10
  -7   5  -7   13.65    1.38
   7   5   7   12.05    2.13
  -9   5  -7   11.05    1.46
   9   5   7    6.16    1.55
  -9   5  -7    9.00    1.24
 -11   5  -7   15.09    1.75
 -11   5  -7   16.60    1.52
 -13   5  -7   20.32    1.78
 -13   5  -7   16.25    2.00
 -15   5  -7    0.60    0.92
  15   5   7   -2.97    2.04
  22   6  -7    2.08    1.57
 -22   6   7    0.48    1.48
  22   6  -7    3.82    2.00
 -20   6   7   -0.05    1.23
 -18  -6   7    2.83    1.08
 -18   6   7    3.01    1.28
 -16  -6   7    3.84    0.91
 -16   6   7    2.22    1.07
 -14  -6   7   -0.30    0.60
 -14   6   7    0.00    0.81
 -12  -6   7   31.12    2.07
 -12   6   7   30.66    2.21
 -10  -6   7    1.04    0.51
 -10   6   7    1.76    0.69
 -10   6   7    1.83    0.74
  10   6  -7    1.02    0.33
  -8  -6   7   43.13    2.35
  -8   6   7   42.24    2.49
   8   6  -7   44.45    2.01
  -8   6   7   44.27    2.64
  -6  -6   7    8.26    1.06
  -6   6   7    9.43    2.12
  -6   6   7    7.98    1.20
   6   6  -7   10.12    1.05
  -4  -6   7   17.29    1.36
  -4   6   7   18.23    1.53
  -4   6   7   18.29    2.28
   4   6  -7   18.21    1.40
  -2  -6   7   32.85    1.92
  -2   6   7   33.76    2.59
   2   6  -7   33.78    1.71
   2   6  -7   32.50    2.04
   0  -6   7   11.21    1.27
   0   6  -7    9.23    1.32
   0   6   7   12.54    2.01
   0   6  -7    9.52    1.04
  -2   6  -7    0.99    0.62
  -2   6  -7    1.67    0.52
   2   6   7    1.60    1.01
   4  -6   7   18.81    1.34
  -4   6  -7   20.00    1.67
   4   6   7   19.18    2.32
  -4   6  -7   17.02    1.36
   6  -6   7    1.74    0.47
  -6   6  -7    1.02    0.62
   6   6   7    1.20    1.16
  -6   6  -7    1.35    0.55
   8   6   7    6.62    1.57
  -8   6  -7   10.11    1.40
  -8   6  -7   10.06    1.57
 -10   6  -7   -0.04    0.65
 -10   6  -7    0.94    0.83
  12   6   7    6.08    2.07
 -14   6  -7    2.36    1.10
  14   6   7   -2.26    2.10
  21   7  -7    9.24    2.30
  21   7  -7    7.05    1.89
 -21   7   7    7.28    1.86
 -19  -7   7    1.22    1.17
 -19   7   7    0.65    1.46
 -17  -7   7    7.20    1.43
 -17   7   7    7.19    1.69
 -15  -7   7   12.98    1.94
 -15   7   7   10.82    2.21
 -13  -7   7    2.31    0.82
 -13   7   7    1.95    1.02
 -11  -7   7   37.69    2.41
 -11   7   7   34.89    2.49
  -9  -7   7   44.42    2.63
   9   7  -7   50.36    2.28
  -9   7   7   46.88    2.82
  -9   7   7   48.65    2.89
  -7  -7   7   32.75    2.06
  -7   7   7   29.24    2.63
   7   7  -7   33.32    1.87
  -7   7   7   31.69    2.20
  -5  -7   7   11.59    1.31
  -5   7   7   11.68    1.45
   5   7  -7   13.99    1.58
  -5   7   7    7.79    1.95
  -3  -7   7   20.61    1.57
   3   7  -7   18.44    1.43
  -3   7   7   19.10    1.67
  -3   7   7   16.50    2.14
   3   7  -7   21.02    1.78
  -1  -7   7   19.72    1.60
  -1   7   7   19.65    2.35
   1   7  -7   18.88    1.45
   1   7  -7   20.75    1.73
   1  -7   7   26.65    1.80
  -1   7  -7   21.70    1.66
  -1   7  -7   27.42    1.98
   1   7   7   25.69    2.55
   3  -7   7   28.89    1.90
  -3   7  -7   25.51    1.80
  -3   7  -7   29.59    2.12
   3   7   7   26.69    2.68
   5   7   7   14.57    2.57
  -5   7  -7   11.95    1.47
  -5   7  -7   16.82    1.82
   7   7   7    8.25    1.75
  -7   7  -7   13.34    1.92
  -7   7  -7    9.68    1.81
   9   7   7    5.61    1.90
  -9   7  -7    9.34    1.90
 -11   7  -7    0.16    0.92
  13   7   7   -1.71    2.20
 -13   7  -7    3.16    1.11
  20   8  -7    3.94    1.85
  20   8  -7    4.43    2.42
  18   8  -7    1.62    1.84
 -18   8   7   -1.43    1.53
 -16  -8   7   -0.33    1.03
 -16   8   7   -1.10    1.35
 -14  -8   7    5.66    1.34
 -14   8   7    5.66    1.59
 -12  -8   7    5.59    1.14
 -12   8   7    6.45    1.52
 -10  -8   7    1.96    0.78
 -10   8   7    1.99    1.09
  -8  -8   7    4.81    0.98
  -8   8   7    2.21    1.31
   8   8  -7    4.21    0.87
  -8   8   7    5.83    1.21
  -6  -8   7    3.92    0.85
  -6   8   7    2.46    1.26
  -6   8   7    4.06    1.01
   6   8  -7    3.76    0.76
  -4  -8   7    4.94    0.96
  -4   8   7    2.46    1.30
  -4   8   7    5.33    1.11
   4   8  -7    5.56    0.99
   4   8  -7    3.24    0.70
  -2  -8   7    5.99    1.43
   2   8  -7    4.27    0.92
   2   8  -7    3.20    0.74
  -2   8   7    3.96    1.36
  -2   8   7    3.99    1.03
   0  -8   7   15.87    1.69
   0   8   7   10.89    2.39
   0   8  -7   16.38    1.81
   0   8  -7   14.83    1.59
   2  -8   7   16.80    1.67
  -2   8  -7   11.82    1.71
   2   8   7   11.18    2.45
  -2   8  -7   16.51    1.82
  -4   8  -7    2.29    0.82
   4   8   7   -0.60    1.22
  -6   8  -7    4.11    1.00
   6   8   7    2.02    1.67
   8   8   7   -1.60    1.57
  -8   8  -7    0.82    0.88
 -10   8  -7    1.51    1.11
  17   9  -7    4.71    1.79
  17   9  -7    4.49    2.21
 -15  -9   7   -1.08    1.27
 -15   9   7   -2.07    1.67
 -13  -9   7    0.29    1.15
 -13   9   7   -1.66    1.51
 -11  -9   7    3.12    1.27
 -11   9   7    5.67    1.63
  -9  -9   7    1.14    0.97
  -9   9   7    3.11    1.32
  -7  -9   7   -0.05    0.88
   7   9  -7   -0.04    0.75
  -7   9   7    1.09    1.19
  -5  -9   7    2.37    1.01
  -5   9   7    2.33    1.28
   5   9  -7    2.93    0.73
   5   9  -7    3.60    1.13
  -3  -9   7    5.11    1.18
  -3   9   7    5.16    1.36
   3   9  -7    3.61    0.83
   3   9  -7    4.95    1.22
  -1  -9   7    1.89    0.98
   1   9  -7    0.92    0.79
  -1   9   7    4.71    1.32
   1  -9   7    0.77    0.90
  -1   9  -7    1.29    0.79
  -3   9  -7    1.51    0.92
   3   9   7   -2.02    1.48
  -5   9  -7   -0.65    0.93
  -7   9  -7    1.16    1.21
  -9   9  -7   -0.43    1.23
  14  10  -7    1.42    2.15
  14  10  -7    1.73    1.74
 -12 -10   7    6.50    1.85
 -12  10   7    7.34    2.23
  12  10  -7    8.77    2.02
 -10 -10   7    4.01    1.52
 -10  10   7    4.13    2.02
  -8 -10   7   -0.07    1.35
  -8  10   7   -0.52    1.73
  -6 -10   7    2.28    1.51
   6  10  -7    4.34    2.28
   6  10  -7    2.61    1.03
  -6  10   7    4.85    1.69
  -4 -10   7    3.31    1.38
   4  10  -7    3.67    0.97
  -4  10   7    1.87    1.54
  -2 -10   7    0.31    1.23
   2  10  -7    2.57    0.94
  -2  10   7    3.98    1.66
   0  10   7    3.05    1.66
   0  10  -7    0.40    0.98
  -2  10  -7    3.69    1.19
   2  10   7   -0.87    1.82
   4  10   7   -2.41    1.89
   6  10   7   -2.50    2.10
   7  11  -7    3.60    2.00
   7  11  -7    4.10    1.79
   5  11  -7    3.68    1.67
  -5  11   7    2.86    1.98
   5  11  -7    6.12    2.03
  -3  11   7   -1.01    1.96
   3  11  -7   -0.38    1.25
   1  11  -7   -1.41    1.28
  -1  11   7    1.12    2.07
 -26   0   8   26.37    2.87
 -24   0   8   37.85    2.62
 -22   0   8   38.25    2.32
 -22   0   8   39.31    2.39
 -20   0   8   37.73    2.10
 -20   0   8   40.55    2.22
 -18   0   8   64.60    2.93
 -18   0   8   61.27    2.88
 -16   0   8  177.59    6.48
 -16   0   8  174.54    6.46
 -14   0   8   75.06    3.07
 -14   0   8   72.16    3.02
 -12   0   8  141.08    5.06
 -12   0   8  136.57    5.08
 -10   0   8  253.84    8.43
 -10   0   8  237.26    8.47
  -8   0   8  102.20    3.99
  -8   0   8  114.02    3.94
  -6   0   8  228.26    8.26
  -6   0   8  251.76    8.12
  -4   0   8  146.91    4.99
  -4   0   8  144.44    5.30
   2   0  -8  217.52    7.58
  -2   0   8  224.23    7.81
   0   0   8  148.06    5.53
   0   0  -8  146.59    5.25
  -2   0  -8  161.00    5.73
   2   0   8  160.21    6.09
  -4   0  -8  183.80    6.53
  -4   0  -8  179.68    6.34
   4   0   8  186.99    6.98
  -6   0  -8   64.47    2.70
   6   0   8   60.56    3.44
  -6   0  -8   60.01    2.50
  -8   0  -8   85.31    3.37
  -8   0  -8   85.17    3.51
   8   0   8   83.27    4.12
 -10   0  -8  123.04    4.89
 -10   0  -8  128.56    4.93
  10   0   8  125.98    5.53
 -12   0  -8   29.06    1.85
  12   0   8   22.78    2.90
 -12   0  -8   25.18    1.92
 -14   0  -8    6.82    1.03
  14   0   8    9.36    1.90
 -27   1   8   12.82    2.78
 -25  -1   8    5.68    1.42
 -25   1   8    4.72    1.28
  25   1  -8    4.22    1.79
 -23  -1   8    6.59    1.56
 -23   1   8    7.93    1.53
 -21  -1   8    9.13    1.30
 -21  -1   8   10.87    1.37
 -21   1   8   10.91    1.43
 -21   1   8    8.44    1.46
 -19  -1   8    5.68    1.04
 -19  -1   8    5.51    1.04
 -19   1   8    4.90    0.93
 -19   1   8    6.28    1.10
 -17  -1   8   61.81    2.82
 -17  -1   8   57.38    2.68
 -17   1   8   56.91    2.78
 -17   1   8   58.45    2.55
 -15  -1   8   58.59    2.74
 -15  -1   8   57.13    2.55
 -15   1   8   59.72    2.82
 -15   1   8   59.63    2.51
 -13  -1   8   45.62    2.05
 -13  -1   8   46.61    2.22
 -13   1   8   49.51    2.33
 -13   1   8   45.29    2.04
 -11  -1   8   88.84    3.48
 -11  -1   8   95.88    3.73
 -11   1   8   93.99    3.58
 -11   1   8  103.49    3.79
  -9  -1   8  120.22    4.31
  -9  -1   8  121.77    4.59
  -9   1   8  121.21    4.50
  -9   1   8  133.21    4.62
  -7  -1   8   68.23    2.56
  -7  -1   8   76.82    2.92
  -7   1   8   71.28    2.89
  -7   1   8   74.39    2.85
  -5  -1   8   59.52    2.51
  -5   1   8   60.46    2.65
  -5   1   8   60.16    2.40
   5   1  -8   66.30    2.42
  -3  -1   8   43.61    2.03
   3   1  -8   49.13    1.92
  -3   1   8   43.32    2.26
  -1  -1   8   38.87    1.98
   1   1  -8   39.59    1.73
  -1   1   8   41.22    2.30
   1  -1   8   32.69    1.91
   1   1   8   35.48    2.36
  -1   1  -8   35.16    1.61
   3  -1   8   21.37    1.81
  -3  -1  -8   25.37    1.55
  -3   1  -8   23.50    1.30
  -3   1  -8   23.58    1.09
   3   1   8   25.14    2.26
  -5  -1  -8   13.78    1.28
   5  -1   8   11.81    1.74
   5   1   8   13.94    2.21
  -5   1  -8   11.27    0.84
  -5   1  -8   12.68    0.98
   7  -1   8   31.64    2.43
  -7  -1  -8   32.76    1.90
  -7  -1  -8   30.62    1.64
  -7   1  -8   33.24    1.81
   7   1   8   32.28    2.74
  -7   1  -8   32.09    1.57
   9  -1   8   10.43    1.99
  -9  -1  -8    8.25    1.46
  -9  -1  -8    8.87    1.38
  -9   1  -8   11.88    1.06
  -9   1  -8   12.04    1.21
   9   1   8   10.56    2.27
  11  -1   8    2.67    1.13
 -11  -1  -8    2.89    0.71
 -11   1  -8    4.32    0.79
  11   1   8    0.88    1.42
 -11   1  -8    2.33    0.55
 -13  -1  -8    6.44    0.99
 -13   1  -8    9.80    1.49
  13   1   8    9.50    1.88
 -15  -1  -8    6.70    1.23
 -15   1  -8    9.64    1.93
 -17  -1  -8    5.35    1.62
 -26  -2   8   15.91    2.98
 -26   2   8   10.34    2.31
 -24  -2   8    2.05    1.08
 -24  -2   8   -0.57    0.95
 -24   2   8   -0.20    0.93
 -22  -2   8    3.15    0.84
 -22   2   8    3.17    1.00
 -20  -2   8    3.91    0.80
 -20  -2   8    2.96    0.71
 -20   2   8    3.08    0.88
 -18  -2   8    2.44    0.64
 -18  -2   8    2.59    0.63
 -18   2   8    3.34    0.84
 -18   2   8    2.96    0.50
 -16  -2   8   53.50    2.62
 -16  -2   8   50.12    2.44
 -16   2   8   53.15    2.66
 -16   2   8   53.72    2.26
 -14  -2   8   68.23    2.97
 -14  -2   8   66.80    2.70
 -14   2   8   62.71    3.08
 -14   2   8   64.61    2.63
 -12  -2   8   18.25    1.28
 -12  -2   8   17.79    1.05
 -12   2   8   17.76    1.47
 -12   2   8   14.63    1.03
 -10  -2   8   29.67    1.58
 -10  -2   8   27.79    1.27
 -10   2   8   28.44    1.63
 -10   2   8   26.07    1.41
  -8  -2   8   89.36    3.46
  -8  -2   8   85.73    3.05
  -8   2   8   85.84    3.43
  -8   2   8   84.68    3.37
   8   2  -8   90.05    3.18
  -6  -2   8   61.38    2.66
   6   2  -8   65.91    2.48
  -6   2   8   66.67    2.68
  -6   2   8   67.44    2.86
  -4  -2   8   75.23    3.08
  -4   2   8   80.35    3.40
  -4   2   8   77.03    3.06
   4   2  -8   81.12    2.94
  -2  -2   8   42.71    1.97
  -2   2   8   44.33    2.51
   2   2  -8   43.95    1.85
   0  -2   8   75.05    3.06
   0   2   8   75.92    3.54
   0   2  -8   77.50    2.97
   2  -2   8   34.14    1.87
   2   2   8   34.72    2.51
  -2   2  -8   37.36    1.71
   4  -2   8   11.73    1.37
  -4   2  -8   13.99    1.04
  -4   2  -8   13.75    0.80
   4   2   8   14.38    2.12
   6  -2   8    2.62    0.74
   6   2   8    1.87    1.19
  -6   2  -8    1.86    0.47
   8  -2   8   49.47    2.52
  -8   2  -8   48.77    2.37
   8   2   8   49.45    3.31
  -8   2  -8   50.67    2.14
 -10   2  -8    3.48    0.76
  10   2   8    1.13    1.36
  12  -2   8   27.63    2.02
 -12   2  -8   23.45    1.83
  14   2   8   -0.48    1.84
 -14   2  -8    2.38    0.74
 -16   2  -8    3.40    1.23
 -16   2  -8    0.13    0.81
 -25  -3   8   22.97    2.92
  25   3  -8   23.21    3.80
  25   3  -8   28.12    4.19
 -25   3   8   18.05    2.51
 -23  -3   8   23.67    2.33
 -23  -3   8   21.50    2.19
 -23   3   8   21.89    2.13
 -21  -3   8   16.65    1.80
 -21  -3   8   14.09    1.70
 -21   3   8   14.96    1.78
 -19  -3   8   41.85    2.49
 -19  -3   8   46.80    2.41
 -19   3   8   44.97    2.62
 -17  -3   8   48.10    2.38
 -17  -3   8   50.35    2.64
 -17   3   8   46.99    2.63
 -17   3   8   48.55    2.04
 -15  -3   8   39.92    2.20
 -15  -3   8   36.93    1.92
 -15   3   8   39.52    1.73
 -15   3   8   38.93    2.29
 -13  -3   8  106.75    4.27
 -13  -3   8   96.05    3.84
 -13   3   8  105.26    3.81
 -13   3   8  105.49    4.37
 -11  -3   8  117.86    4.51
 -11  -3   8  114.84    4.08
 -11   3   8  108.14    4.12
 -11   3   8  111.93    4.53
  -9  -3   8   41.85    1.71
  -9  -3   8   38.50    2.05
  -9   3   8   42.80    2.11
   9   3  -8   46.86    1.76
  -9   3   8   40.89    2.04
  -7  -3   8  108.67    4.25
  -7   3   8  107.99    4.26
   7   3  -8  110.64    3.90
  -7   3   8  110.43    4.25
  -5  -3   8   23.48    1.38
  -5   3   8   26.43    1.95
  -5   3   8   25.17    1.45
   5   3  -8   25.77    1.22
  -3  -3   8   34.17    1.71
  -3   3   8   35.57    2.26
   3   3  -8   35.13    1.60
  -1  -3   8  302.87   10.67
   1   3  -8  316.90   10.68
  -1   3   8  314.39   11.04
   1  -3   8  112.69    4.33
   1   3   8  119.97    4.99
  -1   3  -8  115.86    4.41
   3  -3   8  124.26    4.77
  -3   3  -8  133.35    4.97
   3   3   8  131.43    5.51
   5  -3   8   99.73    3.98
   5   3   8  107.85    4.87
  -5   3  -8  106.76    4.20
  -5   3  -8  103.85    3.73
   7  -3   8   31.83    1.76
   7   3   8   30.14    2.76
  -7   3  -8   32.76    1.53
  -7   3  -8   29.00    1.77
   9  -3   8   30.56    1.75
  -9   3  -8   29.46    1.55
  -9   3  -8   24.56    1.70
   9   3   8   22.55    2.73
 -11   3  -8   25.33    1.73
  11   3   8   18.92    2.92
 -11   3  -8   22.60    1.68
  13   3   8   11.63    2.22
 -13   3  -8   18.12    1.73
 -15   3  -8   12.22    1.99
  15   3   8    7.99    2.56
  17   3   8   -1.62    2.60
 -17   3  -8    2.75    1.14
 -24  -4   8    9.17    1.75
 -24   4   8    5.92    1.57
 -22  -4   8    6.47    1.21
 -22  -4   8    3.79    1.12
 -22   4   8    5.00    1.29
 -20  -4   8   14.08    1.70
 -20  -4   8   15.16    1.67
 -20   4   8   11.61    1.83
 -18  -4   8   10.73    1.52
 -18  -4   8   12.32    1.34
 -18   4   8   11.77    1.62
 -16  -4   8   21.39    1.73
 -16  -4   8   18.56    1.47
 -16   4   8   20.15    1.77
 -14  -4   8   42.00    2.34
 -14  -4   8   41.94    2.02
 -14   4   8   46.39    1.82
 -14   4   8   40.44    2.42
 -12  -4   8   73.89    3.26
 -12  -4   8   72.90    2.87
 -12   4   8   67.16    3.35
 -12   4   8   72.43    2.79
 -10  -4   8   70.45    3.19
 -10   4   8   71.41    2.99
 -10   4   8   71.52    3.29
  10   4  -8   76.57    2.69
  -8  -4   8   21.16    1.36
   8   4  -8   22.03    1.08
  -8   4   8   20.90    1.50
  -8   4   8   21.34    1.80
  -6  -4   8   27.59    1.61
   6   4  -8   27.63    1.35
  -6   4   8   27.28    1.68
  -6   4   8   27.77    2.14
  -4  -4   8   49.96    2.36
   4   4  -8   51.29    2.20
  -4   4   8   52.15    2.92
  -4   4   8   51.01    2.48
  -2  -4   8   93.66    3.76
   2   4  -8   95.71    3.74
  -2   4   8   95.85    4.32
   0  -4   8   77.15    3.20
   0   4  -8   78.53    3.29
   0   4   8   81.84    3.93
   2  -4   8   36.02    1.82
   2   4   8   39.35    2.82
  -2   4  -8   36.19    1.99
   4  -4   8   23.42    1.42
  -4   4  -8   24.52    1.58
   4   4   8   27.04    2.45
  -4   4  -8   25.22    1.20
   6  -4   8   24.02    1.41
  -6   4  -8   23.68    1.24
  -6   4  -8   23.70    1.60
   6   4   8   22.38    2.49
   8  -4   8   28.86    1.51
  -8   4  -8   27.59    1.43
  -8   4  -8   26.15    1.80
   8   4   8   23.98    2.79
 -10   4  -8    2.86    0.63
  10   4   8    1.73    1.46
  12   4   8   17.45    3.16
 -12   4  -8   21.15    1.89
 -14   4  -8   21.58    2.17
  14   4   8   14.45    2.67
 -16   4  -8    2.70    1.12
 -23  -5   8    2.44    1.30
 -23  -5   8    0.34    1.14
 -23   5   8   -0.39    1.34
 -21  -5   8   -0.46    0.89
 -21  -5   8    1.24    0.90
 -21   5   8    0.21    1.12
 -19  -5   8    6.26    1.09
 -19  -5   8    8.89    1.47
 -19   5   8    5.50    1.27
 -17  -5   8    9.39    1.44
 -17  -5   8    8.62    1.23
 -17   5   8    8.43    1.68
 -15  -5   8    8.20    1.16
 -15  -5   8    8.00    1.39
 -15   5   8    8.86    1.49
 -11  -5   8   31.66    1.97
 -11   5   8   32.46    2.11
  11   5  -8   34.43    1.49
 -11   5   8   36.98    1.82
  -9  -5   8    8.77    1.04
   9   5  -8   10.55    0.77
  -9   5   8   10.62    1.68
  -9   5   8   10.37    1.33
  -7  -5   8   97.95    4.17
  -7   5   8  104.99    4.45
   7   5  -8  107.68    3.89
  -7   5   8   99.86    4.41
  -5  -5   8   42.80    2.22
  -5   5   8   42.86    2.97
  -5   5   8   41.59    2.43
   5   5  -8   46.98    2.08
  -3  -5   8  307.24   11.02
   3   5  -8  321.05   11.01
  -3   5   8  318.06   11.38
  -1  -5   8   14.43    1.26
   1   5  -8   13.39    1.30
  -1   5   8   15.18    2.20
   1  -5   8    3.12    0.60
  -1   5  -8    2.92    0.53
   1   5   8    4.60    1.24
   3  -5   8   21.30    1.36
   3   5   8   21.08    2.38
  -3   5  -8   22.17    1.54
   5  -5   8   10.58    1.04
  -5   5  -8   10.06    0.91
   5   5   8    6.60    1.45
  -5   5  -8    8.61    1.15
   7  -5   8   30.08    1.59
   7   5   8   27.07    2.93
  -7   5  -8   28.57    1.98
  -7   5  -8   32.05    1.59
  -9   5  -8   16.25    1.45
   9   5   8   11.58    2.68
  -9   5  -8   12.48    1.54
  11   5   8    0.81    1.71
 -11   5  -8    3.31    0.76
  13   5   8   -2.10    1.83
 -15   5  -8    1.00    1.01
 -22  -6   8    1.01    1.24
 -22   6   8    2.12    1.53
 -20  -6   8   -0.17    0.95
 -20   6   8   -0.36    1.20
 -18  -6   8    0.68    0.92
 -18   6   8   -0.55    1.08
 -16  -6   8    2.68    0.87
 -16   6   8    1.89    1.06
 -14  -6   8    3.97    0.92
 -14   6   8    3.98    1.12
 -12  -6   8    5.77    1.18
 -12   6   8    6.49    1.39
 -10  -6   8   25.15    1.79
  10   6  -8   25.56    1.37
 -10   6   8   25.56    1.92
 -10   6   8   28.24    1.95
  -8  -6   8    3.10    0.67
   8   6  -8    2.50    0.45
  -8   6   8    1.61    1.13
  -8   6   8    2.44    0.78
  -6  -6   8   36.85    2.12
   6   6  -8   40.10    2.04
  -6   6   8   39.72    2.78
  -6   6   8   39.53    2.35
  -4  -6   8    5.22    1.00
   4   6  -8    5.95    1.15
   4   6  -8    6.62    0.90
  -4   6   8    6.36    1.16
  -4   6   8    4.95    1.27
  -2  -6   8    6.42    1.05
  -2   6   8    6.41    1.34
   2   6  -8    6.65    0.91
   2   6  -8    8.69    1.31
   0  -6   8    7.12    1.22
   0   6  -8    6.46    1.13
   0   6   8    4.34    1.24
   2  -6   8   14.63    1.42
  -2   6  -8   12.82    1.36
  -2   6  -8   10.29    1.10
   2   6   8   13.86    2.26
   4  -6   8    6.00    1.15
  -4   6  -8    3.31    0.68
  -4   6  -8    4.11    0.72
   4   6   8    4.26    1.42
   6  -6   8    2.48    0.79
   6   6   8    0.37    1.33
  -6   6  -8    1.72    0.69
  -6   6  -8    1.93    0.61
  -8   6  -8    9.89    1.57
   8   6   8    6.79    1.74
  10   6   8   -0.01    1.71
 -12   6  -8    5.12    1.11
  12   6   8    2.70    2.09
  14   6   8   -1.59    2.39
 -21  -7   8   -1.36    1.23
 -19  -7   8   -1.00    1.06
 -19   7   8   -1.11    1.39
 -17  -7   8    1.88    1.08
 -17   7   8    1.13    1.38
 -15  -7   8    0.94    0.89
 -15   7   8   -0.75    1.09
 -13  -7   8    6.22    1.49
 -13   7   8    6.25    1.34
 -11   7   8    3.14    1.03
  -9  -7   8    5.61    1.26
  -9   7   8    5.09    1.33
  -9   7   8    5.02    1.03
   9   7  -8    5.51    1.05
  -7  -7   8   10.27    1.37
   7   7  -8   12.98    1.39
  -7   7   8   11.33    1.52
  -5  -7   8   13.86    1.39
  -5   7   8   10.42    2.11
   5   7  -8   11.97    1.26
   5   7  -8   13.60    1.69
  -5   7   8   14.15    1.56
  -3  -7   8    1.25    0.62
  -3   7   8    0.52    1.16
   3   7  -8    1.28    0.67
  -3   7   8    1.22    0.77
   3   7  -8    1.46    0.57
   1   7  -8   10.08    1.41
   1   7  -8    8.31    1.21
  -1   7   8    7.06    1.46
   1  -7   8    2.89    0.77
   1   7   8    1.23    1.22
  -1   7  -8    2.08    0.59
   3  -7   8    2.99    0.87
  -3   7  -8    2.42    0.69
   3   7   8    1.21    1.33
   5   7   8   10.00    1.87
  -5   7  -8   11.09    1.70
  -7   7  -8    0.35    0.74
  -9   7  -8    0.59    0.82
 -11   7  -8   -0.14    0.97
 -20  -8   8   -0.97    1.55
  20   8  -8    4.18    2.31
 -18  -8   8    6.68    1.69
 -18   8   8    5.88    2.06
 -16  -8   8    4.50    1.34
 -16   8   8    3.50    1.70
 -14  -8   8    0.47    1.02
 -14   8   8    0.63    1.37
 -12  -8   8    3.37    1.07
 -12   8   8    1.90    1.29
 -10  -8   8    1.76    0.84
 -10   8   8    1.39    1.09
  -8  -8   8    2.66    0.83
   8   8  -8    3.10    0.81
  -8   8   8    3.78    1.14
  -6  -8   8    8.85    1.58
   6   8  -8    6.68    1.46
   6   8  -8    8.03    1.46
  -6   8   8   10.34    1.78
  -4   8   8    5.47    1.15
   4   8  -8    4.30    0.73
  -4   8   8    3.19    1.40
  -2  -8   8   -0.16    0.73
   2   8  -8    0.31    0.62
  -2   8   8   -0.16    0.95
   0  -8   8    2.34    0.87
   0   8   8   -0.77    1.26
   0   8  -8    2.05    0.70
   2  -8   8    3.81    0.87
   2   8   8    0.62    1.38
  -2   8  -8    2.45    0.78
   4   8   8    0.73    1.66
  -6   8  -8    0.56    0.81
  -8   8  -8    1.40    1.09
   8   8   8   -2.00    1.87
 -10   8  -8    4.71    1.30
  10   8   8    0.25    2.32
 -17  -9   8   -0.87    1.48
 -17   9   8   -2.92    1.94
 -15  -9   8   -0.89    1.25
 -15   9   8    0.35    1.92
 -13  -9   8    4.13    1.41
 -13   9   8    5.35    1.88
 -11  -9   8    0.15    1.08
 -11   9   8   -0.28    1.45
  -9  -9   8    2.86    1.21
  -9   9   8    1.71    1.40
  -7  -9   8    1.23    0.95
   7   9  -8    1.09    1.32
   7   9  -8    1.89    0.77
  -7   9   8    1.83    1.31
  -5  -9   8    1.48    1.02
   5   9  -8    1.49    0.73
  -5   9   8    1.35    1.22
  -3  -9   8    9.18    2.04
  -3   9   8    8.99    1.62
   3   9  -8    8.53    1.76
  -1  -9   8    0.50    1.01
  -1   9   8    0.73    1.31
   1   9  -8    0.92    0.80
  -1   9   8   -1.13    1.45
  -1   9  -8    0.69    0.79
  -3   9  -8   -0.43    0.85
  -5   9  -8    2.21    1.11
   7   9   8   -1.07    2.15
 -12 -10   8    0.87    1.52
 -12  10   8   -0.96    1.94
 -10 -10   8   -0.77    1.39
 -10  10   8    0.10    1.99
  -8 -10   8   -1.36    1.35
  -8  10   8   -2.34    1.78
  -6 -10   8    0.10    1.42
   6  10  -8    1.48    0.97
  -6  10   8    0.62    1.67
  -4 -10   8    0.54    1.34
  -4  10   8    3.19    1.82
   4  10  -8    2.02    0.93
  -2 -10   8   -0.28    1.23
   2  10  -8    0.50    0.94
  -2  10   8    2.04    1.72
   0  10  -8    0.52    1.01
   0  10   8    2.12    1.82
  -2  10  -8   -1.20    1.10
  -4  10  -8   -0.93    1.12
   5  11  -8    3.31    2.57
 -26   0   9    1.86    1.37
 -24   0   9    1.70    0.89
 -22   0   9    0.34    0.73
 -22   0   9   -0.17    0.64
 -20   0   9    0.29    0.50
 -20   0   9    0.31    0.66
 -18   0   9    0.99    0.64
 -18   0   9    0.14    0.48
 -16   0   9   -0.39    0.62
 -16   0   9   -0.02    0.55
 -14   0   9    0.07    0.40
 -14   0   9    0.38    0.56
 -12   0   9    0.35    0.51
 -12   0   9   -0.40    0.29
 -10   0   9   -0.38    0.28
 -10   0   9    0.11    0.43
  -8   0   9    0.53    0.41
  -8   0   9   -0.48    0.31
  -6   0   9   -0.51    0.37
  -6   0   9    0.32    0.34
  -4   0   9   -0.37    0.49
  -2   0   9   -0.43    0.60
   2   0  -9    0.37    0.37
   0   0   9   -0.42    0.74
   0   0  -9    0.68    0.39
  -2   0  -9    0.90    0.42
   2   0   9   -0.83    0.94
  -4   0  -9    0.44    0.41
   4   0   9    0.19    1.13
  -6   0  -9   -0.13    0.39
  -6   0  -9   -0.17    0.48
   6   0   9    0.24    1.09
  -8   0  -9   -0.05    0.46
  -8   0  -9   -0.32    0.47
   8   0   9   -0.06    1.07
 -10   0  -9   -0.19    0.52
  10   0   9   -0.97    1.25
 -10   0  -9    0.87    0.63
  12   0   9   -0.40    1.42
 -12   0  -9    0.04    0.70
 -14   0  -9    1.46    0.95
  14   0   9    0.28    1.64
 -16   0  -9   -0.23    1.40
 -27  -1   9   21.04    2.96
 -27   1   9   17.14    2.59
 -25  -1   9    4.91    1.32
 -25   1   9    2.70    1.13
 -23  -1   9   16.08    1.82
 -23  -1   9   21.17    1.93
 -23   1   9   16.62    1.78
 -21  -1   9   26.92    1.90
 -21  -1   9   29.77    1.90
 -21   1   9   27.15    1.98
 -21   1   9   27.45    1.86
 -19  -1   9   35.37    1.98
 -19  -1   9   38.08    2.11
 -19   1   9   32.81    2.11
 -19   1   9   36.46    2.16
 -17  -1   9  122.26    4.74
 -17  -1   9  123.92    4.90
 -17   1   9  123.48    4.73
 -17   1   9  121.68    4.86
 -15  -1   9   29.30    1.64
 -15  -1   9   30.85    1.80
 -15   1   9   31.94    1.96
 -15   1   9   28.04    1.60
 -13  -1   9   35.43    1.98
 -13  -1   9   40.65    1.83
 -13   1   9   39.65    1.88
 -13   1   9   42.64    2.12
 -11  -1   9   88.15    3.25
 -11  -1   9   89.00    3.54
 -11   1   9   93.60    3.56
 -11   1   9   80.98    3.36
  -9  -1   9   16.34    1.13
  -9  -1   9   18.17    0.95
  -9   1   9   16.67    1.16
  -9   1   9   20.34    1.25
  -7  -1   9  130.65    4.94
  -7  -1   9  132.73    4.55
  -7   1   9  135.86    4.98
  -7   1   9  138.61    4.87
  -5  -1   9  185.06    6.82
  -5   1   9  190.58    6.66
   5   1  -9  197.80    6.67
  -5   1   9  196.09    6.94
  -3  -1   9  161.10    5.99
  -3   1   9  166.70    6.15
   3   1  -9  167.99    5.83
  -1  -1   9   33.60    1.95
   1   1  -9   35.04    1.65
  -1   1   9   34.89    2.36
   1  -1   9  116.37    4.59
  -1   1  -9  117.75    4.35
   1   1   9  115.51    4.93
  -3  -1  -9   28.42    1.74
   3  -1   9   23.19    2.06
   3   1   9   29.30    2.61
  -3   1  -9   26.23    1.48
   5  -1   9   60.40    3.25
  -5  -1  -9   63.93    2.84
  -5   1  -9   63.39    2.75
   5   1   9   62.80    3.57
  -5   1  -9   60.08    2.42
   7  -1   9   78.01    3.66
  -7  -1  -9   74.10    3.43
  -7   1  -9   83.58    3.38
  -7   1  -9   81.85    3.11
   7   1   9   77.45    4.04
   9  -1   9   51.31    2.95
  -9  -1  -9   47.63    2.60
  -9   1  -9   50.40    2.49
   9   1   9   47.62    3.38
  -9   1  -9   53.86    2.41
  11  -1   9   45.18    2.91
 -11  -1  -9   48.54    2.42
 -11  -1  -9   40.04    2.53
  11   1   9   42.69    3.64
 -11   1  -9   43.58    2.44
 -11   1  -9   48.68    2.40
 -13  -1  -9    4.35    1.03
 -13   1  -9    5.94    0.95
  13   1   9    5.84    2.05
 -15   1  -9   12.61    2.46
  26   2  -9   11.46    2.48
 -26   2   9   14.69    2.28
 -24  -2   9    6.38    1.25
 -24   2   9    9.58    1.76
 -22  -2   9   29.36    2.17
 -22  -2   9   22.19    2.02
 -22   2   9   22.56    2.00
 -20  -2   9   27.71    1.96
 -20  -2   9   29.35    1.90
 -20   2   9   29.20    2.38
 -20   2   9   27.78    2.02
 -18  -2   9    6.99    1.18
 -18  -2   9    8.14    1.13
 -18   2   9    8.71    1.42
 -18   2   9    8.85    0.93
 -16  -2   9   77.41    3.46
 -16  -2   9   73.74    3.18
 -16   2   9   82.10    3.15
 -16   2   9   78.53    3.52
 -14  -2   9   47.47    2.37
 -14  -2   9   43.72    2.06
 -14   2   9   48.57    2.13
 -14   2   9   50.61    2.58
 -12  -2   9   50.01    2.38
 -12  -2   9   46.49    2.03
 -12   2   9   49.14    2.17
 -12   2   9   53.64    2.51
 -10  -2   9   98.27    3.53
 -10  -2   9   96.12    3.94
 -10   2   9   97.75    3.78
 -10   2   9  105.35    3.98
  -8  -2   9  148.78    5.09
  -8  -2   9  150.21    5.58
  -8   2   9  149.45    5.52
   8   2  -9  156.30    5.29
  -8   2   9  149.02    5.52
  -6  -2   9  185.77    6.89
   6   2  -9  197.58    6.68
  -6   2   9  191.33    6.84
  -6   2   9  197.99    6.99
  -4  -2   9  184.88    6.88
  -4   2   9  196.77    6.86
  -4   2   9  194.54    7.11
   4   2  -9  198.24    6.73
  -2  -2   9   79.55    3.31
  -2   2   9   84.30    3.83
   2   2  -9   85.00    3.20
   0  -2   9   64.39    2.91
   0   2   9   71.23    3.52
   0   2  -9   70.94    2.79
   2  -2   9  115.20    4.43
  -2   2  -9  113.63    4.30
   2   2   9  111.33    4.92
   4  -2   9   66.88    3.12
  -4   2  -9   73.53    2.59
   4   2   9   72.91    3.86
  -4   2  -9   63.44    2.90
   6  -2   9   71.41    3.51
   6   2   9   86.23    4.28
  -6   2  -9   80.48    3.35
  -6   2  -9   82.75    3.04
   8  -2   9   80.20    3.66
  -8   2  -9   86.58    3.58
   8   2   9   84.82    4.46
  -8   2  -9   87.69    3.32
  10  -2   9   24.38    1.95
 -10   2  -9   18.65    1.55
  10   2   9   17.12    2.95
 -10   2  -9   22.26    1.87
  12  -2   9   53.52    2.77
 -12   2  -9   49.93    2.52
  12   2   9   38.11    3.92
 -12   2  -9   42.99    2.53
 -14   2  -9    3.11    0.86
  14   2   9    1.63    2.08
 -16   2  -9    7.39    1.25
  16   2   9    5.70    2.69
 -25  -3   9    2.34    1.31
 -25   3   9    4.27    1.34
 -23  -3   9    3.35    1.10
 -23  -3   9    1.22    0.92
 -23   3   9    1.35    1.03
 -21  -3   9    3.07    0.80
 -21   3   9    2.88    1.06
 -19  -3   9   35.14    2.07
 -19  -3   9   34.14    2.25
 -19   3   9   30.81    2.24
 -17  -3   9   57.08    2.95
 -17  -3   9   57.89    2.73
 -17   3   9   59.53    3.00
 -17   3   9   60.31    2.45
 -15  -3   9   18.88    1.46
 -15  -3   9   17.46    1.23
 -15   3   9   16.16    1.58
 -15   3   9   17.74    1.12
 -13  -3   9   12.58    1.16
 -13  -3   9   11.10    0.94
 -13   3   9   13.55    1.56
 -13   3   9   11.53    1.02
 -11  -3   9   33.61    1.47
 -11  -3   9   33.36    1.81
 -11   3   9   32.32    1.92
 -11   3   9   30.33    1.71
  -9  -3   9    1.37    0.33
  -9  -3   9    1.19    0.38
  -9   3   9    1.86    0.53
  -9   3   9    0.71    0.64
   9   3  -9    1.37    0.37
  -7  -3   9   27.46    1.69
  -7   3   9   33.45    1.75
  -7   3   9   33.48    2.06
   7   3  -9   33.53    1.48
  -5  -3   9    3.58    0.76
  -5   3   9    4.77    1.07
  -5   3   9    4.50    0.78
   5   3  -9    5.17    0.59
  -3  -3   9   16.43    1.21
   3   3  -9   17.74    1.05
  -3   3   9   20.43    2.20
  -1  -3   9   31.91    1.73
  -1   3   9   35.04    2.62
   1   3  -9   33.88    1.66
   1  -3   9   12.72    1.15
  -1   3  -9   15.34    1.13
   1   3   9   17.83    2.32
   3  -3   9    3.32    0.65
   3   3   9    4.48    1.30
  -3   3  -9    4.35    0.78
   5  -3   9   23.36    1.66
   5   3   9   26.06    2.65
  -5   3  -9   24.58    1.51
   7  -3   9   20.93    1.74
   7   3   9   13.07    2.42
  -7   3  -9   18.44    1.10
  -7   3  -9   15.69    1.29
  -9   3  -9    7.70    1.16
  -9   3  -9   11.34    1.14
 -11   3  -9    2.95    0.65
  11   3   9    2.46    1.68
 -13   3  -9   14.69    1.78
  13   3   9   11.04    2.50
  15   3   9   -3.03    2.39
 -15   3  -9    0.55    0.88
 -24  -4   9    6.56    1.50
 -24   4   9   10.31    2.28
 -22  -4   9    3.44    1.11
 -22   4   9    2.85    1.15
 -20  -4   9    2.75    0.85
 -20   4   9    3.31    1.06
 -18  -4   9   19.13    1.81
 -18  -4   9   19.78    1.56
 -18   4   9   19.54    1.89
 -16  -4   9    5.31    1.16
 -16  -4   9    7.70    1.31
 -16   4   9    7.83    0.83
 -16   4   9    7.71    1.43
 -14  -4   9   13.52    1.31
 -14  -4   9   11.41    1.06
 -14   4   9   11.58    1.50
 -14   4   9   15.64    1.02
 -12  -4   9   63.92    3.01
 -12  -4   9   64.52    2.60
 -12   4   9   65.65    3.15
 -12   4   9   64.20    2.68
 -10  -4   9   29.52    1.81
 -10   4   9   30.70    1.91
  10   4  -9   32.43    1.46
 -10   4   9   31.93    2.01
  -8  -4   9    0.41    0.36
  -8   4   9    1.08    0.87
  -8   4   9    1.31    0.59
   8   4  -9    1.05    0.28
  -6  -4   9   10.81    0.99
   6   4  -9   11.12    0.84
  -6   4   9   10.49    1.13
  -6   4   9   12.09    2.04
  -4  -4   9   26.71    1.68
  -4   4   9   29.02    1.78
   4   4  -9   27.76    1.45
  -4   4   9   28.75    2.55
  -2  -4   9   35.54    1.92
   2   4  -9   34.65    1.78
  -2   4   9   39.10    2.77
   0  -4   9   71.22    3.06
   0   4  -9   73.33    3.13
   0   4   9   71.27    3.85
   2  -4   9    1.64    0.55
   2   4   9    2.04    1.18
  -2   4  -9    1.89    0.40
   4  -4   9    7.48    1.08
   4   4   9    4.95    1.32
  -4   4  -9    7.60    0.96
   6  -4   9    9.14    1.22
  -6   4  -9    9.63    0.84
  -6   4  -9    7.38    1.07
   8  -4   9   14.12    1.24
  -8   4  -9    9.97    1.30
  -8   4  -9   13.09    1.16
 -10   4  -9    2.86    1.08
 -10   4  -9    1.13    0.56
  10   4   9   -0.41    1.47
  12   4   9    2.45    2.12
  14   4   9   -1.29    2.29
 -23  -5   9    3.62    1.30
 -23   5   9    2.17    1.53
 -21  -5   9    2.66    1.08
 -21  -5   9    4.98    1.17
 -21   5   9    3.24    1.24
 -19  -5   9    1.31    0.86
 -19  -5   9    1.93    0.74
 -19   5   9    0.95    1.07
 -17  -5   9    7.41    1.46
 -17  -5   9    9.28    1.26
 -17   5   9    8.20    1.66
 -15  -5   9   15.90    1.57
 -15  -5   9   16.34    1.62
 -15   5   9   14.14    1.72
 -13  -5   9    7.70    1.21
 -13   5   9    8.15    1.39
 -11  -5   9    7.62    1.09
 -11   5   9    9.61    1.26
  11   5  -9    7.91    0.81
  -9  -5   9   37.07    2.09
  -9   5   9   34.88    2.45
   9   5  -9   37.96    1.69
  -9   5   9   37.98    2.21
  -7  -5   9   32.52    1.90
  -7   5   9   32.85    2.72
  -7   5   9   30.35    2.10
   7   5  -9   34.56    1.63
   5   5  -9    2.36    0.44
  -5   5   9    2.42    0.91
  -5   5   9    2.94    1.18
  -3  -5   9  228.79    8.32
   3   5  -9  233.60    8.28
  -3   5   9  228.08    8.73
  -1  -5   9   14.71    1.36
  -1   5   9   18.44    2.39
   1   5  -9   15.67    1.36
   1  -5   9   23.30    1.73
  -1   5  -9   24.00    1.61
   1   5   9   23.34    2.54
   3  -5   9   29.27    1.80
   3   5   9   28.87    2.74
  -3   5  -9   28.32    1.80
  -5   5  -9    5.89    1.10
   5   5   9    4.37    1.48
   7  -5   9   18.04    1.33
  -7   5  -9   14.52    1.52
   7   5   9   10.66    2.68
  -9   5  -9   11.11    1.57
 -11   5  -9    8.40    1.67
 -13   5  -9    1.33    1.01
  13   5   9   -2.27    2.08
 -22  -6   9    0.31    1.17
 -22   6   9    1.18    1.48
 -20  -6   9    5.34    1.29
 -20   6   9    5.42    1.53
 -18  -6   9    1.98    1.07
 -18   6   9    2.37    1.17
 -16  -6   9    0.52    0.73
 -16   6   9    0.12    0.98
 -14  -6   9    1.63    0.66
 -14   6   9    1.11    0.89
 -12  -6   9   13.29    1.45
 -12   6   9   14.14    1.63
  12   6  -9   10.49    1.01
 -10  -6   9    8.48    1.22
  10   6  -9   10.27    0.94
 -10   6   9   13.14    1.97
 -10   6   9    9.09    1.37
  -8  -6   9    2.58    0.69
  -8   6   9    2.23    0.77
   8   6  -9    3.93    0.80
  -8   6   9    1.78    1.08
  -6  -6   9   21.00    1.59
   6   6  -9   21.46    1.54
  -6   6   9   21.84    1.79
  -6   6   9   21.24    2.27
  -4  -6   9   36.32    2.06
  -4   6   9   34.69    2.83
   4   6  -9   35.40    2.18
  -4   6   9   35.36    2.25
  -2  -6   9   23.75    1.66
  -2   6   9   22.34    2.53
   2   6  -9   24.96    1.73
   0  -6   9    9.60    1.24
   0   6   9    6.98    1.48
   0   6  -9    9.85    1.26
   2  -6   9    2.29    0.68
   2   6   9    1.37    1.28
  -2   6  -9    1.31    0.50
   4  -6   9    0.33    0.67
  -4   6  -9    0.37    0.49
   4   6   9   -0.59    1.27
   6   6   9    0.86    1.48
  -8   6  -9    0.23    0.64
   8   6   9   -2.36    1.60
 -10   6  -9   -0.30    0.75
  10   6   9   -2.41    1.78
 -12   6  -9    0.16    0.90
 -21  -7   9    2.83    1.44
 -21   7   9    3.57    1.83
 -19  -7   9    1.03    1.17
 -19   7   9    0.95    1.58
 -17  -7   9    9.31    2.18
 -17   7   9    7.72    1.70
 -15  -7   9    0.60    0.89
 -15   7   9   -1.28    1.05
 -13  -7   9    2.83    0.91
 -13   7   9    3.79    1.18
 -11  -7   9    7.44    1.37
  11   7  -9    6.48    1.02
 -11   7   9    5.63    1.19
  -9  -7   9    0.17    0.60
  -9   7   9   -0.70    1.03
  -9   7   9    0.54    0.80
   9   7  -9   -0.48    0.42
  -7  -7   9    1.92    0.72
  -7   7   9    1.81    0.86
   7   7  -9    1.31    0.70
  -7   7   9    0.55    1.11
  -5  -7   9   12.14    1.43
  -5   7   9   13.07    1.63
  -5   7   9    9.55    2.33
   5   7  -9   11.45    1.43
   5   7  -9   13.07    1.32
  -3  -7   9    7.49    1.28
  -3   7   9    4.48    1.39
   3   7  -9    5.81    1.26
  -3   7   9    7.29    1.49
  -1  -7   9    4.21    0.85
   1   7  -9    2.84    0.68
  -1   7   9    3.18    1.38
   1  -7   9    0.88    0.67
  -1   7  -9   -0.18    0.56
   1   7   9   -0.23    1.33
   3  -7   9    0.69    0.69
  -3   7  -9    0.99    0.68
   3   7   9   -1.17    1.34
  -5   7  -9    0.39    0.72
   5   7   9   -2.04    1.48
  -7   7  -9    0.63    0.75
  -9   7  -9    0.64    0.92
   9   7   9   -2.04    1.89
 -11   7  -9    0.21    1.01
 -20  -8   9   -1.04    1.42
 -18  -8   9    0.54    1.37
 -18   8   9   -0.58    1.79
 -16  -8   9    1.92    1.13
 -16   8   9    0.37    1.63
 -14  -8   9   -0.61    0.93
 -14   8   9   -1.19    1.31
 -12  -8   9    1.77    1.00
 -12   8   9    0.32    1.16
 -10  -8   9   -0.49    0.79
 -10   8   9    1.06    1.11
 -10   8   9   -0.39    2.01
  10   8  -9    0.36    0.83
  -8  -8   9   -0.45    0.75
   8   8  -9   -0.51    0.60
  -8   8   9   -1.24    0.96
  -6  -8   9    1.34    0.81
  -6   8   9   -0.05    1.34
  -6   8   9    3.21    1.15
  -4  -8   9    0.65    0.77
   4   8  -9    0.43    0.58
  -4   8   9    0.40    0.98
  -2  -8   9    0.13    0.79
   2   8  -9    0.92    0.64
  -2   8   9    1.12    1.05
  -2   8   9   -1.51    1.27
   0  -8   9    0.53    0.79
   0   8  -9    0.99    0.67
   2  -8   9    0.05    0.85
  -2   8  -9   -0.28    0.72
  -4   8  -9   -0.14    0.79
  -6   8  -9    0.44    0.94
  -8   8  -9    0.77    1.08
 -17  -9   9    1.11    1.56
 -17   9   9   -1.86    2.02
 -15  -9   9    6.09    1.67
 -15   9   9    3.90    2.13
 -13  -9   9   -1.17    1.10
 -13   9   9   -2.25    1.69
 -11  -9   9    3.14    1.20
 -11   9   9    2.76    1.61
  -9  -9   9    4.51    1.28
  -9   9   9    6.26    1.77
  -7  -9   9    1.01    1.02
   7   9  -9    0.08    0.72
  -7   9   9    0.14    1.32
  -5  -9   9   10.25    2.19
  -5   9   9    7.97    1.68
   5   9  -9    9.86    1.72
  -3  -9   9    1.89    1.10
  -3   9   9    3.60    1.46
   3   9  -9    2.28    0.74
  -1  -9   9    0.76    1.05
   1   9  -9    2.26    0.81
  -1   9   9    1.74    1.39
  -1   9  -9    0.19    0.85
   3   9   9   -2.10    1.74
  -3   9  -9    1.96    1.05
   5   9   9   -0.39    2.06
  -5   9  -9    4.79    1.25
   7   9   9   -2.60    2.33
 -12 -10   9    2.83    1.65
 -12  10   9    3.41    2.22
 -10 -10   9    0.96    1.53
 -10  10   9    2.81    2.04
  -8 -10   9    2.28    1.56
  -8  10   9    2.56    2.12
  -6 -10   9    0.82    1.52
  -6  10   9    5.32    2.02
   6  10  -9    1.28    1.02
  -4 -10   9   -0.14    1.43
   4  10  -9    0.65    0.92
  -4  10   9    0.56    1.93
  -2 -10   9    2.26    1.48
   2  10  -9    4.01    1.05
  -2  10   9   -1.63    2.09
  -2  10   9    4.73    2.07
   0  10  -9    2.04    1.10
   0  10   9    3.20    2.00
  -2  10  -9    0.76    1.17
 -26   0  10   21.37    2.66
 -24   0  10   15.92    1.87
 -22   0  10   10.55    1.44
 -22   0  10    8.13    1.39
 -20   0  10   13.40    1.41
 -20   0  10   13.22    1.34
 -18   0  10   47.39    2.41
 -18   0  10   50.09    2.45
 -16   0  10    6.50    1.07
 -16   0  10    8.39    1.23
 -14   0  10  237.30    8.24
 -14   0  10  232.10    8.38
 -12   0  10   65.38    2.67
 -12   0  10   61.15    2.75
 -10   0  10  122.74    4.29
 -10   0  10  109.42    4.39
  -8   0  10  538.82   17.11
  -8   0  10  492.14   17.31
  -6   0  10   13.55    0.89
  -6   0  10   11.48    1.23
  -4   0  10   56.34    2.69
  -2   0  10   33.24    2.21
   2   0 -10   37.01    1.86
   0   0 -10  493.53   16.47
   0   0  10  485.59   16.72
  -2   0 -10   28.54    1.76
   2   0  10   25.02    2.35
  -4   0 -10  103.41    4.21
   4   0  10  107.66    4.71
   6   0  10  201.34    7.79
  -6   0 -10  204.60    7.41
  -8   0 -10   14.18    1.56
  -8   0 -10   16.71    1.44
   8   0  10   17.50    2.39
 -10   0 -10   65.21    2.92
  10   0  10   64.44    3.93
 -10   0 -10   61.86    3.14
 -12   0 -10   45.44    2.95
 -12   0 -10   54.77    2.79
  12   0  10   53.25    3.85
  14   0  10   24.39    3.43
 -14   0 -10   27.62    2.66
 -27  -1  10   17.04    3.04
 -27   1  10   12.27    2.49
 -25  -1  10   12.66    2.20
 -25  -1  10    6.35    1.95
 -25   1  10    9.54    1.88
 -23  -1  10   19.81    1.94
 -23  -1  10   24.06    2.04
 -23   1  10   19.95    1.89
 -21  -1  10    6.53    1.22
 -21  -1  10    5.33    1.24
 -21   1  10    5.06    1.00
 -21   1  10    4.10    0.77
 -19  -1  10   14.19    1.34
 -19  -1  10   13.32    1.30
 -19   1  10   14.34    1.48
 -19   1  10   13.05    1.30
 -17  -1  10   39.42    2.21
 -17  -1  10   45.21    2.33
 -17   1  10   46.50    2.43
 -17   1  10   46.47    2.37
 -15  -1  10   57.22    2.54
 -15  -1  10   59.59    2.77
 -15   1  10   62.05    2.86
 -15   1  10   60.79    2.71
 -13  -1  10   94.30    3.89
 -13  -1  10   93.27    3.59
 -13   1  10   93.78    3.77
 -13   1  10  103.07    3.93
 -11  -1  10   77.45    3.29
 -11  -1  10   76.56    2.95
 -11   1  10   85.61    3.31
 -11   1  10   76.72    3.19
  -9  -1  10   24.69    1.17
  -9  -1  10   24.61    1.51
  -9   1  10   22.67    1.51
  -9   1  10   28.39    1.51
  -7  -1  10   52.15    2.48
  -7   1  10   60.25    2.38
  -7   1  10   58.45    2.65
  -5  -1  10  140.24    5.34
  -5   1  10  147.63    5.49
   5   1 -10  143.16    5.18
  -5   1  10  143.87    5.12
  -3  -1  10  323.31   11.27
  -3   1  10  320.16   11.37
   3   1 -10  332.26   11.08
  -1  -1  10   32.04    2.11
   1   1 -10   34.89    1.72
  -1   1  10   32.00    2.43
   1  -1  10   66.68    3.28
  -1   1 -10   72.45    2.95
   1   1  10   69.99    3.65
   3  -1  10  102.52    4.45
  -3  -1 -10  109.95    4.24
   3   1  10  103.23    4.84
  -3   1 -10  101.02    4.09
   5  -1  10   21.07    2.05
  -5  -1 -10   23.27    1.84
   5   1  10   19.68    2.48
  -5   1 -10   21.16    1.48
  -5   1 -10   22.07    1.20
   7  -1  10   29.87    2.32
  -7  -1 -10   28.69    2.02
   7   1  10   26.21    2.77
  -7   1 -10   29.63    1.53
  -7   1 -10   27.77    1.77
   9  -1  10   44.84    2.86
  -9  -1 -10   38.03    2.46
  -9   1 -10   40.20    2.32
   9   1  10   42.27    3.47
  -9   1 -10   44.04    2.29
 -11   1 -10    7.40    1.41
  11   1  10    4.28    1.83
 -13   1 -10   10.66    1.94
  13   1  10   10.55    2.29
 -15   1 -10    3.68    1.21
  15   1  10    6.11    2.49
 -26  -2  10    6.98    1.85
 -26  -2  10    1.93    1.37
 -26   2  10    4.39    1.36
 -24  -2  10    4.45    1.17
 -24   2  10    7.05    1.28
 -22  -2  10    5.34    0.99
 -22   2  10    5.70    1.17
 -20  -2  10    5.99    1.29
 -20   2  10    6.26    1.30
 -20   2  10    6.98    1.41
 -18  -2  10   41.82    2.34
 -18  -2  10   40.69    2.15
 -18   2  10   40.72    2.42
 -18   2  10   42.18    2.13
 -16  -2  10   12.25    1.30
 -16  -2  10   12.38    1.10
 -16   2  10   12.77    1.16
 -16   2  10   12.90    1.54
 -14  -2  10   20.67    1.44
 -14  -2  10   19.23    1.21
 -14   2  10   18.68    1.32
 -14   2  10   21.10    1.72
 -12  -2  10   15.99    0.99
 -12  -2  10   17.59    1.25
 -12   2  10   18.17    1.46
 -12   2  10   13.63    1.18
 -10  -2  10   12.20    1.07
 -10  -2  10   14.14    0.80
 -10   2  10   12.45    1.22
  -8  -2  10   22.17    1.41
   8   2 -10   25.81    1.40
  -8   2  10   20.54    1.66
  -8   2  10   22.10    1.37
  -6  -2  10   62.95    2.81
   6   2 -10   65.28    2.62
  -6   2  10   65.99    2.71
  -6   2  10   63.90    3.09
  -4  -2  10    7.76    1.05
   4   2 -10   11.23    0.92
  -4   2  10    7.77    1.83
  -4   2  10    9.83    0.93
  -2  -2  10   11.42    1.29
   2   2 -10   14.13    1.01
  -2   2  10   14.15    2.11
   0  -2  10   -0.65    0.61
   0   2  10    1.05    1.15
   0   2 -10    0.53    0.31
   2  -2  10    3.30    0.93
  -2   2 -10    4.35    0.81
   2   2  10    4.35    1.30
   4  -2  10   65.46    3.08
   4   2  10   62.84    3.65
  -4   2 -10   66.01    2.83
   6  -2  10   37.64    2.26
  -6   2 -10   36.66    1.68
  -6   2 -10   35.54    1.95
   6   2  10   35.54    3.00
   8  -2  10   21.46    1.94
  -8   2 -10   15.26    1.39
  -8   2 -10   17.32    1.27
   8   2  10   15.56    2.74
 -10   2 -10    9.40    1.36
  10   2  10    6.37    1.77
 -12   2 -10   -0.10    0.67
 -12   2 -10    1.96    1.01
  14   2  10   -1.88    2.39
 -25  -3  10    4.77    1.46
 -25   3  10    7.46    1.55
 -23  -3  10    8.62    1.83
 -23   3  10    9.63    1.86
 -21  -3  10   11.19    1.52
 -21  -3  10   13.26    1.74
 -21   3  10    9.34    1.69
 -19  -3  10   15.46    1.65
 -19  -3  10   19.61    1.64
 -19   3  10   15.16    1.74
 -17  -3  10    3.96    0.88
 -17  -3  10    2.99    0.72
 -17   3  10    3.42    0.93
 -15  -3  10   26.77    1.54
 -15  -3  10   27.48    1.81
 -15   3  10   27.14    1.99
 -15   3  10   29.38    1.51
 -13  -3  10   60.99    2.45
 -13  -3  10   62.13    2.88
 -13   3  10   59.49    2.62
 -13   3  10   61.07    3.07
 -11  -3  10   51.76    2.10
 -11  -3  10   52.49    2.52
 -11   3  10   52.59    2.50
 -11   3  10   55.37    2.63
  -9  -3  10   36.45    1.94
  -9   3  10   34.21    2.17
   9   3 -10   38.21    1.73
  -9   3  10   36.99    1.97
  -7  -3  10   70.70    3.07
  -7   3  10   70.80    3.08
  -7   3  10   69.61    3.35
   7   3 -10   75.68    2.84
  -5  -3  10   39.92    2.08
  -5   3  10   44.12    2.78
  -5   3  10   43.08    2.14
   5   3 -10   43.97    1.92
  -3  -3  10   68.05    3.04
   3   3 -10   69.68    2.82
  -3   3  10   69.93    3.65
  -1  -3  10   55.62    2.75
  -1   3  10   66.25    3.52
   1   3 -10   64.32    2.67
   1  -3  10   50.46    2.56
  -1   3 -10   55.03    2.43
   1   3  10   52.59    3.33
   3  -3  10   57.69    2.84
  -3   3 -10   59.35    2.68
   3   3  10   63.38    3.68
   5  -3  10   22.76    1.79
   5   3  10   23.28    2.71
  -5   3 -10   22.66    1.48
  -7   3 -10   13.95    1.14
  -7   3 -10   11.41    1.20
  -9   3 -10   13.51    1.40
   9   3  10    8.86    1.89
 -11   3 -10    4.91    0.79
  11   3  10    3.68    1.96
  13   3  10    9.04    2.57
 -13   3 -10    9.12    1.79
  15   3  10    4.62    2.75
 -24  -4  10    2.71    1.25
 -24  -4  10    5.42    1.36
 -24   4  10    2.70    1.36
 -22  -4  10    4.97    1.17
 -22  -4  10    3.14    1.13
 -22   4  10    5.56    1.35
 -20  -4  10    2.42    0.81
 -20   4  10    2.08    1.02
 -18  -4  10   27.63    1.81
 -18  -4  10   27.02    2.06
 -18   4  10   28.77    2.24
 -16  -4  10   18.84    1.65
 -16  -4  10   18.38    1.56
 -16   4  10   18.92    1.83
 -14  -4  10   29.12    1.59
 -14  -4  10   27.44    1.89
 -14   4  10   29.41    2.09
 -14   4  10   34.86    1.63
 -12  -4  10   11.90    0.92
 -12  -4  10   10.64    1.19
 -12   4  10   13.82    1.53
 -12   4  10   14.04    1.43
 -10  -4  10  135.17    5.47
  10   4 -10  148.95    5.05
 -10   4  10  137.78    5.41
 -10   4  10  141.17    5.62
  -8  -4  10   35.84    1.98
   8   4 -10   40.12    1.74
  -8   4  10   32.84    2.52
  -8   4  10   38.53    2.13
  -6  -4  10    4.54    0.85
  -6   4  10    6.10    1.29
  -6   4  10    4.52    1.02
   6   4 -10    6.48    0.72
  -4  -4  10   80.58    3.49
   4   4 -10   82.32    3.32
  -4   4  10   82.82    4.19
  -4   4  10   87.36    3.69
  -2  -4  10   11.16    1.14
   2   4 -10   13.69    1.15
  -2   4  10   13.92    2.31
   0  -4  10   68.03    3.08
   0   4 -10   73.06    3.07
   0   4  10   70.67    3.91
   2  -4  10   24.33    1.80
  -2   4 -10   22.73    1.49
   2   4  10   24.91    2.58
   4  -4  10    9.93    1.42
  -4   4 -10   10.11    1.06
   4   4  10    9.97    2.35
   6  -4  10   31.09    1.93
  -6   4 -10   29.58    1.86
   6   4  10   31.39    3.14
   8   4  10    2.42    1.54
  -8   4 -10    5.61    1.20
 -10   4 -10   19.89    1.82
 -12   4 -10    3.66    0.85
  12   4  10   -0.01    2.09
 -14   4 -10    1.40    1.01
  14   4  10   -1.12    2.58
 -23  -5  10   -1.51    1.05
 -23  -5  10   -0.29    1.16
 -23   5  10   -1.08    1.36
 -21  -5  10    1.57    0.96
 -21  -5  10    0.14    0.96
 -21   5  10    0.92    1.20
 -19  -5  10   10.25    1.75
 -19  -5  10   14.97    1.60
 -19   5  10   12.25    1.98
 -17  -5  10    6.98    1.46
 -17  -5  10    7.31    1.25
 -17   5  10    5.73    1.20
 -13  -5  10   32.40    2.08
 -13   5  10   31.39    2.17
 -11  -5  10    1.62    0.54
 -11   5  10    2.07    0.83
 -11   5  10    1.32    0.66
  11   5 -10    1.14    0.38
  -9  -5  10   11.22    1.18
  -9   5  10   10.67    1.94
  -9   5  10   10.06    1.35
   9   5 -10   11.23    0.93
  -7  -5  10   17.10    1.34
  -7   5  10   15.45    1.64
   7   5 -10   16.53    1.14
  -7   5  10   15.34    2.17
  -5  -5  10    6.57    0.98
  -5   5  10    4.72    1.31
  -5   5  10    5.98    1.16
   5   5 -10    7.10    0.97
  -3  -5  10    5.04    0.99
   3   5 -10    5.07    1.02
  -3   5  10    4.56    1.34
  -1  -5  10   94.12    3.96
   1   5 -10   94.95    3.97
  -1   5  10   98.92    4.72
   1  -5  10    5.06    1.08
   1   5  10    4.43    1.36
  -1   5 -10    5.18    0.96
   3  -5  10    2.33    0.65
  -3   5 -10    1.66    0.48
   3   5  10    1.71    1.36
   5  -5  10    2.50    0.70
   5   5  10    1.30    1.38
  -5   5 -10    1.60    0.52
   7   5  10   -0.54    1.47
  -7   5 -10    0.10    0.52
   9   5  10    1.08    1.87
 -11   5 -10    2.29    0.83
  11   5  10    0.50    2.04
  13   5  10   -2.86    2.44
 -22  -6  10    2.73    1.32
 -22   6  10    3.19    1.71
 -20  -6  10    3.51    1.20
 -20   6  10    3.68    1.49
 -18  -6  10   11.46    2.05
 -18   6  10   10.72    2.09
 -16  -6  10    7.38    1.65
 -16   6  10    6.30    1.37
 -14  -6  10    3.75    0.89
 -14   6  10    3.47    1.04
 -12  -6  10    3.49    0.82
 -12   6  10    2.80    0.95
 -10  -6  10    9.33    1.25
 -10   6  10   11.77    1.77
  10   6 -10    7.68    0.96
 -10   6  10    9.23    1.43
  -8  -6  10    7.98    1.24
   8   6 -10    8.97    1.09
  -8   6  10    8.57    1.39
  -8   6  10    9.34    1.95
  -6  -6  10    5.58    1.11
  -6   6  10    5.03    1.28
   6   6 -10    7.74    1.28
  -6   6  10    6.16    1.33
  -4  -6  10    8.28    1.20
  -4   6  10    8.73    2.19
  -4   6  10   10.24    1.43
   4   6 -10    9.54    1.24
  -2  -6  10    9.79    1.28
  -2   6  10    7.29    1.54
   2   6 -10   10.11    1.29
   0  -6  10    0.09    0.56
   0   6  10   -0.25    1.24
   0   6 -10    0.02    0.46
   2  -6  10    2.99    0.76
   2   6  10    2.28    1.44
  -2   6 -10    2.19    0.57
   4  -6  10   12.82    1.52
  -4   6 -10   11.99    1.50
   6   6  10    0.72    1.70
   8   6  10    0.24    1.79
  -8   6 -10    2.66    0.80
 -10   6 -10    1.25    0.90
  10   6  10   -2.73    1.97
 -12   6 -10    0.82    0.96
 -21  -7  10   -0.05    1.36
 -21   7  10    1.07    1.71
 -19  -7  10    0.37    1.10
 -19   7  10   -0.21    1.61
 -17  -7  10    0.60    1.02
 -17   7  10   -0.68    1.34
 -15  -7  10    0.23    0.87
 -15   7  10   -0.89    1.13
 -13  -7  10    3.80    0.96
 -13   7  10    5.73    1.31
 -11  -7  10    6.10    1.39
 -11   7  10    4.76    1.16
  -9  -7  10    1.51    0.70
  -9   7  10    0.84    1.11
  -9   7  10    2.45    0.96
   9   7 -10    1.31    0.63
  -7  -7  10    1.81    0.72
  -7   7  10    1.94    0.91
   7   7 -10    1.79    0.55
  -7   7  10    0.95    1.25
  -5  -7  10   12.53    1.55
  -5   7  10   15.30    1.79
   5   7 -10   13.58    1.44
  -5   7  10   12.61    2.50
  -3  -7  10    6.59    1.44
  -3   7  10    6.81    1.29
  -3   7  10    3.91    1.45
  -1  -7  10   -0.12    0.67
  -1   7  10    0.05    1.33
   1   7 -10    0.26    0.56
   1  -7  10   -0.17    0.71
   1   7  10    0.39    1.44
  -1   7 -10    0.48    0.60
   3  -7  10    2.75    0.81
  -3   7 -10    1.20    0.69
   3   7  10   -0.10    1.57
  -5   7 -10    0.10    0.71
  -7   7 -10    0.33    0.83
   7   7  10   -2.34    1.80
   9   7  10   -1.97    2.21
  -9   7 -10    2.16    1.02
 -18  -8  10    1.05    1.36
 -18   8  10    0.87    1.92
 -16  -8  10    1.49    1.09
 -16   8  10    2.16    1.77
 -14  -8  10    0.45    1.01
 -14   8  10    0.11    1.47
 -12  -8  10    5.92    1.29
 -12   8  10    6.30    1.53
 -10  -8  10    4.42    1.11
  10   8 -10    3.74    0.82
 -10   8  10    6.03    1.34
 -10   8  10    4.66    1.39
  -8  -8  10    1.86    0.86
  -8   8  10    1.39    1.15
   8   8 -10    1.53    0.59
  -6  -8  10   12.06    1.86
  -6   8  10    6.71    1.70
   6   8 -10    9.42    1.51
  -6   8  10   11.81    2.06
  -4  -8  10    1.34    0.91
   4   8 -10    2.06    0.65
  -4   8  10    3.50    1.15
  -4   8  10   -0.36    1.43
  -2  -8  10    3.67    1.05
   2   8 -10    2.57    0.71
  -2   8  10    0.95    1.55
  -2   8  10    5.34    1.39
   0  -8  10   -0.08    0.88
   0   8 -10    0.01    0.65
  -2   8 -10    0.43    0.74
   2   8  10   -1.81    1.65
  -4   8 -10    0.00    0.85
   6   8  10    0.23    2.17
  -6   8 -10    4.37    1.21
   8   8  10   -1.60    2.40
  -8   8 -10    1.24    1.10
 -17  -9  10    5.09    1.86
 -15  -9  10    1.76    1.43
 -15   9  10    4.33    2.20
 -13  -9  10    0.13    1.23
 -13   9  10    1.28    2.00
 -11  -9  10    4.82    1.32
 -11   9  10    5.00    1.95
  -9  -9  10    1.70    1.17
  -9   9  10    3.92    1.62
  -7  -9  10    5.85    1.41
   7   9 -10    8.84    1.92
  -7   9  10    9.24    1.72
  -7   9  10    2.69    1.87
  -5  -9  10    6.55    1.38
  -5   9  10    8.56    1.84
   5   9 -10    4.87    0.91
  -3  -9  10    2.66    1.26
  -3   9  10    2.64    1.50
   3   9 -10    1.81    0.80
  -1  -9  10    1.16    1.14
   1   9 -10    0.97    0.82
  -1   9  10   -0.05    1.41
  -1   9 -10    0.26    0.89
  -3   9 -10    3.00    1.10
  -5   9 -10    1.92    1.09
 -12 -10  10    1.19    1.65
 -12  10  10    0.03    2.19
 -10 -10  10    1.50    1.59
 -10  10  10   -0.16    2.13
  -8 -10  10    1.85    1.58
  -8  10  10    1.46    2.09
  -6 -10  10   -0.14    1.52
   6  10 -10   -0.54    0.95
  -6  10  10    0.85    2.02
  -4 -10  10    0.99    1.52
   4  10 -10    1.67    1.00
  -4  10  10    4.07    2.11
   2  10 -10    5.45    1.25
  -2  10  10    3.98    1.99
   0  10 -10    4.55    1.27
   0  10  10    3.28    2.20
   0  10  10   -2.73    2.28
 -26   0  11    0.41    1.29
 -24   0  11    0.81    0.90
 -24   0  11   -1.41    1.21
 -22   0  11   -0.27    0.72
 -22   0  11    0.42    0.70
 -20   0  11    0.12    0.61
 -20   0  11    0.35    0.56
 -18   0  11    0.15    0.62
 -18   0  11    0.30    0.47
 -16   0  11   -0.13    0.42
 -16   0  11    0.41    0.64
 -14   0  11    0.52    0.56
 -14   0  11    0.10    0.39
 -12   0  11   -0.54    0.37
 -12   0  11    0.19    0.54
 -10   0  11    0.39    0.49
  -8   0  11    0.21    0.48
  -8   0  11   -0.59    0.46
  -6   0  11   -0.58    0.56
  -6   0  11    0.06    0.39
  -2   0  11   -1.01    0.74
   2   0 -11    1.06    0.53
   0   0  11   -0.12    0.89
   0   0 -11    1.53    0.58
   2   0  11   -0.66    0.92
  -2   0 -11    0.78    0.57
   4   0  11    0.06    0.94
  -4   0 -11    0.21    0.51
  -6   0 -11   -0.17    0.53
   6   0  11   -0.37    1.02
   8   0  11    0.26    1.23
  10   0  11    1.44    1.42
  12   0  11    1.37    1.62
 -27   1  11   12.47    2.41
 -25  -1  11   16.69    2.26
 -25   1  11   13.41    1.89
 -23  -1  11    1.74    0.86
 -23  -1  11    4.00    1.00
 -23   1  11    2.84    0.95
 -21  -1  11   13.62    1.45
 -21  -1  11   12.61    1.46
 -21   1  11   10.65    1.38
 -21   1  11   12.45    1.55
 -19  -1  11   30.64    1.83
 -19  -1  11   30.60    1.96
 -19   1  11   31.43    1.86
 -19   1  11   30.54    2.02
 -17  -1  11   27.10    1.76
 -17  -1  11   26.00    1.70
 -17   1  11   28.13    1.90
 -17   1  11   28.13    1.68
 -15  -1  11  156.21    5.95
 -15  -1  11  150.39    5.61
 -15   1  11  161.78    5.90
 -15   1  11  155.75    5.84
 -13  -1  11   12.40    1.16
 -13  -1  11   12.35    1.01
 -13   1  11   15.30    1.40
 -13   1  11   12.33    1.36
 -11  -1  11    2.96    0.58
 -11  -1  11    4.24    0.69
 -11   1  11    4.72    1.03
 -11   1  11    2.89    0.69
  -9  -1  11  130.57    4.47
  -9  -1  11  130.44    4.94
  -9   1  11  114.53    4.89
  -9   1  11  142.16    4.85
  -7  -1  11   34.64    1.93
  -7   1  11   38.33    1.76
  -7   1  11   36.18    2.20
  -5  -1  11   63.89    2.96
  -5   1  11   67.26    2.70
   5   1 -11   71.80    2.89
  -5   1  11   68.29    3.22
  -3  -1  11   60.50    2.93
  -3   1  11   63.09    3.21
   3   1 -11   65.95    2.75
  -1  -1  11   70.04    3.31
  -1   1  11   69.41    3.59
   1   1 -11   73.93    3.05
   1  -1  11   77.02    3.63
   1   1  11   79.63    3.99
  -1   1 -11   83.89    3.38
   3  -1  11   27.33    2.19
  -3   1 -11   29.50    1.72
   3   1  11   27.61    2.63
  -5  -1 -11   11.56    1.59
   5  -1  11   15.58    1.92
   5   1  11   14.82    2.33
  -5   1 -11   12.82    1.30
  -7  -1 -11   26.46    2.11
   7  -1  11   29.71    2.50
  -7   1 -11   27.58    1.86
   7   1  11   28.21    2.90
  -9   1 -11   12.80    1.64
   9   1  11   10.20    1.90
  -9   1 -11    8.01    1.49
  11   1  11   18.63    3.47
 -11   1 -11   19.69    1.87
  13   1  11   17.05    3.96
 -13   1 -11   11.59    2.27
 -26  -2  11    3.92    1.42
 -26   2  11    6.29    1.46
 -24  -2  11    1.63    0.98
 -24   2  11    2.44    1.02
 -22  -2  11    4.61    0.96
 -22   2  11    6.47    1.21
 -20  -2  11   26.78    1.98
 -20  -2  11   29.21    1.85
 -20   2  11   27.48    2.04
 -20   2  11   26.03    1.84
 -18  -2  11   37.07    2.21
 -18  -2  11   35.88    2.03
 -18   2  11   39.52    2.16
 -18   2  11   37.72    2.32
 -16  -2  11   43.11    2.09
 -16  -2  11   46.90    2.46
 -16   2  11   45.49    2.36
 -16   2  11   46.99    2.55
 -14  -2  11   26.64    1.41
 -14  -2  11   28.83    1.74
 -14   2  11   25.23    1.80
 -14   2  11   31.78    2.02
 -12  -2  11   64.14    2.90
 -12  -2  11   59.72    2.43
 -12   2  11   63.09    2.88
 -12   2  11   68.74    2.99
 -10  -2  11   28.24    1.22
 -10  -2  11   27.20    1.65
 -10   2  11   31.97    1.73
 -10   2  11   25.09    1.87
  -8  -2  11   21.45    1.47
  -8   2  11   26.48    1.51
  -8   2  11   24.16    1.95
   8   2 -11   27.63    1.58
  -6  -2  11   43.50    2.25
   6   2 -11   49.44    2.20
  -6   2  11   50.20    2.22
  -6   2  11   48.99    2.75
  -4  -2  11  104.35    4.26
  -4   2  11  108.03    4.15
  -4   2  11  108.70    4.65
   4   2 -11  109.94    4.12
  -2  -2  11   65.12    3.07
   2   2 -11   70.81    2.91
  -2   2  11   69.73    3.64
   0  -2  11   22.49    1.83
   0   2 -11   26.51    1.55
   0   2  11   26.46    2.63
   2  -2  11   32.87    2.14
   2   2  11   37.94    3.01
  -2   2 -11   33.71    1.81
   4  -2  11   43.65    2.43
  -4   2 -11   41.34    2.15
   4   2  11   45.74    3.26
   6  -2  11   53.61    2.90
  -6   2 -11   52.29    2.23
   6   2  11   53.45    3.68
  -6   2 -11   50.99    2.57
   8  -2  11   71.96    3.47
  -8   2 -11   62.02    3.11
   8   2  11   66.34    4.26
  -8   2 -11   68.01    3.21
  12   2  11   17.58    4.38
 -12   2 -11   17.38    2.09
 -14   2 -11    1.93    1.15
  14   2  11    3.50    2.63
 -25  -3  11   -0.74    1.14
 -25  -3  11    2.91    1.42
 -25   3  11    1.20    1.22
 -23  -3  11   14.08    1.96
 -23  -3  11   16.49    2.29
 -23   3  11    9.52    1.87
 -21  -3  11    6.27    1.08
 -21   3  11    5.30    1.16
 -19  -3  11    4.85    0.91
 -19   3  11    6.70    1.46
 -19   3  11    7.99    1.32
 -17  -3  11   39.74    2.32
 -17  -3  11   35.97    2.25
 -17   3  11   39.27    2.12
 -17   3  11   37.58    2.38
 -15  -3  11    5.35    0.90
 -15  -3  11    4.22    1.02
 -15   3  11    5.44    1.20
 -15   3  11    3.69    0.97
 -13  -3  11   27.57    1.39
 -13  -3  11   29.53    1.78
 -13   3  11   29.29    2.14
 -13   3  11   28.92    1.87
 -11  -3  11   85.64    3.64
 -11  -3  11   86.90    3.10
 -11   3  11   89.14    3.72
 -11   3  11   77.27    3.63
  -9  -3  11  129.78    5.13
   9   3 -11  134.34    4.80
  -9   3  11  129.70    5.19
  -9   3  11  131.33    5.11
  -7  -3  11   35.02    1.93
  -7   3  11   36.21    2.50
  -7   3  11   38.06    1.99
   7   3 -11   36.80    1.78
  -5  -3  11   65.02    2.96
   5   3 -11   69.72    2.79
  -5   3  11   69.67    3.01
  -5   3  11   64.66    3.49
  -3  -3  11    7.29    1.11
   3   3 -11    8.50    0.96
  -3   3  11   10.72    2.29
  -1  -3  11   12.28    1.29
   1   3 -11   14.61    1.13
  -1   3  11   16.18    2.36
   1  -3  11   50.96    2.49
  -1   3 -11   52.97    2.40
   1   3  11   50.96    3.33
   3  -3  11   38.28    2.13
   3   3  11   38.63    3.02
  -3   3 -11   38.08    1.99
  -5   3 -11   12.10    1.21
   5   3  11   10.62    2.52
   9   3  11   10.75    2.07
  -9   3 -11   12.53    1.56
 -11   3 -11   -0.80    0.63
  11   3  11   -2.69    1.87
  13   3  11   -2.59    2.35
 -13   3 -11    1.52    0.97
 -24  -4  11    4.77    1.32
 -24   4  11    6.19    1.57
 -22  -4  11    7.98    1.97
 -22  -4  11    9.31    2.00
 -22   4  11    7.18    1.46
 -20  -4  11   16.01    1.83
 -20  -4  11   19.72    1.82
 -20   4  11   13.29    1.94
 -18  -4  11    2.13    0.76
 -18  -4  11    2.93    0.78
 -18   4  11    1.93    0.97
 -16  -4  11   13.09    1.50
 -16  -4  11   13.41    1.31
 -16   4  11   11.97    1.66
 -14  -4  11   40.65    1.91
 -14  -4  11   41.49    2.37
 -14   4  11   38.81    2.44
 -14   4  11   44.47    2.21
 -12  -4  11   34.02    2.02
  12   4 -11   31.98    1.74
 -12   4  11   37.50    2.27
 -12   4  11   34.19    2.24
 -10  -4  11   19.21    1.45
 -10   4  11   19.10    1.96
  10   4 -11   18.37    1.28
 -10   4  11   18.02    1.75
  -8  -4  11   21.64    1.48
  -8   4  11   22.65    1.72
  -8   4  11   20.45    2.20
   8   4 -11   22.07    1.35
  -6  -4  11   16.53    1.36
  -6   4  11   17.66    2.31
  -6   4  11   17.06    1.52
   6   4 -11   17.51    1.18
  -4  -4  11   28.84    1.79
  -4   4  11   30.05    2.75
  -4   4  11   30.54    2.00
   4   4 -11   31.21    1.73
  -2  -4  11   90.99    3.76
   2   4 -11   90.96    3.65
  -2   4  11   86.73    4.44
   0  -4  11   23.27    1.62
   0   4 -11   23.90    1.49
   0   4  11   22.83    2.53
   2  -4  11   20.73    1.61
   2   4  11   20.43    2.67
  -2   4 -11   21.01    1.42
   4  -4  11   14.95    1.47
   4   4  11   12.19    2.69
  -4   4 -11   12.08    1.22
   8   4  11    4.85    1.89
  -8   4 -11    7.65    1.36
  10   4  11    1.31    1.99
 -10   4 -11    3.24    0.74
 -12   4 -11    9.68    2.06
 -23  -5  11    3.12    1.24
 -23   5  11    2.67    1.48
 -21  -5  11    1.53    0.97
 -21  -5  11    1.16    1.01
 -21   5  11    0.98    1.19
 -19  -5  11   15.51    1.65
 -19  -5  11   11.53    1.93
 -19   5  11   12.09    1.99
 -17  -5  11   14.62    1.45
 -17  -5  11   15.30    1.84
 -17   5  11   14.63    1.94
 -15  -5  11    8.29    1.40
 -15   5  11    7.59    1.27
 -13  -5  11    5.82    1.23
 -13   5  11    4.34    1.02
 -11  -5  11   26.78    1.88
 -11   5  11   30.42    2.01
 -11   5  11   26.32    1.99
  11   5 -11   25.84    1.49
  -9  -5  11   12.06    1.28
  -9   5  11   13.30    1.82
   9   5 -11   11.60    1.09
  -9   5  11   13.37    1.53
  -7  -5  11   24.26    1.74
  -7   5  11   24.13    1.98
   7   5 -11   27.86    1.60
  -7   5  11   26.71    2.46
  -5  -5  11   49.71    2.57
  -5   5  11   52.32    2.90
   5   5 -11   53.93    2.53
  -5   5  11   51.27    3.30
  -3  -5  11    4.56    1.02
  -3   5  11    3.69    1.30
   3   5 -11    4.56    0.93
  -1  -5  11    1.20    0.55
   1   5 -11    0.23    0.37
  -1   5  11   -0.02    1.21
   1  -5  11    5.03    1.13
  -1   5 -11    3.10    0.56
   1   5  11    3.44    1.46
   3  -5  11    1.28    0.63
  -3   5 -11    0.17    0.44
   3   5  11   -1.20    1.29
   5  -5  11    2.80    0.72
   5   5  11   -0.22    1.50
  -5   5 -11    2.22    0.59
   7   5  11    1.41    1.85
  -7   5 -11    3.86    0.76
   9   5  11    1.08    2.00
 -11   5 -11    0.31    0.84
 -22  -6  11   -0.67    1.15
 -22   6  11   -2.08    1.46
 -20  -6  11    0.19    1.07
 -20   6  11   -0.28    1.22
 -18  -6  11    6.41    1.39
 -18   6  11    3.59    1.36
 -16  -6  11    5.09    1.08
 -16   6  11    5.06    1.30
 -14  -6  11   16.85    1.84
 -14   6  11   15.86    1.96
 -12  -6  11   14.81    1.57
 -12   6  11   12.59    1.70
  12   6 -11   10.13    1.14
 -10  -6  11   15.01    1.60
 -10   6  11   16.69    1.98
  10   6 -11   14.42    1.26
 -10   6  11   14.30    1.72
  -8  -6  11    2.96    0.70
  -8   6  11    4.87    1.06
   8   6 -11    2.71    0.65
  -8   6  11    1.39    1.09
  -6  -6  11    7.12    1.16
   6   6 -11    5.26    1.09
  -6   6  11    4.69    1.09
  -6   6  11    5.68    1.43
  -4  -6  11   25.49    1.81
  -4   6  11   23.95    2.66
   4   6 -11   24.77    1.67
  -4   6  11   25.35    2.07
  -2  -6  11   24.02    1.81
   2   6 -11   23.57    1.73
  -2   6  11   21.57    2.80
   0  -6  11    7.25    1.36
   0   6  11    6.21    1.65
   0   6 -11    7.40    1.21
  -2   6 -11    3.14    0.67
   2   6  11    3.19    1.55
   4  -6  11    2.26    0.78
   4   6  11   -0.56    1.60
  -4   6 -11    1.17    0.60
   6   6  11    0.67    1.86
  -8   6 -11    2.47    0.90
   8   6  11   -1.45    1.94
 -10   6 -11    3.10    1.00
  10   6  11   -0.53    2.38
 -21  -7  11    2.55    1.44
 -21   7  11    1.77    1.75
 -19  -7  11    3.30    1.28
 -19   7  11    3.49    1.91
 -17  -7  11    6.47    1.36
 -17   7  11    5.88    1.66
 -15  -7  11    5.89    1.36
 -15   7  11    7.55    1.63
 -13  -7  11   22.86    2.12
 -13   7  11   19.61    2.39
 -11  -7  11    6.40    1.47
  11   7 -11    3.41    0.72
 -11   7  11    5.48    1.20
  -9  -7  11   11.73    1.62
  -9   7  11    9.03    2.18
   9   7 -11   10.86    1.39
  -9   7  11   12.08    1.85
  -7  -7  11   14.84    1.77
  -7   7  11   17.27    2.01
  -7   7  11   13.16    2.59
   7   7 -11   14.86    1.41
  -5  -7  11    1.41    0.75
  -5   7  11    1.57    1.05
  -5   7  11    0.23    1.31
   5   7 -11    1.03    0.51
  -3  -7  11   28.58    2.17
   3   7 -11   27.31    1.90
  -3   7  11   20.41    2.93
  -3   7  11   26.02    2.39
  -1  -7  11   18.59    1.95
  -1   7  11   16.23    2.92
   1   7 -11   18.47    1.71
   1  -7  11    9.66    1.75
   1   7  11    6.76    1.88
  -1   7 -11   10.10    1.66
  -3   7 -11    8.29    1.64
   3   7  11    4.51    2.01
   5   7  11   -1.52    1.81
   7   7  11   -1.81    2.13
  -9   7 -11    2.55    1.11
 -18  -8  11    5.00    1.68
 -18   8  11    2.96    2.01
 -16  -8  11    5.93    1.49
 -16   8  11    3.90    1.99
 -14  -8  11    0.38    1.05
 -14   8  11    0.53    1.50
 -12  -8  11    9.83    2.12
 -12   8  11   11.33    1.96
 -10  -8  11    5.57    1.18
 -10   8  11    6.49    1.52
 -10   8  11    7.64    1.60
  10   8 -11    4.76    0.84
  -8  -8  11    4.88    1.06
   8   8 -11    7.59    1.43
  -8   8  11    4.08    1.39
  -6  -8  11   19.26    2.23
   6   8 -11   24.39    1.93
  -6   8  11   20.32    2.48
  -4  -8  11    6.95    1.33
   4   8 -11    7.44    1.59
  -4   8  11    7.27    1.48
  -2  -8  11    4.15    1.12
  -2   8  11    0.73    1.63
   2   8 -11    2.78    0.75
  -2   8  11    2.30    1.32
   0  -8  11    5.00    1.15
   0   8  11    1.41    1.82
   0   8 -11    4.47    0.93
   2   8  11    1.51    1.99
  -2   8 -11    4.08    0.98
   4   8  11    1.17    2.17
  -6   8 -11    1.17    1.06
 -15  -9  11    0.89    1.46
 -15   9  11   -0.65    2.04
 -13  -9  11    2.40    1.29
 -13   9  11    1.78    2.04
 -11  -9  11    5.04    1.43
 -11   9  11    4.30    2.08
  -9  -9  11    1.18    1.25
   9   9 -11    0.27    1.24
  -9   9  11    4.42    1.81
  -7  -9  11    4.59    1.56
   7   9 -11    3.71    0.88
  -7   9  11    6.79    1.83
  -5  -9  11    1.03    1.23
  -5   9  11    1.99    1.59
   5   9 -11    0.11    0.75
  -3  -9  11    0.67    1.20
   3   9 -11   -0.56    0.76
  -3   9  11    2.17    1.65
  -1  -9  11    1.01    1.62
   1   9 -11    0.35    0.85
  -1   9  11   -1.01    1.77
   1   9  11   -2.35    2.08
  -3   9 -11    3.61    1.14
 -10 -10  11    0.77    1.70
 -10  10  11    3.76    2.34
  -8 -10  11    3.18    1.72
  -8  10  11    6.58    2.30
  -6 -10  11    1.03    1.60
   6  10 -11   -0.95    0.97
  -6  10  11   -0.57    2.10
  -4 -10  11    2.02    1.66
   4  10 -11    1.83    1.10
  -4  10  11    2.83    2.16
   2  10 -11   -1.07    1.07
  -2  10  11    2.38    2.17
 -26   0  12   20.13    2.64
 -24   0  12    1.47    0.95
 -24   0  12   -0.26    0.88
 -22   0  12   11.46    1.53
 -22   0  12   13.62    1.55
 -20   0  12   11.09    1.39
 -20   0  12   11.67    1.36
 -18   0  12   12.67    1.38
 -18   0  12   13.33    1.30
 -16   0  12   71.69    3.05
 -16   0  12   68.45    3.12
 -14   0  12   65.33    2.74
 -14   0  12   60.96    2.85
 -12   0  12   39.55    1.89
 -12   0  12   35.64    2.02
 -10   0  12   72.24    2.77
 -10   0  12   62.27    2.94
  -8   0  12   46.20    1.95
  -8   0  12   39.06    2.20
  -6   0  12   -0.53    0.59
  -4   0  12  116.66    4.79
  -2   0  12  149.48    6.03
   2   0 -12  159.66    5.84
   0   0 -12   84.92    3.61
   0   0  12   83.14    3.98
  -2   0 -12   89.83    3.81
   2   0  12   89.54    4.17
  -4   0 -12  106.01    4.35
   4   0  12  102.71    4.71
   6   0  12    0.37    1.13
  -8   0 -12   13.67    1.82
 -10   0 -12   14.84    2.18
  12   0  12   20.03    3.28
 -27   1  12   11.39    2.43
 -25  -1  12    3.45    1.10
 -25  -1  12    0.24    1.06
 -25   1  12    2.24    1.06
 -23  -1  12    2.71    0.88
 -23   1  12    2.31    0.92
 -21  -1  12    7.26    1.38
 -21  -1  12    6.89    1.31
 -21   1  12    5.61    1.04
 -21   1  12    5.76    1.23
 -19  -1  12   24.78    1.71
 -19  -1  12   26.02    1.82
 -19   1  12   27.12    1.73
 -19   1  12   27.81    1.93
 -17  -1  12   19.21    1.47
 -17  -1  12   20.63    1.56
 -17   1  12   19.60    1.47
 -17   1  12   19.44    1.72
 -15  -1  12    5.75    0.87
 -15  -1  12    5.21    1.01
 -15   1  12    5.31    1.02
 -15   1  12    5.45    1.20
 -13  -1  12   11.58    0.94
 -13  -1  12   11.09    1.14
 -13   1  12    8.74    1.14
 -13   1  12   12.84    1.31
 -11  -1  12    4.92    0.91
 -11  -1  12    7.01    0.74
 -11   1  12    5.00    0.80
  -9  -1  12    8.51    1.05
  -9  -1  12   10.27    0.74
  -9   1  12    7.64    1.30
  -9   1  12   11.85    1.10
  -7  -1  12   56.52    2.71
  -7   1  12   59.73    2.48
  -7   1  12   58.96    2.94
  -5  -1  12   19.99    1.62
  -5   1  12   23.51    1.31
  -5   1  12   20.89    1.95
  -3  -1  12    2.05    0.77
  -3   1  12    2.55    0.57
  -3   1  12    1.39    0.96
  -1  -1  12   -0.24    0.73
   1   1 -12    1.62    0.53
  -1   1  12    0.88    1.00
   1  -1  12   14.54    1.73
   1   1  12   13.69    2.16
  -1   1 -12   15.84    1.40
   3  -1  12    4.82    1.07
   3   1  12    4.87    1.29
  -3   1 -12    5.61    1.13
   5  -1  12   25.60    2.33
   5   1  12   22.80    2.68
  -5   1 -12   21.03    1.74
   7  -1  12   67.34    3.69
   7   1  12   61.52    3.93
  -7   1 -12   55.93    3.01
  -9   1 -12    3.48    0.88
   9   1  12    6.14    1.85
 -11   1 -12    7.32    1.22
  11   1  12   10.76    2.29
 -13   1 -12   -1.67    1.09
  13   1  12    2.33    2.22
 -26  -2  12    2.97    1.44
 -26  -2  12    7.60    2.00
 -26   2  12    4.82    1.38
 -24  -2  12    6.87    1.29
 -24   2  12    6.26    1.29
 -22  -2  12    7.53    1.62
 -22   2  12    7.35    1.65
 -20  -2  12    4.14    0.86
 -20  -2  12    6.12    1.27
 -20   2  12    4.07    1.00
 -20   2  12    4.24    0.80
 -18  -2  12   13.73    1.46
 -18  -2  12   19.08    1.57
 -18   2  12   15.10    1.61
 -18   2  12   15.81    1.35
 -16  -2  12    5.08    0.91
 -16  -2  12    4.29    1.01
 -16   2  12    5.55    1.05
 -16   2  12    5.57    1.07
 -14  -2  12    6.37    0.77
 -14  -2  12    5.46    0.97
 -14   2  12    6.46    1.11
 -14   2  12    5.30    1.02
 -12  -2  12   10.67    1.12
 -12  -2  12   10.93    0.79
 -12   2  12    8.83    1.33
 -12   2  12   11.82    1.32
 -10  -2  12   32.18    1.81
 -10   2  12   31.35    1.79
 -10   2  12   27.67    2.10
  -8  -2  12   33.11    1.90
  -8   2  12   35.28    1.85
  -8   2  12   32.51    2.25
   8   2 -12   38.12    1.95
  -6  -2  12   60.02    2.80
  -6   2  12   60.39    2.66
  -6   2  12   58.42    3.17
   6   2 -12   64.55    2.73
  -4  -2  12    9.09    1.17
  -4   2  12    9.94    1.97
  -4   2  12   11.15    1.12
  -2  -2  12    0.48    0.60
  -2   2  12    1.96    1.11
   2   2 -12    0.59    0.40
   0  -2  12   20.92    1.69
   0   2  12   21.05    2.48
   0   2 -12   23.39    1.50
   2  -2  12   35.82    2.21
  -2   2 -12   33.42    1.89
   2   2  12   31.84    2.86
  -4   2 -12    9.04    1.17
   4   2  12    7.86    1.63
   6   2  12    8.61    1.78
  -6   2 -12    8.03    1.28
 -12   2 -12    2.96    1.08
  12   2  12    6.44    2.57
 -25  -3  12    1.26    1.26
 -25  -3  12    2.40    1.54
 -25   3  12    0.13    1.23
 -21  -3  12    1.00    0.91
 -21  -3  12   -0.95    0.72
 -21   3  12   -0.80    0.87
 -19  -3  12    2.11    0.75
 -19  -3  12    3.94    0.91
 -19   3  12    3.50    0.75
 -19   3  12    2.29    0.95
 -17  -3  12   26.73    1.97
 -17  -3  12   27.48    1.86
 -17   3  12   27.57    2.09
 -17   3  12   31.36    1.84
 -15  -3  12    7.18    1.19
 -15  -3  12    7.81    0.93
 -15   3  12    6.18    1.38
 -15   3  12    9.77    1.22
 -13  -3  12   16.86    1.41
 -13  -3  12   18.90    1.07
 -13   3  12   16.22    1.86
 -13   3  12   18.89    1.53
 -11  -3  12   26.06    1.72
 -11   3  12   27.50    1.83
 -11   3  12   25.90    1.95
  -9  -3  12   42.06    2.25
  -9   3  12   40.71    2.55
  -9   3  12   46.72    2.33
   9   3 -12   47.25    2.19
  -7  -3  12    9.95    1.07
  -7   3  12   12.82    1.22
  -7   3  12   11.99    1.99
   7   3 -12   14.23    1.19
  -5  -3  12   16.32    1.37
  -5   3  12   17.74    1.41
   5   3 -12   19.17    1.41
  -5   3  12   17.98    2.22
  -3  -3  12   20.90    1.53
  -3   3  12   23.19    2.55
   3   3 -12   22.25    1.45
  -1  -3  12    8.24    1.13
   1   3 -12    7.18    0.91
  -1   3  12    6.19    1.41
   1  -3  12   19.36    1.56
   1   3  12   19.01    2.58
  -1   3 -12   18.35    1.33
  -3   3 -12   11.51    1.15
   3   3  12   13.69    2.63
   7   3  12   23.88    3.22
  -7   3 -12   25.41    1.88
   9   3  12   -1.16    1.89
  -9   3 -12    0.58    0.64
  11   3  12    0.99    2.29
 -24  -4  12    3.26    1.30
 -24  -4  12    5.43    1.45
 -24   4  12    2.53    1.40
 -22  -4  12    0.81    1.08
 -22  -4  12    0.79    0.95
 -22   4  12   -0.78    1.02
 -20  -4  12    0.91    0.82
 -20   4  12    0.61    1.01
 -18  -4  12    4.07    0.92
 -18  -4  12    4.32    0.83
 -18   4  12    4.51    1.03
 -18   4  12    2.99    1.00
 -16  -4  12    3.57    0.84
 -16  -4  12    5.32    1.04
 -16   4  12    3.48    1.03
 -14  -4  12    2.67    0.53
 -14  -4  12    1.46    0.58
 -14   4  12    2.07    0.86
 -12  -4  12    4.30    1.00
  12   4 -12    2.72    0.58
 -12   4  12    4.63    0.98
 -10  -4  12    8.53    1.12
  10   4 -12    8.42    1.09
 -10   4  12   11.66    1.67
 -10   4  12    7.07    1.55
  -8  -4  12   17.84    1.46
  -8   4  12   20.52    1.79
  -8   4  12   19.78    2.04
   8   4 -12   20.61    1.38
  -6  -4  12   23.82    1.67
  -6   4  12   25.55    2.47
   6   4 -12   21.79    1.56
  -6   4  12   24.42    1.92
  -4  -4  12   13.46    1.26
  -4   4  12   13.39    2.33
  -4   4  12   13.24    1.68
   4   4 -12   13.93    1.19
  -2  -4  12    6.63    1.16
  -2   4  12    3.32    1.34
   2   4 -12    5.51    0.90
   0  -4  12    7.89    1.31
   0   4 -12    7.84    0.97
   0   4  12    5.51    1.48
   2   4  12    2.53    1.39
  -2   4 -12    1.77    0.46
   4   4  12    6.59    1.72
  -4   4 -12    8.04    1.15
  -8   4 -12    2.80    0.68
   8   4  12    2.23    1.94
  10   4  12    0.39    2.12
 -10   4 -12    2.31    0.89
 -23  -5  12   21.45    2.79
 -23  -5  12   25.57    2.71
 -23   5  12   17.20    2.76
 -21  -5  12   23.01    2.49
 -21  -5  12   22.09    2.17
 -21   5  12   20.06    2.41
 -19  -5  12   40.83    2.92
 -19  -5  12   39.16    2.28
 -19   5  12   32.84    2.72
 -17  -5  12   13.61    1.82
 -17   5  12   12.07    1.97
 -15  -5  12   17.53    1.79
 -15   5  12   15.35    1.85
 -13  -5  12   16.38    1.61
  13   5 -12   12.25    1.36
 -13   5  12   16.06    1.81
 -11  -5  12   31.98    2.09
 -11   5  12   31.77    2.22
 -11   5  12   34.43    2.18
  11   5 -12   31.07    1.75
  -9  -5  12   23.02    1.73
  -9   5  12   21.93    1.87
  -9   5  12   24.80    2.15
   9   5 -12   22.18    1.60
  -7  -5  12   40.31    2.27
   7   5 -12   41.99    2.15
  -7   5  12   39.60    2.52
  -7   5  12   38.45    2.82
  -5  -5  12   35.23    2.16
   5   5 -12   38.53    2.03
  -5   5  12   37.82    2.47
  -5   5  12   37.42    3.04
  -3  -5  12   50.22    2.61
   3   5 -12   51.22    2.49
  -3   5  12   48.87    3.49
  -1  -5  12   42.90    2.41
  -1   5  12   42.51    3.36
   1   5 -12   47.90    2.37
   1  -5  12   12.97    1.53
   1   5  12    9.01    1.83
  -1   5 -12   13.27    1.35
   3  -5  12   23.47    1.90
   3   5  12   16.98    3.09
  -3   5 -12   23.35    1.75
   5  -5  12   31.50    2.15
  -5   5 -12   34.55    2.21
   5   5  12   27.04    3.67
  -7   5 -12   11.90    1.68
   9   5  12    4.39    2.32
  -9   5 -12    6.91    1.17
 -22  -6  12    5.29    1.53
 -22   6  12    4.86    1.67
 -20  -6  12    6.02    1.31
 -20   6  12    5.27    1.58
 -18  -6  12   23.63    2.48
 -18   6  12   18.33    2.54
 -16  -6  12   17.51    2.10
 -16   6  12   15.49    2.28
 -14  -6  12   14.94    1.79
 -14   6  12   14.09    2.02
 -12  -6  12   11.48    1.57
  12   6 -12    8.07    1.22
 -12   6  12    9.61    1.74
 -10  -6  12   43.14    2.64
 -10   6  12   49.02    2.91
 -10   6  12   43.40    2.79
  10   6 -12   42.72    2.39
  -8  -6  12   31.60    2.17
  -8   6  12   31.30    2.39
  -8   6  12   32.69    2.80
   8   6 -12   33.25    1.89
  -6  -6  12   34.26    2.23
  -6   6  12   34.11    2.46
  -6   6  12   31.47    2.90
   6   6 -12   35.08    1.97
  -4  -6  12   81.01    3.82
   4   6 -12   83.36    3.60
  -4   6  12   77.58    4.49
  -4   6  12   87.23    4.14
  -2  -6  12    6.55    1.44
  -2   6  12    3.41    1.53
   2   6 -12    6.05    1.22
   0  -6  12   26.41    2.12
   0   6  12   24.67    3.19
   0   6 -12   26.84    1.89
   2  -6  12   20.63    1.92
  -2   6 -12   19.18    1.87
   2   6  12   14.70    3.28
   4  -6  12    5.32    1.56
  -4   6 -12    3.29    0.77
   4   6  12    2.92    1.94
   6   6  12    3.15    2.09
  -8   6 -12   12.02    2.18
 -21  -7  12    2.02    1.47
 -21   7  12   -1.32    1.76
 -19  -7  12    0.76    1.23
 -19   7  12   -1.47    1.62
 -17  -7  12    1.78    1.09
 -17   7  12    0.71    1.43
 -15  -7  12    1.36    0.95
 -15   7  12    0.83    1.26
 -11  -7  12   -0.13    0.71
  11   7 -12   -0.90    0.61
 -11   7  12   -0.34    1.17
  -9  -7  12    2.47    0.83
  -9   7  12    1.71    1.20
   9   7 -12    0.95    0.54
  -9   7  12    1.61    1.10
  -7   7  12    4.78    1.27
  -7   7  12    2.60    1.41
   7   7 -12    2.53    0.57
  -5  -7  12    8.80    1.73
  -5   7  12   11.57    1.94
   5   7 -12   11.20    1.40
  -3  -7  12    1.23    0.84
  -3   7  12   -2.03    1.41
  -3   7  12   -1.16    1.07
  -1  -7  12    3.01    1.00
  -1   7  12    3.92    1.70
   1   7 -12    2.33    0.72
   1  -7  12    2.13    0.96
   1   7  12   -0.89    1.75
  -1   7 -12    1.15    0.65
   3   7  12    2.26    2.03
  -3   7 -12    4.34    0.92
  -5   7 -12    2.16    1.00
   5   7  12   -1.99    2.07
   7   7  12   -2.47    2.39
  -7   7 -12   -0.20    0.95
 -18  -8  12    3.04    1.54
 -18   8  12    0.66    2.04
 -16  -8  12    4.49    1.47
 -16   8  12    2.46    1.95
 -14  -8  12    1.83    1.17
 -14   8  12    5.05    1.80
 -12  -8  12    2.58    1.19
 -12   8  12    3.83    1.63
 -10  -8  12    1.40    1.17
  10   8 -12    0.35    0.67
 -10   8  12    3.09    1.48
 -10   8  12    0.62    1.36
   8   8 -12    5.70    0.86
  -8   8  12    7.49    1.61
  -8   8  12    4.10    1.75
  -6  -8  12   10.45    2.06
   6   8 -12   13.77    1.68
  -6   8  12   12.11    2.43
  -4  -8  12   11.07    2.18
   4   8 -12    9.89    1.70
  -4   8  12   12.68    2.45
  -2  -8  12    9.28    2.15
  -2   8  12    5.05    1.62
  -2   8  12    1.64    1.89
   0  -8  12    2.60    1.12
   0   8  12    1.23    1.95
   0   8 -12    3.51    0.83
   2   8  12    2.27    2.30
  -2   8 -12    3.65    1.07
   4   8  12    2.50    2.48
  -4   8 -12    5.99    1.22
 -15  -9  12    6.94    1.83
 -15   9  12    6.93    2.46
 -13  -9  12    3.49    1.52
 -13   9  12    0.18    2.07
 -11  -9  12   20.84    2.97
 -11   9  12   16.76    3.61
  -9  -9  12   16.65    2.85
  -9   9  12   12.63    2.61
  -9   9  12   11.30    2.53
   9   9 -12   14.75    2.15
  -7  -9  12   12.27    2.94
  -7   9  12   15.98    3.32
   7   9 -12   15.24    2.14
  -5  -9  12   20.37    3.14
  -5   9  12   29.38    3.70
   5   9 -12   21.85    2.27
  -3  -9  12    2.86    1.37
   3   9 -12    3.56    0.97
  -3   9  12    4.33    2.00
   1   9 -12    3.35    1.07
  -1   9  12   -2.07    2.08
  -1   9  12    1.09    2.04
   1   9  12   -1.34    2.37
 -26   0  13    1.34    1.28
 -24   0  13    2.16    0.98
 -24   0  13   -0.50    0.93
 -22   0  13    1.07    0.80
 -22   0  13    0.50    0.70
 -20   0  13   -0.42    0.69
 -20   0  13   -0.19    0.57
 -18   0  13   -0.13    0.65
 -18   0  13   -0.38    0.51
 -16   0  13    0.20    0.48
 -16   0  13    0.51    0.64
 -14   0  13   -0.10    0.54
 -14   0  13    0.07    0.47
 -12   0  13   -0.11    0.56
 -12   0  13   -0.24    0.44
 -10   0  13    0.01    0.54
 -10   0  13   -0.57    0.48
  -8   0  13    0.02    0.53
  -6   0  13   -0.59    0.59
  -2   0  13   -0.04    0.76
   0   0 -13   -0.11    0.53
   0   0  13    1.06    0.87
   2   0  13    1.07    0.97
  -2   0 -13   -0.10    0.58
  -4   0 -13   -0.52    0.58
   4   0  13    0.49    1.03
  -6   0 -13   -0.49    0.64
   6   0  13    1.19    1.19
   8   0  13    0.71    1.35
  10   0  13    2.54    1.61
 -27  -1  13   17.27    3.07
 -25  -1  13    1.45    1.14
 -25  -1  13    1.33    1.10
 -25   1  13    0.62    1.00
 -23  -1  13    7.65    1.75
 -23  -1  13    4.38    0.96
 -23   1  13    4.71    0.98
 -23   1  13    4.39    1.09
 -21  -1  13    1.58    0.76
 -21  -1  13    0.75    0.69
 -21   1  13    1.49    0.71
 -21   1  13    1.09    0.80
 -19  -1  13   10.53    1.35
 -19  -1  13    9.24    1.23
 -19   1  13    8.86    1.40
 -19   1  13    8.93    1.26
 -17  -1  13    1.19    0.62
 -17  -1  13    0.55    0.53
 -17   1  13    1.72    0.55
 -17   1  13    1.05    0.81
 -15  -1  13   50.23    2.26
 -15  -1  13   55.39    2.70
 -15   1  13   55.35    2.65
 -15   1  13   52.24    2.57
 -13  -1  13    6.00    1.02
 -13  -1  13    6.27    0.77
 -13   1  13    5.55    1.15
 -13   1  13    5.29    1.05
 -11  -1  13   12.42    0.85
 -11  -1  13   10.32    1.18
 -11   1  13    9.91    1.31
 -11   1  13   12.15    1.32
  -9  -1  13    8.14    1.13
  -9   1  13   11.18    1.15
  -9   1  13    8.24    1.39
  -7  -1  13   12.01    1.33
  -7   1  13   15.99    1.16
  -7   1  13   12.32    1.72
  -5  -1  13    3.04    0.76
  -5   1  13    3.32    0.61
  -5   1  13    1.92    0.91
   5   1 -13    2.96    0.70
  -3  -1  13   21.32    1.89
   3   1 -13   25.84    1.80
  -3   1  13   22.77    1.42
  -3   1  13   22.27    2.22
  -1  -1  13   22.57    1.95
  -1   1  13   20.66    2.19
   1   1 -13   23.32    1.69
   1  -1  13    2.57    0.90
   1   1  13    1.84    1.02
   3  -1  13    9.73    1.90
   3   1  13    7.21    1.42
  -3   1 -13    6.05    1.30
   5   1  13    3.38    1.36
   7  -1  13   11.30    2.46
  11   1  13   11.14    2.48
 -26  -2  13    0.18    1.26
 -26   2  13    0.86    1.27
 -24  -2  13    0.68    1.00
 -24  -2  13    4.06    1.28
 -24   2  13    2.54    1.11
 -22  -2  13    2.72    0.90
 -22  -2  13    3.41    1.04
 -22   2  13    2.54    1.04
 -20  -2  13    1.51    0.71
 -20   2  13    2.27    0.71
 -20   2  13    2.16    0.91
 -18  -2  13    6.66    1.29
 -18  -2  13    7.16    1.41
 -18   2  13    5.34    1.02
 -18   2  13    7.43    1.13
 -16  -2  13    8.76    1.29
 -16  -2  13   10.05    1.01
 -16   2  13   11.21    1.26
 -16   2  13    9.41    1.54
 -14  -2  13    4.80    1.01
 -14  -2  13    5.60    0.71
 -14   2  13    6.97    1.11
 -14   2  13    4.46    1.00
 -12  -2  13   26.84    1.24
 -12  -2  13   27.65    1.76
 -12   2  13   27.86    1.85
 -12   2  13   25.83    1.80
 -10  -2  13   17.37    1.39
 -10   2  13   13.21    1.68
 -10   2  13   18.54    1.43
  -8  -2  13   39.41    2.18
   8   2 -13   44.12    2.26
  -8   2  13   41.28    2.58
  -8   2  13   43.09    2.13
  -6  -2  13    2.31    0.64
  -6   2  13    1.23    0.96
  -6   2  13    3.60    0.71
   6   2 -13    2.84    0.66
  -4  -2  13   25.20    1.76
  -4   2  13   23.43    2.30
   4   2 -13   27.39    1.78
  -4   2  13   26.78    1.66
  -2  -2  13   21.45    1.68
   2   2 -13   20.74    1.53
  -2   2  13   20.30    2.25
   0  -2  13    1.09    0.71
   0   2 -13    0.07    0.41
   0   2  13    0.76    1.09
  -2   2 -13    7.06    1.17
   2   2  13    6.71    1.51
   4   2  13    7.55    1.62
  -4   2 -13    4.28    0.75
  -6   2 -13    3.08    0.74
   6   2  13    4.20    1.61
  -8   2 -13   -0.90    0.65
   8   2  13    0.14    1.81
  10   2  13   -2.11    2.03
  12   2  13   -0.64    2.36
 -25  -3  13    5.35    1.49
 -25   3  13    4.51    1.44
 -23  -3  13    2.09    1.19
 -23  -3  13   -0.64    0.94
 -23   3  13    0.48    0.99
 -21  -3  13    1.93    0.83
 -21   3  13    2.84    1.09
 -19  -3  13   17.22    1.76
 -19  -3  13   22.30    1.83
 -19   3  13   16.03    1.84
 -19   3  13   20.34    1.63
 -17  -3  13    3.55    0.73
 -17  -3  13    2.58    0.75
 -17   3  13    1.41    0.89
 -15  -3  13   29.93    2.05
 -15  -3  13   29.69    1.54
 -15   3  13   28.23    2.12
 -15   3  13   34.12    1.85
 -13  -3  13   18.44    1.07
 -13  -3  13   17.72    1.45
 -13   3  13   17.89    1.96
 -13   3  13   19.72    1.50
 -11  -3  13    7.81    1.07
 -11   3  13    8.43    1.46
 -11   3  13    7.20    1.32
  -9  -3  13   39.49    2.21
   9   3 -13   39.66    2.15
  -9   3  13   40.08    2.50
  -9   3  13   39.70    2.19
  -7  -3  13   29.45    1.85
   7   3 -13   28.47    1.89
  -7   3  13   30.20    1.88
  -7   3  13   29.50    2.39
  -5  -3  13    9.75    1.27
  -5   3  13    8.71    1.27
   5   3 -13    8.98    1.18
  -5   3  13    9.37    1.97
  -3  -3  13   41.69    2.23
  -3   3  13   38.48    2.87
   3   3 -13   40.77    2.11
  -1  -3  13   14.48    1.51
  -1   3  13   14.58    2.40
   1   3 -13   10.97    1.17
   1  -3  13   14.38    1.53
   1   3  13   11.48    2.59
  -1   3 -13   11.71    1.23
   3  -3  13   18.59    1.76
   3   3  13   12.45    2.73
  -3   3 -13   15.16    1.40
  -5   3 -13    3.63    0.70
   5   3  13    4.48    1.70
   7   3  13    5.59    2.14
  -7   3 -13    6.98    1.42
  -9   3 -13   -0.64    0.70
   9   3  13   -2.50    1.94
  11   3  13    2.95    2.71
 -11   3 -13    1.47    1.02
 -24  -4  13   15.49    2.62
 -24   4  13   11.33    2.37
 -22  -4  13    5.59    1.23
 -22   4  13    4.32    1.31
 -20  -4  13   18.38    2.16
 -20  -4  13   24.25    1.93
 -20   4  13   20.18    2.21
 -18  -4  13   13.79    1.66
 -18  -4  13   11.23    1.68
 -18   4  13    9.86    1.77
 -16  -4  13   24.20    2.02
 -16  -4  13   25.04    1.53
 -16   4  13   21.08    2.03
 -14  -4  13   23.04    1.32
 -14  -4  13   22.28    1.87
 -14   4  13   27.36    1.66
 -12  -4  13   73.10    3.48
 -12   4  13   76.91    3.34
  12   4 -13   69.97    3.04
 -12   4  13   68.17    3.47
 -10  -4  13   23.80    1.70
 -10   4  13   24.76    2.05
 -10   4  13   21.16    1.93
  10   4 -13   21.18    1.62
  -8  -4  13   34.98    2.07
  -8   4  13   32.53    2.42
  -8   4  13   31.99    2.49
   8   4 -13   35.26    2.01
  -6  -4  13   23.38    1.70
  -6   4  13   22.08    2.34
  -6   4  13   20.79    2.16
   6   4 -13   23.00    1.56
  -4  -4  13   48.00    2.54
  -4   4  13   53.12    3.13
  -4   4  13   45.90    3.25
   4   4 -13   46.99    2.36
  -2  -4  13   36.03    2.11
   2   4 -13   31.41    1.86
  -2   4  13   30.89    2.99
   0  -4  13   28.72    2.02
   0   4  13   27.04    3.08
   0   4 -13   27.02    1.73
   2  -4  13   42.39    2.43
   2   4  13   40.25    3.57
  -2   4 -13   40.22    2.30
  -4   4 -13   11.71    1.45
   6   4  13    5.35    2.04
  -6   4 -13    7.67    1.48
   8   4  13   14.16    2.63
  -8   4 -13   22.40    2.11
  10   4  13    0.99    2.53
 -23  -5  13    3.77    1.27
 -23  -5  13    2.55    1.28
 -23   5  13    2.16    1.50
 -21  -5  13    5.11    1.26
 -21  -5  13    7.95    1.80
 -21   5  13    3.72    1.39
 -19  -5  13   17.20    1.71
 -19  -5  13   16.10    2.21
 -19   5  13   13.32    2.10
 -17  -5  13    0.86    0.82
 -17   5  13    0.22    1.03
 -11  -5  13    2.39    0.74
  11   5 -13    1.46    0.64
 -11   5  13    3.15    0.92
  -9  -5  13    2.63    0.73
  -9   5  13    2.34    0.92
  -9   5  13    3.29    1.09
  -7  -5  13    4.92    1.16
   7   5 -13    3.86    0.63
  -7   5  13    5.13    1.30
  -7   5  13    7.01    1.50
  -5  -5  13   11.62    1.42
   5   5 -13   10.71    1.22
  -5   5  13    8.14    1.60
  -5   5  13   13.22    1.72
  -3  -5  13    3.50    0.80
   3   5 -13    1.97    0.51
  -3   5  13    2.85    1.46
  -1  -5  13    2.76    0.78
   1   5 -13    2.54    0.54
  -1   5  13    2.25    1.55
   1  -5  13    3.04    0.88
  -1   5 -13    2.45    0.60
   1   5  13    0.04    1.46
   3   5  13    0.97    1.72
  -3   5 -13    1.74    0.62
   5  -5  13    3.69    0.99
  -5   5 -13    1.75    0.67
   5   5  13    0.41    1.78
  -7   5 -13    4.64    0.99
   7   5  13    2.67    2.17
  -9   5 -13   -0.54    0.86
 -22  -6  13    2.66    1.41
 -22   6  13   -1.16    1.54
 -20  -6  13   12.62    2.43
 -20   6  13    7.98    1.84
 -18  -6  13    1.69    1.00
 -18   6  13    0.64    1.25
 -16  -6  13    3.48    1.10
 -16   6  13    4.44    1.35
 -12  -6  13   20.15    1.94
  12   6 -13   14.81    1.82
 -12   6  13   19.86    2.15
 -10  -6  13    8.76    1.47
 -10   6  13    8.29    1.72
 -10   6  13   12.50    2.10
  -8  -6  13    8.04    1.42
  -8   6  13    6.18    1.39
  -8   6  13    5.93    1.30
   8   6 -13    8.55    1.15
  -6  -6  13   11.51    1.61
   6   6 -13   12.60    1.32
  -6   6  13   10.64    1.84
  -6   6  13   10.74    2.55
  -4  -6  13    2.05    0.78
  -4   6  13    0.57    1.39
   4   6 -13    1.24    0.52
  -4   6  13    2.75    1.14
  -2  -6  13   27.57    2.21
  -2   6  13   25.14    3.17
   2   6 -13   26.56    1.96
   0  -6  13    9.69    1.87
   0   6 -13    8.60    1.45
   2  -6  13    4.96    1.03
   2   6  13    0.79    1.83
  -2   6 -13    3.50    0.78
  -4   6 -13    4.80    0.98
   4   6  13    2.09    2.02
  -6   6 -13    0.73    0.87
   6   6  13   -0.87    2.19
  -8   6 -13    1.81    1.03
   8   6  13   -0.91    2.54
 -21  -7  13    0.56    1.44
 -19  -7  13   15.63    2.88
 -19   7  13   16.03    2.58
 -17  -7  13   25.68    2.70
 -17   7  13   18.09    3.04
 -15  -7  13   23.26    2.41
 -15   7  13   21.37    2.77
 -13  -7  13   17.67    2.24
 -13   7  13   14.80    2.41
 -11  -7  13   19.60    2.16
  11   7 -13   17.04    1.77
 -11   7  13   20.65    2.48
  -9  -7  13   30.35    2.44
  -9   7  13   28.14    2.90
   9   7 -13   25.97    1.86
  -9   7  13   28.63    2.68
  -7  -7  13   21.35    2.13
  -7   7  13   14.63    2.92
   7   7 -13   17.08    1.60
  -7   7  13   21.63    2.50
  -5  -7  13   43.12    2.88
  -5   7  13   36.83    3.71
   5   7 -13   44.24    2.45
  -5   7  13   44.42    3.21
  -3  -7  13   46.20    3.00
  -3   7  13   43.23    3.93
   3   7 -13   45.61    2.64
  -3   7  13   47.09    3.34
  -1  -7  13   13.77    2.15
   1   7 -13   16.21    1.79
   1  -7  13   26.14    2.45
  -1   7 -13   33.83    2.42
   1   7  13   20.11    3.74
   3   7  13   10.08    2.56
  -5   7 -13   11.66    2.28
   5   7  13    2.24    2.51
 -18  -8  13    1.47    1.48
 -18   8  13   -1.69    1.99
 -16  -8  13    8.44    1.75
 -16   8  13    6.00    2.22
 -14  -8  13   13.87    2.61
 -14   8  13   13.45    2.44
 -12  -8  13   19.08    2.48
 -12   8  13   20.17    3.06
 -10  -8  13   14.14    2.48
 -10   8  13   18.29    3.08
 -10   8  13   12.75    2.74
  10   8 -13    9.76    1.80
  -8  -8  13   12.55    2.54
   8   8 -13   11.94    1.70
  -8   8  13    9.45    2.05
  -8   8  13   13.58    2.65
  -6  -8  13    6.44    1.41
  -6   8  13    3.95    1.97
  -6   8  13    6.49    1.74
   6   8 -13    4.44    0.86
  -4  -8  13    5.19    1.39
   4   8 -13    8.97    1.74
  -4   8  13    6.33    1.72
  -2  -8  13   16.51    2.61
  -2   8  13   15.14    2.90
   2   8 -13   16.25    1.98
   0   8  13   -0.06    2.14
   2   8  13   -0.86    2.31
  -2   8 -13    3.53    1.04
 -13  -9  13    0.16    1.47
 -13   9  13   -1.35    2.21
 -11  -9  13   -0.23    1.30
 -11   9  13   -0.55    1.98
  -9  -9  13   -0.52    1.37
  -9   9  13   -1.17    1.95
   9   9 -13   -1.08    0.90
  -9   9  13    1.53    2.09
  -7  -9  13    5.30    1.66
  -7   9  13    7.30    2.21
  -7   9  13    0.39    2.25
   7   9 -13    2.48    0.96
  -5  -9  13    1.50    1.57
  -5   9  13    1.64    2.03
   5   9 -13    1.55    0.92
  -3  -9  13    0.11    1.43
   3   9 -13    0.17    0.93
  -3   9  13    1.10    2.02
   1   9 -13    5.47    1.12
  -1   9  13    7.77    2.35
 -26   0  14   19.35    2.69
 -24   0  14   11.54    2.07
 -24   0  14   13.87    2.02
 -22   0  14    5.61    1.08
 -22   0  14    6.11    1.52
 -20   0  14    3.73    0.77
 -20   0  14    4.08    0.91
 -18   0  14   10.17    1.43
 -18   0  14   10.99    1.38
 -16   0  14   71.07    3.22
 -16   0  14   66.37    2.96
 -14   0  14    2.06    0.65
 -14   0  14    1.60    0.67
 -12   0  14   30.80    1.94
 -12   0  14   31.52    1.66
 -10   0  14   63.47    2.56
 -10   0  14   58.89    2.91
  -8   0  14    2.77    0.74
  -6   0  14   25.33    1.92
  -4   0  14   11.98    1.68
  -2   0  14    1.81    0.85
   0   0 -14   25.26    2.03
   0   0  14   30.15    2.42
  -2   0 -14   15.48    1.81
   2   0  14   22.48    2.51
   4   0  14   40.85    3.02
  -4   0 -14   31.45    2.40
  10   0  14   21.03    4.09
 -27  -1  14    5.92    1.92
 -27   1  14    1.48    1.29
 -25  -1  14    3.45    1.29
 -25  -1  14    0.94    1.18
 -25   1  14    1.74    1.12
 -23  -1  14    1.21    0.88
 -23   1  14    1.65    0.92
 -23   1  14    1.25    0.91
 -21  -1  14    1.60    0.77
 -21  -1  14    3.25    0.87
 -21   1  14    2.42    0.75
 -21   1  14    2.67    0.92
 -19  -1  14    9.71    1.46
 -19  -1  14   13.02    1.34
 -19   1  14   11.16    1.53
 -19   1  14   11.22    1.34
 -17  -1  14   20.88    1.65
 -17  -1  14   21.87    1.48
 -17   1  14   22.67    1.71
 -17   1  14   21.37    1.87
 -15  -1  14   31.09    1.97
 -15  -1  14   29.87    1.54
 -15   1  14   30.38    1.91
 -15   1  14   29.35    1.96
 -13  -1  14   45.65    1.98
 -13  -1  14   47.20    2.50
 -13   1  14   48.77    2.49
 -13   1  14   49.30    2.42
 -11  -1  14   34.48    2.07
 -11   1  14   35.67    1.97
 -11   1  14   34.04    2.15
  -9  -1  14    1.41    0.57
  -9   1  14    1.17    0.70
  -9   1  14    2.10    0.66
  -7  -1  14    7.86    1.22
  -7   1  14    7.62    1.02
  -7   1  14    5.81    1.03
  -5  -1  14    5.96    1.30
  -5   1  14    5.35    0.99
  -5   1  14    7.61    1.64
  -3  -1  14   20.57    1.79
  -3   1  14   18.42    1.39
   3   1 -14   19.08    1.69
  -3   1  14   19.45    2.07
  -1  -1  14   22.70    1.95
   1   1 -14   22.02    1.76
  -1   1  14   18.96    2.25
  -1   1 -14    1.54    0.65
   1   1  14    2.04    1.16
  -3   1 -14    5.45    0.91
   3   1  14    9.36    2.21
   7   1  14    5.25    1.67
  11   1  14    4.38    2.15
 -26  -2  14    5.65    1.90
 -26  -2  14    1.77    1.37
 -26   2  14    1.92    1.30
 -24  -2  14    0.59    1.11
 -24  -2  14    2.94    1.34
 -24   2  14   -1.08    1.03
 -22  -2  14    3.70    0.97
 -22   2  14    2.53    1.07
 -22   2  14    3.77    0.96
 -20  -2  14    4.94    0.91
 -20   2  14    6.38    1.38
 -20   2  14    7.26    1.56
 -18  -2  14    2.63    0.77
 -18  -2  14    4.33    0.84
 -18   2  14    2.66    0.95
 -16  -2  14   18.16    1.69
 -16  -2  14   20.15    1.28
 -16   2  14   24.51    1.64
 -16   2  14   20.94    1.90
 -14  -2  14    6.20    0.74
 -14  -2  14    4.93    0.88
 -14   2  14    4.36    1.07
 -12  -2  14   16.64    1.46
 -12   2  14   15.69    1.55
 -12   2  14   18.35    1.59
 -10  -2  14    6.19    1.09
 -10   2  14    5.33    0.91
 -10   2  14    5.51    1.01
  -8  -2  14   30.12    1.90
   8   2 -14   30.11    1.99
  -8   2  14   28.10    1.76
  -8   2  14   28.11    2.19
  -6  -2  14    5.51    1.16
   6   2 -14    3.74    0.71
  -6   2  14    4.60    1.08
  -6   2  14    4.77    1.09
  -4  -2  14   39.89    2.25
  -4   2  14   35.05    2.02
   4   2 -14   35.70    2.11
  -4   2  14   35.21    2.64
  -2  -2  14   29.09    2.00
   2   2 -14   25.08    1.77
  -2   2  14   25.79    2.43
   0   2 -14    1.68    0.56
   0   2  14    2.72    1.21
  -2   2 -14    8.75    1.41
   2   2  14   12.21    2.40
  -4   2 -14   16.03    1.75
   4   2  14   21.06    2.96
  10   2  14    8.70    2.57
 -10   2 -14    6.12    1.34
 -25  -3  14    4.00    1.54
 -25  -3  14    3.20    1.43
 -25   3  14    3.42    1.44
 -23  -3  14    3.25    1.16
 -23   3  14    3.79    1.24
 -21  -3  14    2.62    1.01
 -21  -3  14    1.19    0.87
 -21   3  14    2.32    1.07
 -19  -3  14   21.85    1.94
 -19  -3  14   21.90    2.05
 -19   3  14   19.03    2.01
 -19   3  14   23.92    1.77
 -17  -3  14    4.39    0.88
 -17   3  14    4.19    1.06
 -15  -3  14   19.58    1.18
 -15  -3  14   17.71    1.71
 -15   3  14   16.10    1.80
 -15   3  14   21.85    1.52
 -13  -3  14   14.85    1.50
 -13   3  14   13.69    1.80
 -11  -3  14   22.09    1.71
 -11   3  14   22.97    2.01
 -11   3  14   26.48    2.02
  -9  -3  14   11.71    1.32
  -9   3  14   11.92    1.41
  -9   3  14   13.03    1.82
   9   3 -14   10.82    1.51
  -7  -3  14    0.67    0.53
   7   3 -14    0.11    0.49
  -7   3  14   -0.18    0.85
  -7   3  14    0.28    0.71
  -5  -3  14   40.57    2.29
   5   3 -14   38.51    2.17
  -5   3  14   36.93    2.77
  -5   3  14   39.62    2.30
  -3  -3  14   13.62    1.41
   3   3 -14    9.54    1.23
  -3   3  14   12.38    1.69
  -3   3  14   12.64    2.25
  -1   3  14    2.65    1.36
   1   3 -14    2.05    0.56
   1  -3  14   21.63    1.80
   1   3  14   17.16    2.79
  -1   3 -14   15.21    1.50
  -3   3 -14   -0.12    0.50
   3   3  14    0.05    1.43
   9   3  14   -1.35    2.18
 -24  -4  14    0.82    1.33
 -24  -4  14    3.91    1.40
 -24   4  14    1.40    1.44
 -22  -4  14    1.92    1.03
 -22   4  14    1.18    1.17
 -20  -4  14    1.72    0.96
 -20   4  14    2.50    1.12
 -18  -4  14   11.61    1.59
 -18  -4  14   10.07    1.67
 -18   4  14    8.48    1.81
 -16  -4  14   24.87    1.42
 -16  -4  14   23.92    2.08
 -16   4  14   22.25    2.13
 -14  -4  14   17.16    1.71
 -14   4  14   14.61    1.81
 -12  -4  14    5.41    1.25
 -12   4  14    4.91    1.00
 -10  -4  14    7.32    1.30
 -10   4  14    8.99    1.72
 -10   4  14    8.08    1.51
  -8  -4  14    7.62    1.28
   8   4 -14    6.66    1.26
  -8   4  14    7.41    1.23
  -8   4  14    6.72    1.26
  -6  -4  14    6.30    1.35
   6   4 -14    3.38    0.62
  -6   4  14    4.31    1.24
  -6   4  14    5.66    1.25
  -4  -4  14   10.93    1.47
   4   4 -14    9.50    1.24
  -4   4  14   13.65    1.97
  -4   4  14   11.62    2.55
  -2  -4  14    3.50    0.85
   2   4 -14    1.78    0.53
  -2   4  14    2.65    1.45
   0   4  14    2.89    1.52
   0   4 -14    2.36    0.59
   2   4  14    0.79    1.54
   4   4  14    2.07    1.82
  -6   4 -14    5.08    0.96
   6   4  14    5.52    2.19
  -8   4 -14   -0.17    0.81
   8   4  14   -1.65    2.21
 -23  -5  14    6.45    1.57
 -23  -5  14    7.49    1.41
 -23   5  14    3.68    1.61
 -21  -5  14   14.52    1.90
 -21  -5  14   13.65    2.34
 -19  -5  14   13.84    2.15
 -19   5  14   10.54    2.11
 -15  -5  14   11.68    1.76
 -15   5  14    9.21    1.56
  13   5 -14   17.84    1.91
 -13   5  14   23.09    2.15
 -11  -5  14   51.25    2.90
 -11   5  14   58.38    3.06
 -11   5  14   48.92    3.02
  11   5 -14   47.06    2.55
  -9  -5  14   38.92    2.48
  -9   5  14   43.30    2.94
   9   5 -14   37.01    2.13
  -9   5  14   39.60    2.62
  -7  -5  14   24.36    1.98
  -7   5  14   25.56    2.18
  -7   5  14   26.64    2.64
   7   5 -14   25.24    1.76
  -5  -5  14   32.26    2.24
  -5   5  14   34.60    3.08
   5   5 -14   30.47    1.95
  -5   5  14   34.17    2.53
  -3  -5  14   46.14    2.71
  -3   5  14   41.71    3.54
   3   5 -14   44.30    2.43
  -3   5  14   48.80    3.11
  -1  -5  14   31.81    2.38
  -1   5  14   27.62    3.41
   1   5 -14   30.80    2.04
   1  -5  14   38.41    2.67
   1   5  14   31.24    3.72
  -1   5 -14   36.06    2.29
   3  -5  14   24.70    2.29
   3   5  14   19.02    3.77
  -3   5 -14   23.03    2.02
   5   5  14    3.56    2.23
  -5   5 -14    4.87    0.97
  -7   5 -14   20.09    2.26
   7   5  14   13.28    2.88
 -22  -6  14    9.13    1.85
 -22   6  14    5.97    1.89
 -20  -6  14   24.80    2.87
 -20   6  14   20.14    3.04
 -18  -6  14   24.93    2.55
 -18   6  14   20.93    2.76
 -16  -6  14   25.81    2.56
 -16   6  14   22.27    2.54
 -14  -6  14   23.02    2.36
 -14   6  14   20.43    2.47
 -12  -6  14   25.66    2.22
  12   6 -14   18.83    1.85
 -12   6  14   24.88    2.42
 -10  -6  14   34.56    2.42
 -10   6  14   38.57    2.86
  10   6 -14   29.40    1.96
 -10   6  14   32.72    2.70
  -8  -6  14   40.72    2.64
  -8   6  14   40.44    3.17
   8   6 -14   39.38    2.21
  -8   6  14   38.07    2.85
  -6  -6  14   34.71    2.47
  -6   6  14   37.75    2.81
  -6   6  14   34.89    3.22
   6   6 -14   33.70    2.09
  -4  -6  14   39.49    2.66
  -4   6  14   35.88    3.52
   4   6 -14   36.74    2.21
  -4   6  14   39.70    2.94
  -2  -6  14    8.28    1.89
  -2   6  14    5.44    1.86
   2   6 -14    7.53    1.47
   0  -6  14   29.29    2.55
   0   6 -14   29.47    2.14
   0   6  14   22.95    3.76
   2  -6  14   24.06    2.45
  -2   6 -14   25.05    2.13
   2   6  14   17.10    3.69
  -4   6 -14   15.92    2.22
   4   6  14    9.32    2.50
  -6   6 -14   17.60    2.39
 -19  -7  14   -0.13    1.28
 -19   7  14   -1.28    1.74
 -17  -7  14    3.19    1.26
 -17   7  14   -0.63    1.68
 -15   7  14    7.48    1.76
 -13  -7  14   10.39    2.20
 -13   7  14    9.34    1.76
 -11  -7  14    2.14    1.08
 -11   7  14    3.90    1.33
  -9  -7  14    5.41    1.13
  -9   7  14    5.78    1.49
  -9   7  14    4.59    1.51
   9   7 -14    3.41    0.74
  -7  -7  14    0.36    0.86
   7   7 -14   -0.36    0.55
  -7   7  14   -1.03    1.24
  -7   7  14   -0.46    1.40
  -5  -7  14    3.17    1.08
  -5   7  14    3.21    1.44
   5   7 -14    1.67    0.68
  -5   7  14    0.41    1.64
  -3  -7  14   13.57    2.20
   3   7 -14   12.46    1.75
  -3   7  14    9.46    1.93
  -1  -7  14    9.31    2.12
  -1   7  14    3.82    2.11
   1   7 -14    6.34    1.01
   1   7  14    0.46    2.08
  -1   7 -14    3.74    1.03
   3   7  14   -0.30    2.24
  -3   7 -14    1.86    0.98
 -16  -8  14    4.02    1.61
 -16   8  14    1.02    1.95
 -14  -8  14    5.76    1.52
 -14   8  14    2.70    2.09
 -12  -8  14    2.33    1.24
 -12   8  14    1.99    1.82
 -10  -8  14    0.81    1.07
 -10   8  14    0.39    1.61
 -10   8  14    1.83    1.66
  -8  -8  14    1.52    1.21
  -8   8  14    1.31    1.59
  -8   8  14    2.06    1.86
   8   8 -14    0.84    0.76
  -6  -8  14    3.03    1.44
  -6   8  14   -0.27    1.99
   6   8 -14    0.58    0.76
  -6   8  14    3.75    1.78
  -4  -8  14   18.65    2.94
   4   8 -14   15.58    2.07
  -2  -8  14    0.39    1.23
   2   8 -14   -0.10    0.85
  -2   8  14   -0.50    1.94
   0   8  14    0.44    2.38
   0   8 -14    4.87    1.05
 -11  -9  14    2.58    1.61
 -11   9  14    2.95    2.28
  -9  -9  14    7.94    1.83
  -9   9  14    8.96    2.46
  -9   9  14    9.08    2.35
  -7  -9  14    0.47    1.50
  -7   9  14   -0.11    2.28
  -7   9  14    4.91    2.23
   7   9 -14    1.27    0.97
  -5  -9  14    2.81    1.62
  -5   9  14    3.34    2.30
   5   9 -14    2.80    1.06
  -5   9  14   -3.09    2.27
 -26   0  15    2.90    1.44
 -24   0  15    1.29    1.00
 -24   0  15    0.27    1.00
 -22   0  15   -0.31    0.79
 -22   0  15   -0.41    0.87
 -20   0  15   -0.35    0.74
 -20   0  15   -0.24    0.64
 -18   0  15    0.07    0.58
 -18   0  15   -0.14    0.75
 -16   0  15   -0.54    0.56
 -16   0  15   -0.34    0.61
 -14   0  15   -0.15    0.56
 -14   0  15   -0.32    0.54
 -12   0  15   -0.01    0.55
 -12   0  15    0.51    0.57
 -10   0  15   -0.01    0.54
  -8   0  15   -0.37    0.58
  -6   0  15   -0.08    0.67
  -4   0  15    0.42    0.77
  -2   0  15    0.28    0.89
   0   0  15    1.43    1.06
   2   0  15    2.70    1.16
   6   0  15    4.15    1.68
   8   0  15   21.73    4.03
 -25  -1  15   12.56    2.50
 -25  -1  15    5.12    1.49
 -25   1  15    9.15    2.05
 -23  -1  15   22.88    2.12
 -23  -1  15   17.97    2.18
 -23   1  15   15.85    2.08
 -23   1  15   20.31    2.19
 -21  -1  15    8.96    1.61
 -21  -1  15   11.11    1.54
 -21   1  15    9.17    1.66
 -21   1  15    8.60    1.69
 -19  -1  15    6.31    1.21
 -19  -1  15    3.90    0.84
 -19   1  15    3.46    0.99
 -19   1  15    5.93    1.33
 -17  -1  15   25.40    1.92
 -17  -1  15   23.90    1.55
 -17   1  15   24.21    1.80
 -17   1  15   23.82    1.96
 -15  -1  15   29.17    2.05
 -15  -1  15   28.99    1.51
 -15   1  15   32.13    1.99
 -15   1  15   27.41    1.95
 -13  -1  15   20.19    1.67
 -13  -1  15   18.65    1.07
 -13   1  15   16.96    1.54
 -13   1  15   18.83    1.61
 -11  -1  15   17.58    1.56
 -11   1  15   15.39    1.48
 -11   1  15   17.50    1.60
  -9  -1  15   10.96    1.39
  -9   1  15    9.45    1.26
  -9   1  15   11.38    1.53
  -7  -1  15   48.33    2.61
  -7   1  15   48.50    2.80
  -7   1  15   46.44    2.24
  -5  -1  15   10.28    1.49
  -5   1  15    9.39    1.77
  -5   1  15    8.57    1.15
  -3  -1  15   35.22    2.36
  -3   1  15   38.68    2.71
   3   1 -15   34.50    2.23
  -3   1  15   30.77    1.84
  -1  -1  15   12.82    1.87
  -1   1  15   10.87    2.18
   1   1  15   12.21    2.27
  -1   1 -15    7.79    1.58
   3   1  15   18.21    2.57
  -3   1 -15   12.42    1.84
   5   1  15    6.00    1.62
   7   1  15    7.14    2.00
   9   1  15    5.04    2.09
 -26  -2  15    3.85    1.88
 -26  -2  15    1.57    1.36
 -26   2  15    0.47    1.31
 -24  -2  15    5.00    1.37
 -24   2  15    4.60    1.30
 -22  -2  15    9.46    1.99
 -22   2  15    9.96    1.89
 -22   2  15   11.38    1.88
 -20  -2  15   22.68    1.73
 -20  -2  15   18.07    1.93
 -20   2  15   22.49    1.91
 -20   2  15   17.13    1.98
 -18  -2  15   15.08    1.74
 -18  -2  15   16.70    1.55
 -18   2  15   13.12    1.77
 -18   2  15   20.12    1.62
 -16  -2  15   15.80    1.67
 -16  -2  15   14.93    1.13
 -16   2  15   18.60    1.62
 -16   2  15   13.66    1.74
 -14  -2  15    5.94    0.71
 -14   2  15    6.90    1.21
 -12  -2  15   31.91    2.09
 -12   2  15   33.69    2.10
 -12   2  15   30.16    2.04
 -10  -2  15   32.94    2.10
 -10   2  15   30.21    1.94
 -10   2  15   30.28    2.26
  -8  -2  15   16.87    1.56
  -8   2  15   18.28    2.04
  -8   2  15   14.33    1.43
  -6  -2  15   12.32    1.46
  -6   2  15   12.23    1.94
  -6   2  15    8.70    1.28
   6   2 -15    9.44    1.53
  -4   2  15   13.22    1.50
  -4   2  15   16.51    2.24
   4   2 -15   13.88    1.55
  -2  -2  15   30.39    2.18
  -2   2  15   25.56    2.57
   2   2 -15   23.37    1.91
  -2   2 -15   -0.44    0.60
   2   2  15    1.14    1.29
   4   2  15   12.86    3.03
 -25  -3  15    2.69    1.54
 -25   3  15    3.10    1.43
 -23  -3  15    4.98    1.24
 -23  -3  15    8.15    1.42
 -23   3  15    5.35    1.27
 -21  -3  15   11.04    2.11
 -21   3  15    8.57    1.85
 -19  -3  15    8.19    1.63
 -19  -3  15   11.91    1.70
 -19   3  15    8.41    1.75
 -17  -3  15   10.22    1.64
 -17  -3  15   12.47    1.12
 -15  -3  15   19.42    1.82
 -15   3  15   17.15    1.87
 -13  -3  15    5.69    1.03
 -13   3  15    5.37    1.18
 -11  -3  15   24.90    1.94
 -11   3  15   29.45    2.13
 -11   3  15   23.03    2.29
  -9  -3  15   47.39    2.65
  -9   3  15   47.43    2.67
   9   3 -15   43.93    2.51
  -9   3  15   51.19    2.93
  -7  -3  15   12.75    1.49
  -7   3  15   12.71    2.04
  -7   3  15   10.88    1.54
   7   3 -15    8.62    1.46
  -5  -3  15   30.41    2.07
   5   3 -15   25.37    1.97
  -5   3  15   31.33    2.74
  -5   3  15   31.27    2.19
  -3  -3  15   14.60    1.68
  -3   3  15   13.07    2.35
   3   3 -15   12.07    1.46
  -3   3  15   12.51    2.06
  -1   3  15    1.20    1.31
   1   3  15    6.40    1.66
  -1   3 -15    8.19    1.43
  -3   3 -15   19.85    1.95
   3   3  15   22.67    3.34
  -5   3 -15    9.64    1.81
   5   3  15   13.71    3.34
 -24  -4  15   12.16    2.79
 -24  -4  15   13.56    2.60
 -22  -4  15    5.19    1.15
 -22  -4  15    4.82    1.27
 -20  -4  15   22.34    1.94
 -20  -4  15   24.02    2.52
 -20   4  15   16.68    2.20
 -18  -4  15   13.80    2.00
 -18   4  15    8.95    1.85
 -16  -4  15   13.66    1.86
 -16   4  15   10.04    1.86
 -14  -4  15   13.03    1.77
 -14   4  15   10.88    1.81
 -12  -4  15   25.07    1.97
 -12   4  15   23.19    2.06
 -10  -4  15   28.27    2.12
 -10   4  15   25.46    2.13
 -10   4  15   31.43    2.49
  10   4 -15   24.97    1.92
  -8  -4  15   34.96    2.31
   8   4 -15   30.16    2.05
  -8   4  15   37.57    2.91
  -8   4  15   35.70    2.43
  -6  -4  15   27.22    2.12
   6   4 -15   26.06    1.92
  -6   4  15   26.87    2.65
  -6   4  15   27.94    2.36
  -4  -4  15   35.54    2.27
   4   4 -15   30.35    2.06
  -4   4  15   34.59    2.67
  -4   4  15   31.89    3.00
  -2  -4  15   19.10    1.85
   2   4 -15   15.74    1.63
  -2   4  15   15.64    2.83
   0  -4  15   40.26    2.64
   0   4 -15   31.46    2.23
   0   4  15   31.01    3.45
   2   4  15    8.96    2.06
  -2   4 -15   11.05    1.69
   6   4  15   16.87    3.99
  -6   4 -15   17.17    2.38
 -23  -5  15    1.98    1.36
 -23   5  15    2.35    1.51
 -21  -5  15    4.98    1.43
 -21   5  15    3.39    1.57
 -19  -5  15   17.14    2.25
 -19   5  15   10.57    2.23
 -13  -5  15    9.09    1.79
 -13   5  15    8.24    1.80
 -11   5  15    7.76    1.34
  -9  -5  15    9.12    1.62
   9   5 -15    8.94    1.36
  -9   5  15    7.26    1.35
  -7  -5  15   18.67    1.90
  -7   5  15   17.93    2.45
  -7   5  15   16.99    2.13
   7   5 -15   13.88    1.51
  -5   5  15    4.65    1.51
  -5   5  15    6.16    1.38
   5   5 -15    3.64    0.71
  -3   5  15    6.76    1.71
   3   5 -15    4.65    0.78
  -3   5  15    6.43    1.59
   1   5 -15    3.15    0.72
  -1   5  15    4.09    1.82
  -1   5 -15    8.90    1.68
  -3   5 -15    9.45    1.98
   3   5  15    6.31    2.26
   5   5  15   -0.91    2.27
  -5   5 -15   -0.09    0.86
 -22  -6  15   -0.81    1.41
 -22   6  15   -1.75    1.56
 -20  -6  15    6.27    1.53
 -20   6  15    2.91    1.90
 -18  -6  15    3.47    1.23
 -18   6  15   -0.62    1.34
 -16  -6  15    0.31    0.95
 -16   6  15   -0.83    1.24
 -14  -6  15    1.19    0.96
 -14   6  15    1.27    1.33
 -12  -6  15    5.17    1.15
 -12   6  15    4.81    1.39
 -10   6  15    5.36    1.39
  -8  -6  15   16.51    2.04
  -8   6  15   19.31    2.64
  -8   6  15   15.33    2.33
   8   6 -15   11.29    1.50
  -6  -6  15    3.02    0.97
  -6   6  15    2.91    1.36
  -6   6  15    2.03    1.48
   6   6 -15    1.60    0.63
  -4  -6  15    1.50    0.95
  -4   6  15   -0.93    1.56
  -4   6  15    1.12    1.38
   4   6 -15    0.09    0.59
  -2  -6  15    0.50    0.96
   2   6 -15    0.31    0.64
  -2   6  15   -1.47    1.45
  -2   6  15   -1.65    1.68
   0  -6  15    2.29    1.14
   0   6 -15    1.26    0.72
   0   6  15   -0.27    1.85
   2   6  15    4.94    2.37
  -2   6 -15    4.91    1.11
  -4   6 -15   -0.09    0.88
   4   6  15   -2.97    2.31
 -19  -7  15    6.21    1.73
 -19   7  15    4.94    2.11
 -17  -7  15    0.34    1.21
 -17   7  15    0.24    1.84
 -15  -7  15    6.15    1.47
 -15   7  15    7.62    1.91
 -11  -7  15    9.84    2.32
 -11   7  15    9.26    1.86
  -9  -7  15    6.56    1.40
  -9   7  15    6.55    1.68
  -7  -7  15    5.19    1.40
   7   7 -15    2.63    0.75
  -7   7  15    5.01    1.69
  -7   7  15    3.62    1.81
  -5  -7  15   22.53    2.72
   5   7 -15   20.02    1.98
  -5   7  15   25.12    3.06
  -5   7  15   17.99    3.53
  -3  -7  15    2.21    1.22
  -3   7  15    2.99    1.74
   3   7 -15    2.13    0.76
  -3   7  15   -0.68    1.84
  -1  -7  15    3.41    1.23
  -1   7  15    1.26    2.20
   1   7 -15    2.97    0.97
  -1   7  15    4.43    1.91
  -1   7 -15    5.11    1.06
   1   7  15    3.70    2.51
 -16  -8  15    7.17    1.87
 -16   8  15    5.28    2.28
 -14  -8  15    1.84    1.32
 -14   8  15    0.20    2.05
 -10  -8  15    4.52    1.43
 -10   8  15    3.52    2.11
  -8  -8  15    3.24    1.45
  -8   8  15    3.81    2.14
  -8   8  15    3.93    1.99
  -6  -8  15    5.53    1.61
  -6   8  15    4.56    2.26
   6   8 -15    5.01    1.00
  -4  -8  15    6.39    1.67
  -4   8  15    6.40    2.26
   4   8 -15    4.33    1.10
  -4   8  15    4.06    2.27
  -2  -8  15   15.12    3.01
  -2   8  15    9.50    2.84
   2   8 -15   14.49    2.37
  -2   8  15   17.87    3.96
 -26   0  16   17.81    2.74
 -24   0  16    9.80    2.21
 -22   0  16   15.58    1.94
 -22   0  16   15.29    1.88
 -20   0  16   43.99    2.61
 -20   0  16   40.59    2.39
 -18   0  16   45.52    2.47
 -18   0  16   47.87    2.66
 -16   0  16   79.36    3.64
 -16   0  16   74.17    3.20
 -14   0  16  110.16    4.27
 -14   0  16  117.18    4.87
 -12   0  16   54.78    2.94
 -12   0  16   52.27    2.30
 -10   0  16    1.94    0.73
  -8   0  16   77.09    3.68
  -6   0  16    3.47    0.93
  -4   0  16   68.63    3.62
  -2   0  16   28.27    2.58
   0   0  16   25.76    2.53
   2   0  16   46.20    3.33
   4   0  16   34.84    3.78
   6   0  16   38.04    3.96
   8   0  16   40.68    4.56
 -25  -1  16    2.63    1.36
 -25   1  16    3.14    1.29
 -23   1  16    5.50    1.18
 -23   1  16    7.12    1.37
 -21  -1  16    4.45    1.00
 -21  -1  16    4.96    1.00
 -21   1  16    7.34    1.62
 -21   1  16    4.59    1.14
 -19  -1  16    4.50    0.92
 -19  -1  16    5.98    1.30
 -19   1  16    6.71    1.50
 -19   1  16    3.92    1.04
 -17  -1  16   17.03    1.81
 -17  -1  16   16.68    1.30
 -17   1  16   19.91    1.76
 -17   1  16   16.07    1.77
 -15  -1  16   12.46    1.62
 -15  -1  16   12.62    0.97
 -15   1  16   15.04    1.64
 -15   1  16   10.92    1.61
 -13  -1  16    4.16    0.89
 -13   1  16    3.80    0.89
 -13   1  16    2.46    0.83
 -11  -1  16   69.76    3.34
 -11   1  16   63.05    2.97
 -11   1  16   68.29    3.33
  -9  -1  16   48.70    2.70
  -9   1  16   42.20    2.26
  -9   1  16   48.34    2.78
  -7   1  16    5.81    1.11
  -7   1  16    6.65    1.21
  -5  -1  16   47.50    2.73
  -5   1  16   46.60    3.02
  -5   1  16   38.68    2.08
  -3   1  16    8.76    1.36
   3   1 -16   10.45    1.73
  -1  -1  16   23.46    2.36
  -1   1  16   17.86    2.51
   1  -1  16   37.75    2.82
   1   1  16   32.28    3.00
   3   1  16    6.73    1.83
   5   1  16    5.43    1.78
   7   1  16   22.57    4.42
 -26  -2  16    0.39    1.49
 -26   2  16    0.37    1.44
 -24  -2  16    3.31    1.41
 -24  -2  16    0.25    1.10
 -24   2  16    1.26    1.23
 -22  -2  16    2.05    1.09
 -22  -2  16    1.06    0.97
 -22   2  16   -0.56    1.02
 -22   2  16    1.08    0.94
 -20  -2  16    1.72    0.86
 -20   2  16    0.38    1.05
 -20   2  16    2.42    0.84
 -18  -2  16    3.28    0.89
 -18   2  16    4.63    1.13
 -16  -2  16   19.47    1.85
 -16  -2  16   21.08    1.33
 -16   2  16   15.36    1.88
 -16   2  16   22.32    1.81
 -12  -2  16    7.51    1.52
 -12   2  16    7.06    1.15
 -10  -2  16   22.82    1.95
 -10   2  16   22.85    2.20
 -10   2  16   20.62    1.78
  -8  -2  16    5.89    1.42
  -8   2  16    6.17    1.23
  -8   2  16    4.07    0.90
  -6  -2  16    8.63    1.57
   6   2 -16    5.43    0.91
  -6   2  16    9.28    2.09
  -6   2  16    6.40    1.32
  -4  -2  16   44.71    2.59
   4   2 -16   34.79    2.38
  -4   2  16   38.37    2.25
  -4   2  16   37.72    2.97
  -2   2  16    6.97    1.50
   2   2 -16    7.52    1.58
  -2   2  16    7.52    1.70
   2   2  16   11.38    2.78
   6   2  16    2.66    1.91
 -25  -3  16   21.55    2.80
 -25  -3  16   16.33    3.01
 -25   3  16   14.95    2.61
 -23  -3  16    3.72    1.18
 -23   3  16    4.01    1.31
 -21  -3  16   27.04    2.02
 -21  -3  16   21.65    2.40
 -21   3  16   27.05    2.32
 -21   3  16   18.94    2.28
 -19  -3  16   21.68    2.20
 -19   3  16   17.68    2.17
 -15  -3  16   22.79    2.03
 -15   3  16   17.07    2.00
 -13  -3  16   10.68    1.61
 -13   3  16    8.35    1.74
 -11  -3  16    4.61    0.97
 -11   3  16    3.08    1.21
  -9  -3  16   36.28    2.39
   9   3 -16   31.23    2.22
  -9   3  16   31.77    2.45
  -9   3  16   40.42    2.85
  -7  -3  16   10.20    1.61
  -7   3  16   12.97    2.25
  -7   3  16    9.07    1.82
   7   3 -16    7.87    1.53
  -5  -3  16    8.67    1.58
  -5   3  16    5.57    1.35
  -5   3  16    6.77    1.35
  -3   3  16    4.37    1.53
   3   3 -16    2.41    0.78
  -3   3  16    4.35    1.36
   1   3 -16   12.99    1.79
  -1   3  16   17.85    2.68
   1   3  16    7.69    1.83
   7   3  16    4.77    2.36
 -24  -4  16    0.58    1.33
 -24   4  16   -0.89    1.40
 -22  -4  16    2.40    1.18
 -22   4  16   -0.18    1.24
 -20  -4  16    1.14    1.01
 -20   4  16   -1.31    1.16
 -18  -4  16   11.51    2.15
 -18   4  16   10.81    2.06
 -14  -4  16   18.05    2.00
 -14   4  16   11.79    1.99
 -12  -4  16   22.47    2.08
 -12   4  16   18.69    2.11
 -10  -4  16    1.57    0.74
 -10   4  16    2.56    1.06
 -10   4  16    3.30    1.08
   8   4 -16    5.81    0.90
  -8   4  16    8.01    1.43
  -6  -4  16    9.37    1.59
  -6   4  16    8.26    1.44
  -6   4  16   10.04    2.43
  -4  -4  16   20.81    1.95
  -4   4  16   17.00    2.67
  -4   4  16   17.65    2.32
   4   4 -16   14.40    1.79
  -2   4  16    1.99    1.49
   0   4  16    4.79    1.80
   0   4 -16    3.49    0.86
   6   4  16    3.76    2.47
 -23  -5  16   -0.56    1.45
 -23   5  16    1.06    1.53
 -21  -5  16    1.79    1.33
 -21   5  16   -0.18    1.48
 -19  -5  16    0.02    1.01
 -19   5  16    0.26    1.29
 -17  -5  16   -0.69    0.89
 -17   5  16   -1.75    1.18
 -13  -5  16    5.69    1.19
 -13   5  16    4.62    1.38
 -11   5  16    1.63    1.27
  -9  -5  16    7.58    1.69
  -9   5  16    7.33    1.50
  -7   5  16    6.31    1.43
   7   5 -16    4.26    0.81
   5   5 -16    3.50    0.78
  -5   5  16    5.51    1.58
  -3  -5  16    2.92    1.03
  -3   5  16    2.02    1.67
  -3   5  16    3.21    1.53
   1   5 -16    4.26    0.95
  -1   5  16    5.02    1.90
  -1   5 -16    9.24    1.94
   1   5  16   10.75    2.34
   3   5  16    1.80    2.22
 -20  -6  16    6.15    1.65
 -20   6  16    4.59    1.90
 -18  -6  16    2.09    1.26
 -18   6  16    0.13    1.57
 -12  -6  16   11.94    2.19
 -12   6  16   11.75    2.44
 -10  -6  16   10.77    2.12
 -10   6  16    7.77    1.64
  -8  -6  16    2.46    1.09
  -8   6  16    2.28    1.50
  -8   6  16    1.98    1.36
  -6  -6  16    4.57    1.18
  -6   6  16    4.90    1.71
  -6   6  16    4.26    1.64
  -4  -6  16    3.20    1.23
  -4   6  16    3.35    1.78
  -4   6  16    3.51    1.75
  -2  -6  16    2.76    1.20
  -2   6  16   -0.34    1.75
  -2   6  16    1.54    1.84
   0   6 -16    4.67    1.05
   0   6  16    6.80    2.36
  -2   6 -16    1.81    0.95
   2   6  16    0.46    2.31
 -19  -7  16    1.25    1.63
 -17  -7  16    4.44    1.65
 -17   7  16    4.93    2.13
 -15  -7  16    3.89    1.40
 -15   7  16    2.61    1.92
 -11  -7  16    3.64    1.21
 -11   7  16    2.50    1.58
  -9  -7  16   -0.21    0.99
  -9   7  16    2.53    1.70
  -9   7  16   -0.81    1.64
  -7  -7  16    0.56    1.17
  -7   7  16    1.12    1.64
  -7   7  16    0.73    1.65
  -5  -7  16    2.93    1.33
  -5   7  16    1.25    1.85
  -5   7  16    3.31    1.88
   5   7 -16    0.23    0.78
   3   7 -16   13.61    2.22
  -3   7  16   20.54    3.68
  -3   7  16   11.65    2.58
  -1  -7  16    1.73    1.32
  -1   7  16   -1.95    2.17
  -1   7  16   -0.18    2.38
   1   7 -16   -0.60    0.85
 -14  -8  16   -0.04    1.45
 -14   8  16   -2.84    2.10
 -10  -8  16    0.82    1.41
 -10   8  16   -1.97    2.12
  -8  -8  16   -0.79    1.47
  -8   8  16    3.00    2.02
  -8   8  16   -0.76    2.07
  -6  -8  16    1.21    1.50
   6   8 -16   -0.76    0.90
  -6   8  16    0.58    2.17
  -6   8  16    1.82    2.34
  -4   8  16    9.06    2.74
  -4   8  16   12.46    2.82
   4   8 -16   12.09    2.35
 -26   0  17    1.03    1.40
 -24   0  17   -0.10    1.17
 -24   0  17    1.41    1.11
 -22   0  17   -0.23    0.90
 -22   0  17    0.29    0.93
 -20   0  17   -0.01    0.80
 -20   0  17    0.35    0.83
 -18   0  17    0.56    0.81
 -18   0  17    0.17    0.73
 -16   0  17    0.28    0.64
 -16   0  17    1.24    0.80
 -14   0  17   -0.81    0.52
 -14   0  17    1.17    0.87
 -12   0  17    1.16    0.89
 -10   0  17    0.47    0.81
  -8   0  17    0.89    0.84
  -6   0  17    1.31    0.90
  -4   0  17    8.32    2.06
  -2   0  17   10.53    2.16
   2   0  17   16.50    3.07
   6   0  17   38.15    4.51
 -25  -1  17    0.25    1.28
 -25  -1  17    3.37    1.37
 -25   1  17    0.69    1.17
 -23  -1  17    8.03    1.46
 -23   1  17    9.60    2.21
 -23   1  17    6.38    1.42
 -21  -1  17    9.27    1.65
 -21  -1  17   11.70    2.12
 -21   1  17    7.07    1.30
 -21   1  17    9.50    1.90
 -19  -1  17   19.02    1.65
 -19  -1  17   21.32    2.07
 -19   1  17   16.79    1.86
 -19   1  17   22.93    1.98
 -17  -1  17   34.77    1.78
 -17  -1  17   36.42    2.48
 -17   1  17   34.59    2.36
 -17   1  17   41.11    2.48
 -15  -1  17   38.15    2.47
 -15   1  17   30.42    2.21
 -15   1  17   37.19    2.41
 -13  -1  17   10.15    1.63
 -13   1  17    6.91    1.39
 -13   1  17   12.92    1.70
 -11  -1  17   22.08    2.00
 -11   1  17   23.49    2.07
 -11   1  17   16.91    1.55
  -9  -1  17   54.48    3.00
  -9   1  17   45.64    2.44
  -9   1  17   55.44    3.07
  -7   1  17    5.71    1.27
  -5  -1  17   84.83    4.05
  -5   1  17   82.88    4.33
  -3  -1  17   52.39    3.04
  -3   1  17   46.97    3.33
  -1  -1  17   18.64    2.22
  -1   1  17   15.32    2.62
   1   1  17   11.81    2.95
   3   1  17    7.92    1.96
   5   1  17   29.49    4.41
 -24  -2  17   14.83    2.67
 -24   2  17   14.52    2.36
 -22  -2  17   14.61    2.19
 -22   2  17   13.25    2.17
 -20  -2  17   26.77    2.51
 -20   2  17   32.60    2.31
 -20   2  17   25.47    2.41
 -18  -2  17    5.11    1.01
 -18   2  17    4.14    1.18
 -16  -2  17   43.06    2.72
 -16   2  17   35.99    2.56
 -14  -2  17   33.22    2.45
 -14   2  17   39.98    2.38
 -14   2  17   27.40    2.46
 -12  -2  17   42.57    2.69
 -12   2  17   35.92    2.49
 -12   2  17   49.56    2.79
 -10  -2  17   34.11    2.46
 -10   2  17   35.97    2.60
  -8  -2  17   19.99    2.01
  -8   2  17   16.67    1.70
  -6  -2  17   32.58    2.37
  -6   2  17   35.73    2.90
   6   2 -17   26.70    2.30
  -4   2  17   16.18    1.72
   4   2 -17   14.42    1.96
   2   2 -17   31.28    2.49
  -2   2  17   38.52    3.21
   0  -2  17   67.39    3.67
   0   2  17   57.93    4.23
  -2   2 -17   28.90    2.66
   2   2  17   40.02    3.83
   6  -2  17   50.17    3.77
 -25  -3  17    0.58    1.51
 -23  -3  17    0.30    1.12
 -23   3  17   -0.77    1.31
 -21  -3  17    1.31    1.02
 -21   3  17    1.90    1.08
 -21   3  17    0.16    1.18
 -19  -3  17    7.51    1.41
 -19   3  17    5.83    1.46
 -15  -3  17    7.04    1.73
 -15   3  17    3.81    1.26
 -13  -3  17   12.62    1.81
 -13   3  17    9.62    1.88
  -9  -3  17    9.85    1.75
  -9   3  17   14.88    2.40
  -7  -3  17   21.43    2.10
  -7   3  17   23.69    2.60
  -7   3  17   16.54    2.37
  -5  -3  17   12.29    1.86
  -5   3  17    9.30    1.71
  -5   3  17   13.23    2.49
  -3   3  17    3.99    1.38
  -3   3  17    4.37    1.50
  -1   3  17    4.85    1.59
  -1   3 -17   -0.63    0.81
   1   3  17   -0.08    1.49
   3   3  17    1.17    1.71
 -22  -4  17    0.44    1.19
 -22   4  17   -0.84    1.34
 -20   4  17    3.19    1.51
 -18  -4  17    0.91    0.99
 -18   4  17   -0.17    1.26
 -14  -4  17    5.48    1.25
 -14   4  17    2.88    1.32
 -10  -4  17    2.50    0.89
 -10   4  17    2.17    1.17
  -8  -4  17   10.95    1.83
  -8   4  17    7.72    1.54
  -6  -4  17    1.75    0.91
   6   4 -17    0.25    0.73
  -6   4  17    1.34    1.29
  -6   4  17    2.80    1.39
  -4  -4  17    2.84    1.05
  -4   4  17    1.80    1.43
  -4   4  17    1.00    1.33
  -2   4  17    0.38    1.64
  -2   4  17   -0.25    1.41
   2   4 -17   -0.56    0.70
   0  -4  17   12.38    2.73
 -21  -5  17    5.03    1.48
 -21   5  17    3.32    1.84
 -19  -5  17    3.43    1.29
 -19   5  17    3.05    1.57
 -17  -5  17   -0.27    1.03
 -17   5  17   -1.77    1.36
 -13  -5  17    9.18    2.12
 -13   5  17    7.73    1.65
 -11  -5  17    5.60    1.33
 -11   5  17    5.77    1.57
  -9  -5  17    4.37    1.20
  -9   5  17    5.23    1.50
  -7  -5  17    0.53    0.97
  -7   5  17    3.03    1.58
   7   5 -17   -0.13    0.71
  -7   5  17    1.24    1.45
  -5  -5  17   15.73    2.43
  -5   5  17   12.43    2.79
  -5   5  17   11.97    2.90
   3   5 -17   -0.29    0.74
  -3   5  17    0.93    1.58
  -3   5  17    1.33    1.70
  -1   5  17    5.54    2.06
  -1   5  17    5.63    2.17
   1   5  17    8.20    2.36
  -1   5 -17    6.41    1.19
 -20  -6  17    5.01    1.60
 -20   6  17    0.24    1.78
 -18  -6  17    7.20    1.66
 -18   6  17    6.02    2.07
 -14  -6  17    0.26    1.08
 -14   6  17   -0.24    1.55
 -10   6  17    5.84    1.74
  -8  -6  17    3.42    1.16
  -8   6  17    2.36    1.66
  -8   6  17    3.29    1.61
  -6  -6  17    2.70    1.31
  -6   6  17    2.24    1.84
  -6   6  17    3.90    1.69
  -4  -6  17    1.07    1.29
  -4   6  17    2.37    1.80
  -4   6  17    2.98    1.84
  -2  -6  17    4.07    1.58
  -2   6  17    3.53    2.05
  -2   6  17    4.83    2.30
   0  -6  17    2.45    1.44
   0   6  17    0.27    2.24
 -17  -7  17    0.87    1.54
 -15  -7  17   -0.55    1.35
 -15   7  17   -2.89    1.93
 -11  -7  17    2.16    1.31
 -11   7  17    0.78    1.84
  -9  -7  17    1.43    1.31
  -9   7  17    0.35    1.95
  -9   7  17    3.70    1.83
  -7  -7  17    1.02    1.30
  -7   7  17   -0.18    2.10
  -7   7  17    1.33    1.89
  -5  -7  17    4.74    1.41
  -5   7  17    2.33    2.36
  -5   7  17    2.06    2.00
  -3  -7  17    4.27    1.53
  -3   7  17    3.45    2.35
  -3   7  17    7.91    2.86
 -24   0  18   19.18    2.34
 -22   0  18    7.77    1.51
 -22   0  18   10.24    1.77
 -20   0  18   33.99    2.72
 -20   0  18   32.04    2.13
 -18   0  18   19.97    2.02
 -18   0  18   17.75    1.70
 -16   0  18   29.91    2.31
 -14   0  18   10.58    1.80
 -12   0  18   14.31    1.96
 -10   0  18   97.36    4.55
  -8   0  18   36.25    2.67
  -6   0  18   81.66    4.12
  -4   0  18  107.96    5.09
  -2   0  18   26.51    3.13
   0   0  18   45.69    3.83
   2   0  18   60.03    4.48
   4   0  18   65.35    5.27
 -25  -1  18    8.94    1.76
 -25   1  18   12.30    2.39
 -23  -1  18    7.53    1.49
 -23   1  18    8.28    1.45
 -23   1  18    7.28    1.55
 -21  -1  18   15.31    2.42
 -21   1  18   12.40    2.02
 -21   1  18   19.09    2.32
 -19  -1  18    9.36    2.08
 -19   1  18   12.82    1.95
 -17  -1  18   14.47    1.84
 -17   1  18   10.69    1.71
 -15  -1  18   43.95    2.86
 -15   1  18   35.34    2.32
 -15   1  18   46.78    2.68
 -13  -1  18   65.89    3.53
 -13   1  18   70.46    3.45
 -13   1  18   55.97    2.88
 -11  -1  18   32.91    2.56
 -11   1  18   39.63    2.64
  -9  -1  18   27.09    2.37
  -9   1  18   31.57    2.52
  -7  -1  18   27.38    2.45
  -7   1  18   29.37    2.66
  -5  -1  18   14.67    2.07
  -5   1  18   15.49    2.42
  -3  -1  18   22.27    2.40
  -1  -1  18   32.55    3.31
  -1   1  18   33.35    3.52
   1  -1  18   31.92    3.13
   1   1  18   28.32    3.46
   3  -1  18   40.20    3.97
   3   1  18   29.96    4.21
 -24  -2  18    0.49    1.32
 -24   2  18    2.44    1.44
 -22  -2  18    1.02    1.05
 -22   2  18    1.83    1.13
 -22   2  18   -1.03    1.14
 -20  -2  18    4.19    1.16
 -20   2  18    3.59    1.26
 -18  -2  18    4.22    1.16
 -18   2  18    1.88    1.15
 -16  -2  18   18.33    2.33
 -14  -2  18    3.83    1.10
 -14   2  18    2.72    1.29
 -12  -2  18    4.06    1.13
 -10  -2  18    8.05    1.89
 -10   2  18   10.51    1.96
  -8  -2  18    3.48    1.07
  -8   2  18    3.54    1.30
  -6  -2  18    8.74    1.90
  -6   2  18   11.89    2.42
  -4  -2  18   20.07    2.20
  -4   2  18   15.76    2.85
  -2   2  18    3.12    1.54
   4  -2  18   38.05    3.72
 -23  -3  18    2.26    1.29
 -23   3  18    1.30    1.43
 -21  -3  18    4.10    1.21
 -21   3  18    3.60    1.37
 -15  -3  18   11.69    2.13
 -13  -3  18   15.06    2.20
 -11  -3  18   18.75    2.21
 -11   3  18   11.77    2.15
  -9  -3  18   27.21    2.37
  -9   3  18   19.76    2.39
  -7   3  18    5.32    1.44
   7   3 -18    3.73    0.94
  -5   3  18    8.08    1.48
   5   3 -18    4.55    0.98
  -3  -3  18   13.84    2.37
  -3   3  18   13.41    2.96
  -1  -3  18   23.96    2.96
  -1   3  18   20.22    3.41
   1   3  18   19.40    3.59
   3   3  18   19.16    3.82
 -22  -4  18    5.40    1.56
 -22   4  18    3.05    1.77
 -20  -4  18   19.23    2.73
 -20   4  18   11.56    2.63
 -14  -4  18   19.73    2.42
 -14   4  18   14.02    2.46
 -12  -4  18   15.99    2.27
 -12   4  18   10.49    2.38
 -10  -4  18   19.59    2.47
 -10   4  18   16.24    2.40
  -8  -4  18   15.03    2.36
  -8   4  18   12.10    2.33
  -6  -4  18    9.86    2.39
  -6   4  18    7.27    1.72
  -4   4  18    6.29    1.71
  -4   4  18    3.31    1.67
  -2   4  18    4.76    1.80
  -2   4  18    5.67    1.84
   0   4  18    8.54    2.10
 -21  -5  18    0.72    1.45
 -21   5  18   -1.09    1.78
 -19  -5  18    7.16    1.61
 -19   5  18    5.69    1.88
 -15  -5  18    0.04    1.06
 -15   5  18   -0.72    1.48
 -11  -5  18    1.61    1.11
 -11   5  18    0.39    1.43
  -9  -5  18    2.34    1.20
  -9   5  18    1.88    1.64
  -7  -5  18    3.11    1.22
  -7   5  18    3.70    1.71
  -5  -5  18    5.59    1.57
  -5   5  18    2.89    1.84
  -5   5  18    3.94    1.71
  -3  -5  18    2.49    1.49
  -3   5  18    1.04    1.96
  -3   5  18    2.30    1.77
  -1  -5  18    3.95    1.63
  -1   5  18    1.57    2.15
  -1   5  18    3.12    1.93
 -18  -6  18    0.74    1.52
 -18   6  18   -1.67    2.04
 -16  -6  18    1.35    1.37
 -16   6  18    0.13    1.81
 -12  -6  18   11.08    2.52
  -6  -6  18    1.66    1.42
  -6   6  18    3.02    1.71
  -6   6  18    0.62    2.07
  -4  -6  18    1.26    1.39
  -4   6  18    1.68    1.88
  -4   6  18    0.18    2.10
  -2  -6  18    1.42    1.46
  -2   6  18    2.53    2.13
   2   6 -18   -0.16    0.95
  -2   6  18    3.60    2.46
 -15  -7  18    1.38    1.52
  -7  -7  18    2.79    1.60
  -7   7  18    6.12    2.06
  -7   7  18    2.21    2.66
 -24   0  19    1.48    1.37
 -24   0  19    1.48    1.42
 -22   0  19    0.44    1.15
 -20   0  19    1.65    1.05
 -18   0  19    0.09    1.05
 -16   0  19   -0.60    1.21
 -14   0  19    8.49    1.97
 -12   0  19    2.36    1.18
  -8   0  19    9.54    2.26
  -6   0  19   11.71    2.37
  -4   0  19   12.90    2.53
  -2   0  19   21.17    3.10
   0   0  19   20.53    3.16
   2   0  19   40.54    4.27
 -23  -1  19    3.62    1.37
 -23   1  19    2.27    1.36
 -23   1  19    1.18    1.16
 -21  -1  19   15.68    2.46
 -21   1  19   17.44    2.60
 -21   1  19   10.41    2.01
 -19  -1  19   19.02    2.28
 -19   1  19   21.71    2.42
 -19   1  19   14.38    1.83
 -17  -1  19   25.96    2.72
 -17   1  19   33.32    2.53
 -15  -1  19    5.11    1.44
 -13  -1  19    7.55    1.56
 -11  -1  19   26.68    2.61
 -11   1  19   35.15    2.77
  -9  -1  19   14.36    2.28
  -9   1  19   19.37    2.39
  -7  -1  19   31.27    2.83
  -7   1  19   30.05    2.96
  -5  -1  19   46.60    3.45
  -5   1  19   45.52    3.54
  -3  -1  19   29.24    2.98
  -3   1  19   20.04    3.05
  -1  -1  19   27.00    3.13
  -1   1  19   25.84    3.37
   1  -1  19   43.19    3.92
   1   1  19   31.59    3.93
 -24  -2  19    2.90    1.55
 -22  -2  19    5.94    1.42
 -22   2  19    3.31    1.38
 -20  -2  19   11.53    2.38
 -20   2  19    7.64    1.47
 -18  -2  19    5.19    1.25
 -18   2  19    3.28    1.26
 -16  -2  19   33.98    2.94
 -16   2  19   24.61    2.34
 -14  -2  19   38.41    3.09
 -14   2  19   44.25    2.78
 -12   2  19   20.31    2.25
 -10  -2  19   16.46    2.42
 -10   2  19   22.23    2.55
  -8  -2  19   19.44    2.47
  -8   2  19   22.64    2.80
  -6  -2  19   25.06    2.67
  -6   2  19   25.02    3.07
  -4  -2  19   36.10    3.03
  -4   2  19   37.83    3.41
  -2  -2  19   42.75    3.18
  -2   2  19   41.49    3.90
   0  -2  19   37.25    3.62
   0   2  19   26.80    3.85
   2   2  19   29.93    4.56
 -23  -3  19    1.02    1.39
 -23   3  19   -0.48    1.49
 -21  -3  19    3.79    1.36
 -21   3  19    1.65    1.46
 -13  -3  19   14.36    2.40
 -11  -3  19   11.94    2.30
  -9  -3  19    5.58    1.45
  -9   3  19    2.79    1.66
  -7  -3  19   19.70    2.76
  -7   3  19   21.48    2.97
  -5  -3  19    6.29    1.71
  -5   3  19    4.75    1.74
  -3  -3  19   20.22    2.86
  -3   3  19   15.12    3.48
  -1  -3  19   34.71    3.50
  -1   3  19   27.24    4.13
   1   3  19   20.92    4.46
 -22  -4  19    3.22    1.59
 -20  -4  19    6.50    1.61
 -14  -4  19    1.50    1.09
 -14   4  19   -0.51    1.38
 -12  -4  19    2.85    1.18
 -12   4  19   -1.53    1.42
 -10  -4  19   12.03    2.41
  -8  -4  19    3.16    1.29
  -8   4  19    1.76    1.48
  -6  -4  19    3.50    1.43
  -6   4  19    4.79    1.76
  -4  -4  19   13.17    2.95
   0   4  19   17.27    4.02
 -19  -5  19    1.26    1.54
 -19   5  19   -1.29    1.77
 -17  -5  19    1.48    1.37
 -17   5  19    0.44    1.76
  -7  -5  19    4.09    1.45
  -7   5  19    2.28    1.86
  -5  -5  19    1.81    1.54
  -5   5  19    3.86    1.87
  -5   5  19    1.19    2.00
  -3  -5  19    6.46    1.87
  -3   5  19    3.04    2.12
 -16  -6  19    2.17    1.55
 -16   6  19   -1.05    2.06
 -12  -6  19    2.27    1.48
 -12   6  19   -1.86    1.95
  -8  -6  19    6.34    1.69
  -8   6  19    3.11    2.27
  -6  -6  19    9.52    1.95
  -6   6  19   11.02    2.74
 -22   0  20    7.94    1.60
 -20   0  20   11.59    2.42
 -18   0  20    9.40    2.13
 -16   0  20    4.98    1.45
 -14   0  20   12.43    2.41
 -12   0  20   21.73    2.76
 -10   0  20   40.56    3.08
  -8   0  20   32.88    2.94
  -6   0  20   20.24    2.53
  -4   0  20   33.20    3.09
  -2   0  20   35.64    3.37
   0   0  20   43.34    4.32
 -23  -1  20    1.52    1.43
 -23   1  20    0.39    1.39
 -21  -1  20    2.10    1.23
 -21   1  20    2.57    1.29
 -19  -1  20    1.74    1.12
 -19   1  20    3.27    1.18
 -17  -1  20    2.09    1.21
 -15  -1  20    3.76    1.40
 -13  -1  20   13.44    2.38
 -13   1  20   19.47    2.38
 -11  -1  20   13.09    2.29
  -9   1  20   11.43    2.29
  -7  -1  20   21.71    2.58
  -7   1  20   27.91    2.74
  -5  -1  20   23.37    2.82
  -5   1  20   16.22    2.90
  -3  -1  20   22.14    2.95
  -3   1  20   27.00    3.52
  -1  -1  20   28.35    3.21
  -1   1  20   25.85    3.65
 -22  -2  20    2.06    1.40
 -22   2  20    0.08    1.28
 -20  -2  20    3.69    1.34
 -20   2  20    2.62    1.32
 -18  -2  20   13.63    2.47
 -14  -2  20    1.62    1.30
 -10  -2  20   13.04    2.43
  -8  -2  20   12.83    2.42
  -8   2  20   16.23    2.65
  -6  -2  20   22.14    2.61
  -6   2  20   21.09    2.97
  -4  -2  20   30.48    2.95
  -4   2  20   25.75    3.51
  -2  -2  20   20.55    3.11
  -2   2  20   28.12    4.09
 -21  -3  20    7.13    1.62
 -21   3  20    6.02    1.63
 -17  -3  20    3.33    1.29
 -17   3  20   -1.39    1.28
 -15  -3  20   26.92    2.89
 -13  -3  20   15.07    2.53
 -11  -3  20   18.03    2.59
  -9  -3  20   25.26    2.84
  -9   3  20   36.68    3.26
  -7  -3  20   14.56    2.61
  -5  -3  20   18.28    2.86
  -5   3  20   22.21    3.43
  -3  -3  20   27.80    3.53
  -3   3  20   26.55    3.95
  -1  -3  20   34.34    3.89
  -1   3  20   29.34    4.25
 -20  -4  20    1.46    1.48
 -18  -4  20   10.18    2.00
 -12  -4  20   11.47    2.74
  -8  -4  20   17.39    3.13
  -6  -4  20   13.37    3.16
  -6   4  20   19.13    3.52
  -4  -4  20   22.18    3.45
  -4   4  20   31.40    4.26
 -15  -5  20   13.78    3.20
  -9  -5  20   13.74    2.96
  -7  -5  20   13.09    3.08
 -22   0  21    1.25    1.44
 -20   0  21    1.15    1.32
 -18   0  21    2.11    1.29
 -16   0  21    4.37    1.48
 -14   0  21   13.20    2.38
 -10   0  21   16.16    2.51
  -8   0  21   15.98    2.61
  -6   0  21   29.00    3.32
  -4   0  21   31.65    3.29
  -2   0  21   35.07    3.67
 -21  -1  21    5.54    1.53
 -21   1  21    4.63    1.47
 -19  -1  21    4.73    1.37
 -19   1  21    5.46    1.70
 -17  -1  21    4.18    1.51
 -15  -1  21   15.40    2.60
 -15   1  21   16.83    2.42
 -11   1  21   18.79    2.53
  -9  -1  21   17.97    2.73
  -9   1  21   21.17    2.72
  -7  -1  21   25.25    2.99
  -7   1  21   26.86    3.22
  -5  -1  21   33.09    3.45
  -5   1  21   30.21    3.36
  -3  -1  21   36.47    3.83
  -3   1  21   30.21    3.76
 -20  -2  21    2.37    1.45
 -12  -2  21   23.01    2.93
 -12   2  21   34.38    2.99
 -10  -2  21   13.49    2.76
  -8  -2  21   17.11    2.85
  -6  -2  21   29.77    3.35
  -6   2  21   26.00    3.44
  -4  -2  21   27.31    3.34
  -4   2  21   26.04    3.79
 -17   3  21   34.88    3.10
 -11   3  21   35.93    3.29
  -9  -3  21   17.39    3.00
  -7  -3  21   18.87    3.07
  -5  -3  21   28.04    3.62
  -5   3  21   39.89    4.42
 -18  -4  21    0.88    1.65
 -16   4  21   43.96    3.42
 -14  -4  21   27.16    3.54
 -12   4  21   47.57    3.73
 -10  -4  21   22.00    3.29
  -8  -4  21   18.81    3.63
  -6  -4  21   17.82    3.41
 -20   0  22    1.22    1.57
 -18   0  22   13.99    3.03
 -16   0  22   18.00    2.82
 -14   0  22   16.77    2.74
 -12   0  22   19.24    2.84
 -10   0  22   22.00    3.03
  -8   0  22   25.43    3.23
  -6   0  22   33.15    3.59
 -19   1  22   15.75    3.31
 -17  -1  22    6.08    1.70
 -15  -1  22   16.78    3.22
 -15   1  22   24.71    3.03
 -13  -1  22   19.60    3.14
 -13   1  22   22.11    2.80
 -11  -1  22   20.53    3.32
 -11   1  22   26.40    3.19
  -9  -1  22   19.60    3.11
  -9   1  22   25.32    3.11
  -7  -1  22   32.42    3.68
  -7   1  22   29.10    3.40
 -14   2  22   24.59    2.92
 -12   2  22   31.65    3.09
 -10  -2  22   21.57    3.44
 -10   2  22   32.65    3.28
  -8  -2  22   21.81    3.27
 -17   3  22   41.93    3.79
 -15   3  22   44.25    3.70
 -11  -3  22   22.89    3.52
  -9  -3  22   15.76    3.30
 -16   0  23   20.38    3.28
 -14   0  23   24.37    3.29
 -12   0  23   26.59    3.70
 -10   0  23   27.90    3.51
 -15  -1  23   18.55    3.45
 -15   1  23   26.37    3.51
 -13  -1  23   18.16    3.59
 -13   1  23   30.90    3.56
 -11  -1  23   27.66    3.89
 -11   1  23   27.94    3.56
   0   0   0    0.00    0.00
;
_shelx_hkl_checksum   32802
