# Supplementary material for: Constructing Donor-Resonance-Donor Molecules for Acceptor-Free Bipolar Organic Semiconductors
Source: Research (Wash D C). 2021 Feb 5;2021:9525802. doi: 10.34133/2021/9525802 (PMC11014465; doi:10.34133/2021/9525802)
Supplement: Supplementary Materials — Figure S1: 1H NMR spectrum of t-BuPO in DMSO-d6. Figure S2: 13C NMR spectrum of t-BuPO in CDCl3. Figure S3: HRMS spectrum of t-BuPO. Figure S4: 1H NMR spectrum of t-BuPS in DMSO-d6. Figure S5: 13C NMR spectrum of t-BuPS in CDCl3. Figure S6: HRMS spectrum of t-BuPS. Figure S7: 1H NMR spectrum of t-BuPSe in DMSO-d6. Figure S8: 13C NMR spectrum of t-BuPSe in CDCl3. Figure S9: free volume region and fractional free volume (Vf) in the single crystal cells of (a) t-BuPO, (b) t-BuPS, and (c) t-BuPSe. Figure S10: (a) TGA and (b) DSC curves of the D-r-D molecules. Figure S11: AFM height images of the spin-coated thin films of (a) t-BuPO, (b) t-BuPS, and (c) t-BuPSe on ITO/PEDOT: PSS surface. Figure S12: localized orbital locator (LOL) profiles of (a) t-BuPO, (b) t-BuPS, and (c) t-BuPSe using Multiwfn. Figure S13: reduced density gradient (RDG) versus sign (λ2)ρ with the view of the RDG isosurface of (a) t-BuPO, (b) t-BuPS, and (c) t-BuPSe dimers. Positive charges are in red, while negative charges are in blue. Figure S14: phosphorescence spectra of the D-r-D molecules at 77 K in CH2Cl2 with a delay of 5 ms after the 290 nm excitation. Figure S15: (a) Experimental and DFT calculated results of triplet energies and (b) spin density distributions of the D-r-D molecules. Figure S16: PL spectra of (a) t-BuPO, (b) t-BuPS, and (c) t-BuPSe in different solvents with different polarities. The concentration of the emitters is ~10-5 mol L-1, and the excitation wavelength is at 290 nm. Figure S17: cyclic voltammograms of the D-r-D molecules in thin solid films. Figure S18: device configuration and energy level diagram of the FIrpic-doped blue PhOLEDs hosted by t-BuPO and t-BuPS. Figure S19: device configuration and energy level diagram of the solution-processed FIr6-doped deep-blue PhOLEDs hosted by t-BuPO or t-BuPS. Scheme S1: synthetic route of the D-r-D molecules: (i) n-BuLi, THF, t-BuPCl2, -78°C; (ii) 30% H2O2, CH2Cl2, room temperature (rt); (iii) sulfur, CH2Cl2, rt; (iv) selenium, [file 9525802.f1.zip › Supplementary Materials/t-BuPSe-correct.cif]

 
data_1
 
_audit_creation_method            'SHELXL-2014/7'
_shelx_SHELXL_version_number      '2014/7'
_chemical_name_systematic         ?
_chemical_name_common             ?
_chemical_melting_point           ?
_chemical_formula_moiety          ?
_chemical_formula_sum
 'C28 H25 N2 P Se' 
_chemical_formula_weight          499.43

loop_
 _atom_type_symbol
 _atom_type_description
 _atom_type_scat_dispersion_real
 _atom_type_scat_dispersion_imag
 _atom_type_scat_source
 'C'  'C'   0.0033   0.0016
 'International Tables Vol C Tables 4.2.6.8 and 6.1.1.4'
 'H'  'H'   0.0000   0.0000
 'International Tables Vol C Tables 4.2.6.8 and 6.1.1.4'
 'N'  'N'   0.0061   0.0033
 'International Tables Vol C Tables 4.2.6.8 and 6.1.1.4'
 'P'  'P'   0.1023   0.0942
 'International Tables Vol C Tables 4.2.6.8 and 6.1.1.4'
 'Se'  'Se'  -0.0929   2.2259
 'International Tables Vol C Tables 4.2.6.8 and 6.1.1.4'
 
_space_group_crystal_system       monoclinic
_space_group_IT_number            14
_space_group_name_H-M_alt         'P 21/n'
_space_group_name_Hall            '-P 2yn'
 
_shelx_space_group_comment
;
The symmetry employed for this shelxl refinement is uniquely defined
by the following loop, which should always be used as a source of
symmetry information in preference to the above space-group names.
They are only intended as comments.
;
 
loop_
 _space_group_symop_operation_xyz
 'x, y, z'
 '-x+1/2, y+1/2, -z+1/2'
 '-x, -y, -z'
 'x-1/2, -y-1/2, z-1/2'
 
_cell_length_a                    15.381(2)
_cell_length_b                    9.8830(15)
_cell_length_c                    15.381(2)
_cell_angle_alpha                 90
_cell_angle_beta                  99.24
_cell_angle_gamma                 90
_cell_volume                      2307.7(6)
_cell_formula_units_Z             4
_cell_measurement_temperature     290(2)
_cell_measurement_reflns_used     4066
_cell_measurement_theta_min       0.787
_cell_measurement_theta_max       0.842
 
_exptl_crystal_description        block
_exptl_crystal_colour             ?
_exptl_crystal_density_meas       ?
_exptl_crystal_density_method     ?
_exptl_crystal_density_diffrn     1.437          
_exptl_crystal_F_000              1024
_exptl_transmission_factor_min    ?
_exptl_transmission_factor_max    ?
_exptl_crystal_size_max           0.140
_exptl_crystal_size_mid           0.120
_exptl_crystal_size_min           0.100
_exptl_absorpt_coefficient_mu     1.715
_shelx_estimated_absorpt_T_min    0.795
_shelx_estimated_absorpt_T_max    0.847
_exptl_absorpt_correction_type    ?
_exptl_absorpt_correction_T_min   ?
_exptl_absorpt_correction_T_max   ?
_exptl_absorpt_process_details    ?
_exptl_absorpt_special_details    ?
_diffrn_ambient_temperature       290(2)
_diffrn_radiation_wavelength      0.71073
_diffrn_radiation_type            MoK\a
_diffrn_source                    ?
_diffrn_measurement_device_type   'Bruker SMART APEX CCD'
_diffrn_measurement_method        ?
_diffrn_detector_area_resol_mean  ?
_diffrn_reflns_number             8702
_diffrn_reflns_av_unetI/netI      0.0989
_diffrn_reflns_av_R_equivalents   0.0681
_diffrn_reflns_limit_h_min        -16
_diffrn_reflns_limit_h_max        18
_diffrn_reflns_limit_k_min        -11
_diffrn_reflns_limit_k_max        11
_diffrn_reflns_limit_l_min        -18
_diffrn_reflns_limit_l_max        16
_diffrn_reflns_theta_min          1.738
_diffrn_reflns_theta_max          24.996
_diffrn_reflns_theta_full         24.996
_diffrn_measured_fraction_theta_max   0.700
_diffrn_measured_fraction_theta_full  24.996
_diffrn_reflns_Laue_measured_fraction_max    0.700
_diffrn_reflns_Laue_measured_fraction_full   0.700
_diffrn_reflns_point_group_measured_fraction_max   0.700
_diffrn_reflns_point_group_measured_fraction_full  0.700
_reflns_number_total              2846
_reflns_number_gt                 1910
_reflns_threshold_expression      'I > 2\s(I)'
_reflns_Friedel_coverage          0.000
_reflns_Friedel_fraction_max      .
_reflns_Friedel_fraction_full     .
 
_reflns_special_details
;
 Reflections were merged by SHELXL according to the crystal
 class for the calculation of statistics and refinement.
 
 _reflns_Friedel_fraction is defined as the number of unique
 Friedel pairs measured divided by the number that would be
 possible theoretically, ignoring centric projections and
 systematic absences.
;
 
_computing_data_collection        ?
_computing_cell_refinement        ?
_computing_data_reduction         ?
_computing_structure_solution     ?
_computing_structure_refinement 'SHELXL-2014/7 (Sheldrick, 2014)'
_computing_molecular_graphics     ?
_computing_publication_material   ?
_refine_special_details           ?
_refine_ls_structure_factor_coef  Fsqd
_refine_ls_matrix_type            full
_refine_ls_weighting_scheme       calc
_refine_ls_weighting_details
'w=1/[\s^2^(Fo^2^)+(0.1000P)^2^+0.7812P] where P=(Fo^2^+2Fc^2^)/3'
_atom_sites_solution_primary      ?
_atom_sites_solution_secondary    ?
_atom_sites_solution_hydrogens    geom
_refine_ls_hydrogen_treatment     constr
_refine_ls_extinction_method      none
_refine_ls_extinction_coef        .
_refine_ls_number_reflns          2846
_refine_ls_number_parameters      292
_refine_ls_number_restraints      0
_refine_ls_R_factor_all           0.1457
_refine_ls_R_factor_gt            0.1001
_refine_ls_wR_factor_ref          0.2383
_refine_ls_wR_factor_gt           0.2203
_refine_ls_goodness_of_fit_ref    1.289
_refine_ls_restrained_S_all       1.289
_refine_ls_shift/su_max           0.001
_refine_ls_shift/su_mean          0.000
 
loop_
 _atom_site_label
 _atom_site_type_symbol
 _atom_site_fract_x
 _atom_site_fract_y
 _atom_site_fract_z
 _atom_site_U_iso_or_equiv
 _atom_site_adp_type
 _atom_site_occupancy
 _atom_site_site_symmetry_order  
 _atom_site_calc_flag
 _atom_site_refinement_flags_posn
 _atom_site_refinement_flags_adp
 _atom_site_refinement_flags_occupancy
 _atom_site_disorder_assembly
 _atom_site_disorder_group
C1 C 0.6792(6) 0.6441(9) 0.5244(5) 0.0362(19) Uani 1 1 d . . . . .
C2 C 0.7225(8) 0.7431(10) 0.5809(7) 0.055(3) Uani 1 1 d . . . . .
H2 H 0.7737 0.7233 0.6197 0.066 Uiso 1 1 calc R U . . .
C3 C 0.6858(9) 0.8714(11) 0.5766(8) 0.067(3) Uani 1 1 d . . . . .
H3 H 0.7132 0.9384 0.6137 0.080 Uiso 1 1 calc R U . . .
C4 C 0.6100(10) 0.9036(11) 0.5192(9) 0.076(4) Uani 1 1 d . . . . .
H4 H 0.5883 0.9916 0.5164 0.091 Uiso 1 1 calc R U . . .
C5 C 0.5687(9) 0.8082(11) 0.4683(7) 0.061(3) Uani 1 1 d . . . . .
H5 H 0.5170 0.8298 0.4305 0.073 Uiso 1 1 calc R U . . .
C6 C 0.6001(6) 0.6774(9) 0.4698(5) 0.042(2) Uani 1 1 d . . . . .
C7 C 0.5685(7) 0.5557(10) 0.4218(6) 0.048(2) Uani 1 1 d . . . . .
C8 C 0.4918(7) 0.5282(13) 0.3616(6) 0.057(3) Uani 1 1 d . . . . .
H8 H 0.4504 0.5950 0.3431 0.069 Uiso 1 1 calc R U . . .
C9 C 0.4812(8) 0.3971(14) 0.3313(6) 0.067(3) Uani 1 1 d . . . . .
H9 H 0.4310 0.3756 0.2914 0.081 Uiso 1 1 calc R U . . .
C10 C 0.5407(8) 0.2980(12) 0.3573(7) 0.058(3) Uani 1 1 d . . . . .
H10 H 0.5300 0.2107 0.3357 0.069 Uiso 1 1 calc R U . . .
C11 C 0.6168(7) 0.3248(10) 0.4153(6) 0.050(2) Uani 1 1 d . . . . .
H11 H 0.6582 0.2574 0.4322 0.060 Uiso 1 1 calc R U . . .
C12 C 0.6292(6) 0.4537(8) 0.4471(5) 0.0366(19) Uani 1 1 d . . . . .
C13 C 0.8207(6) 0.4119(8) 0.3875(5) 0.0354(19) Uani 1 1 d . . . . .
C14 C 0.8044(6) 0.5442(9) 0.3646(5) 0.040(2) Uani 1 1 d . . . . .
H14 H 0.7881 0.6057 0.4049 0.047 Uiso 1 1 calc R U . . .
C15 C 0.8125(7) 0.5842(11) 0.2804(6) 0.051(2) Uani 1 1 d . . . . .
H15 H 0.8012 0.6738 0.2639 0.061 Uiso 1 1 calc R U . . .
C16 C 0.8373(8) 0.4929(12) 0.2190(6) 0.060(3) Uani 1 1 d . . . . .
H16 H 0.8407 0.5222 0.1622 0.072 Uiso 1 1 calc R U . . .
C17 C 0.8564(8) 0.3628(12) 0.2416(6) 0.058(3) Uani 1 1 d . . . . .
H17 H 0.8751 0.3032 0.2016 0.070 Uiso 1 1 calc R U . . .
C18 C 0.8474(6) 0.3193(9) 0.3264(5) 0.040(2) Uani 1 1 d . . . . .
C19 C 0.8635(7) 0.1901(9) 0.3697(6) 0.043(2) Uani 1 1 d . . . . .
C20 C 0.8919(7) 0.0659(11) 0.3397(7) 0.054(3) Uani 1 1 d . . . . .
H20 H 0.9035 0.0568 0.2825 0.065 Uiso 1 1 calc R U . . .
C21 C 0.9018(9) -0.0400(11) 0.3961(9) 0.071(3) Uani 1 1 d . . . . .
H21 H 0.9194 -0.1236 0.3772 0.085 Uiso 1 1 calc R U . . .
C22 C 0.8860(9) -0.0253(11) 0.4816(9) 0.073(4) Uani 1 1 d . . . . .
H22 H 0.8944 -0.0991 0.5195 0.088 Uiso 1 1 calc R U . . .
C23 C 0.8583(8) 0.0955(10) 0.5122(7) 0.058(3) Uani 1 1 d . . . . .
H23 H 0.8491 0.1036 0.5702 0.070 Uiso 1 1 calc R U . . .
C24 C 0.8444(6) 0.2044(9) 0.4556(6) 0.040(2) Uani 1 1 d . . . . .
C25 C 0.8790(7) 0.4859(9) 0.6199(5) 0.041(2) Uani 1 1 d . . . . .
C26 C 0.9164(5) 0.5974(7) 0.5692(5) 0.0258(16) Uani 1 1 d . . . . .
H26A H 0.9710 0.6287 0.6022 0.039 Uiso 1 1 calc R U . . .
H26B H 0.8753 0.6711 0.5598 0.039 Uiso 1 1 calc R U . . .
H26C H 0.9266 0.5630 0.5133 0.039 Uiso 1 1 calc R U . . .
C27 C 0.8630(9) 0.5311(13) 0.7118(6) 0.072(3) Uani 1 1 d . . . . .
H27A H 0.8583 0.4529 0.7477 0.109 Uiso 1 1 calc R U . . .
H27B H 0.8094 0.5824 0.7062 0.109 Uiso 1 1 calc R U . . .
H27C H 0.9113 0.5862 0.7387 0.109 Uiso 1 1 calc R U . . .
C28 C 0.9487(7) 0.3755(12) 0.6345(7) 0.057(3) Uani 1 1 d . . . . .
H28A H 0.9578 0.3397 0.5787 0.085 Uiso 1 1 calc R U . . .
H28B H 0.9293 0.3044 0.6694 0.085 Uiso 1 1 calc R U . . .
H28C H 1.0029 0.4127 0.6647 0.085 Uiso 1 1 calc R U . . .
N1 N 0.7014(5) 0.5082(7) 0.5114(4) 0.0364(16) Uani 1 1 d . . . . .
N2 N 0.8172(5) 0.3381(7) 0.4677(4) 0.0359(17) Uani 1 1 d . . . . .
P1 P 0.78061(15) 0.4015(2) 0.55896(13) 0.0338(6) Uani 1 1 d . . . . .
Se1 Se 0.72852(8) 0.26032(10) 0.63766(7) 0.0534(4) Uani 1 1 d . . . . .
 
loop_
 _atom_site_aniso_label
 _atom_site_aniso_U_11
 _atom_site_aniso_U_22
 _atom_site_aniso_U_33
 _atom_site_aniso_U_23
 _atom_site_aniso_U_13
 _atom_site_aniso_U_12
C1 0.033(5) 0.033(5) 0.048(4) -0.007(3) 0.025(4) 0.005(4)
C2 0.052(7) 0.043(6) 0.078(7) -0.018(4) 0.030(5) 0.011(5)
C3 0.077(9) 0.039(6) 0.097(8) -0.017(5) 0.050(7) -0.001(6)
C4 0.096(11) 0.031(6) 0.111(9) 0.009(6) 0.048(8) 0.017(6)
C5 0.073(9) 0.054(7) 0.060(6) 0.006(5) 0.028(5) 0.032(6)
C6 0.045(6) 0.040(5) 0.044(4) 0.011(4) 0.020(4) 0.019(4)
C7 0.054(7) 0.047(6) 0.049(5) 0.010(4) 0.031(5) 0.009(5)
C8 0.035(6) 0.098(9) 0.039(5) 0.004(5) 0.003(4) 0.018(6)
C9 0.047(7) 0.108(10) 0.046(5) -0.016(6) 0.004(5) 0.001(7)
C10 0.053(8) 0.063(7) 0.058(6) -0.013(5) 0.009(5) -0.009(6)
C11 0.053(7) 0.048(6) 0.048(5) -0.005(4) 0.007(5) 0.005(5)
C12 0.030(5) 0.038(5) 0.045(4) 0.000(3) 0.014(4) -0.001(4)
C13 0.034(5) 0.042(5) 0.030(4) 0.001(3) 0.006(3) -0.001(4)
C14 0.034(5) 0.042(5) 0.039(4) 0.003(3) -0.002(4) 0.005(4)
C15 0.042(6) 0.059(6) 0.048(5) 0.012(4) -0.002(4) -0.002(5)
C16 0.056(8) 0.084(8) 0.039(5) 0.009(5) 0.006(5) -0.014(6)
C17 0.062(8) 0.079(8) 0.035(4) -0.013(5) 0.013(4) -0.005(6)
C18 0.039(6) 0.045(5) 0.039(4) -0.008(3) 0.009(4) -0.001(4)
C19 0.034(6) 0.045(5) 0.051(5) -0.010(4) 0.010(4) -0.001(4)
C20 0.044(7) 0.057(7) 0.062(6) -0.026(5) 0.012(5) 0.005(5)
C21 0.074(9) 0.035(6) 0.110(9) -0.012(6) 0.036(7) 0.016(6)
C22 0.074(9) 0.035(6) 0.117(10) 0.010(6) 0.037(7) 0.016(6)
C23 0.070(8) 0.037(6) 0.075(6) 0.010(4) 0.031(5) 0.016(5)
C24 0.034(5) 0.032(5) 0.055(5) -0.007(4) 0.013(4) 0.009(4)
C25 0.042(6) 0.045(5) 0.035(4) -0.010(3) 0.003(4) 0.002(4)
C26 0.010(4) 0.032(4) 0.035(4) -0.006(3) 0.002(3) 0.001(3)
C27 0.076(9) 0.095(9) 0.050(5) -0.009(6) 0.022(5) -0.012(7)
C28 0.023(5) 0.076(7) 0.066(6) 0.011(5) -0.007(4) 0.008(5)
N1 0.033(4) 0.038(4) 0.038(3) -0.007(3) 0.004(3) 0.008(3)
N2 0.044(5) 0.036(4) 0.029(3) 0.000(3) 0.011(3) 0.014(3)
P1 0.0332(13) 0.0337(12) 0.0371(11) 0.0014(8) 0.0135(9) 0.0050(9)
Se1 0.0546(7) 0.0506(7) 0.0618(7) 0.0149(4) 0.0300(5) 0.0013(5)
 
_geom_special_details
;
 All esds (except the esd in the dihedral angle between two l.s. planes)
 are estimated using the full covariance matrix.  The cell esds are taken
 into account individually in the estimation of esds in distances, angles
 and torsion angles; correlations between esds in cell parameters are only
 used when they are defined by crystal symmetry.  An approximate (isotropic)
 treatment of cell esds is used for estimating esds involving l.s. planes.
;
 
loop_
 _geom_bond_atom_site_label_1
 _geom_bond_atom_site_label_2
 _geom_bond_distance
 _geom_bond_site_symmetry_2
 _geom_bond_publ_flag
C1 C6 1.402(12) . ?
C1 C2 1.403(13) . ?
C1 N1 1.408(11) . ?
C2 C3 1.385(14) . ?
C2 H2 0.9300 . ?
C3 C4 1.381(19) . ?
C3 H3 0.9300 . ?
C4 C5 1.322(17) . ?
C4 H4 0.9300 . ?
C5 C6 1.379(13) . ?
C5 H5 0.9300 . ?
C6 C7 1.454(14) . ?
C7 C12 1.387(13) . ?
C7 C8 1.404(15) . ?
C8 C9 1.378(16) . ?
C8 H8 0.9300 . ?
C9 C10 1.355(16) . ?
C9 H9 0.9300 . ?
C10 C11 1.378(15) . ?
C10 H10 0.9300 . ?
C11 C12 1.367(13) . ?
C11 H11 0.9300 . ?
C12 N1 1.465(11) . ?
C13 C14 1.367(12) . ?
C13 C18 1.418(12) . ?
C13 N2 1.441(10) . ?
C14 C15 1.380(12) . ?
C14 H14 0.9300 . ?
C15 C16 1.402(16) . ?
C15 H15 0.9300 . ?
C16 C17 1.352(16) . ?
C16 H16 0.9300 . ?
C17 C18 1.402(13) . ?
C17 H17 0.9300 . ?
C18 C19 1.443(13) . ?
C19 C20 1.405(13) . ?
C19 C24 1.405(12) . ?
C20 C21 1.353(16) . ?
C20 H20 0.9300 . ?
C21 C22 1.382(17) . ?
C21 H21 0.9300 . ?
C22 C23 1.375(15) . ?
C22 H22 0.9300 . ?
C23 C24 1.379(13) . ?
C23 H23 0.9300 . ?
C24 N2 1.408(11) . ?
C25 C26 1.516(12) . ?
C25 C28 1.521(14) . ?
C25 C27 1.539(13) . ?
C25 P1 1.846(9) . ?
C26 H26A 0.9600 . ?
C26 H26B 0.9600 . ?
C26 H26C 0.9600 . ?
C27 H27A 0.9600 . ?
C27 H27B 0.9600 . ?
C27 H27C 0.9600 . ?
C28 H28A 0.9600 . ?
C28 H28B 0.9600 . ?
C28 H28C 0.9600 . ?
N1 P1 1.687(7) . ?
N2 P1 1.713(6) . ?
P1 Se1 2.090(2) . ?
 
loop_
 _geom_angle_atom_site_label_1
 _geom_angle_atom_site_label_2
 _geom_angle_atom_site_label_3
 _geom_angle
 _geom_angle_site_symmetry_1
 _geom_angle_site_symmetry_3
 _geom_angle_publ_flag
C6 C1 C2 119.2(8) . . ?
C6 C1 N1 110.2(7) . . ?
C2 C1 N1 130.6(8) . . ?
C3 C2 C1 117.3(11) . . ?
C3 C2 H2 121.3 . . ?
C1 C2 H2 121.3 . . ?
C4 C3 C2 122.5(11) . . ?
C4 C3 H3 118.7 . . ?
C2 C3 H3 118.7 . . ?
C5 C4 C3 119.3(10) . . ?
C5 C4 H4 120.3 . . ?
C3 C4 H4 120.3 . . ?
C4 C5 C6 121.7(11) . . ?
C4 C5 H5 119.2 . . ?
C6 C5 H5 119.2 . . ?
C5 C6 C1 119.9(10) . . ?
C5 C6 C7 132.8(10) . . ?
C1 C6 C7 107.3(7) . . ?
C12 C7 C8 120.1(9) . . ?
C12 C7 C6 107.7(9) . . ?
C8 C7 C6 132.2(9) . . ?
C9 C8 C7 116.5(10) . . ?
C9 C8 H8 121.7 . . ?
C7 C8 H8 121.7 . . ?
C10 C9 C8 122.8(10) . . ?
C10 C9 H9 118.6 . . ?
C8 C9 H9 118.6 . . ?
C9 C10 C11 121.0(10) . . ?
C9 C10 H10 119.5 . . ?
C11 C10 H10 119.5 . . ?
C12 C11 C10 117.8(10) . . ?
C12 C11 H11 121.1 . . ?
C10 C11 H11 121.1 . . ?
C11 C12 C7 121.8(9) . . ?
C11 C12 N1 129.2(8) . . ?
C7 C12 N1 109.0(8) . . ?
C14 C13 C18 120.5(8) . . ?
C14 C13 N2 132.4(7) . . ?
C18 C13 N2 107.2(7) . . ?
C13 C14 C15 118.4(8) . . ?
C13 C14 H14 120.8 . . ?
C15 C14 H14 120.8 . . ?
C14 C15 C16 121.5(9) . . ?
C14 C15 H15 119.2 . . ?
C16 C15 H15 119.2 . . ?
C17 C16 C15 120.7(9) . . ?
C17 C16 H16 119.6 . . ?
C15 C16 H16 119.6 . . ?
C16 C17 C18 118.7(9) . . ?
C16 C17 H17 120.6 . . ?
C18 C17 H17 120.6 . . ?
C17 C18 C13 120.1(9) . . ?
C17 C18 C19 131.7(9) . . ?
C13 C18 C19 108.2(7) . . ?
C20 C19 C24 121.3(9) . . ?
C20 C19 C18 131.4(9) . . ?
C24 C19 C18 107.3(8) . . ?
C21 C20 C19 118.3(9) . . ?
C21 C20 H20 120.8 . . ?
C19 C20 H20 120.8 . . ?
C20 C21 C22 120.6(9) . . ?
C20 C21 H21 119.7 . . ?
C22 C21 H21 119.7 . . ?
C23 C22 C21 121.9(10) . . ?
C23 C22 H22 119.1 . . ?
C21 C22 H22 119.1 . . ?
C22 C23 C24 119.1(10) . . ?
C22 C23 H23 120.5 . . ?
C24 C23 H23 120.5 . . ?
C23 C24 C19 118.7(8) . . ?
C23 C24 N2 131.9(8) . . ?
C19 C24 N2 109.3(7) . . ?
C26 C25 C28 106.3(8) . . ?
C26 C25 C27 113.1(8) . . ?
C28 C25 C27 106.6(8) . . ?
C26 C25 P1 114.5(5) . . ?
C28 C25 P1 104.6(6) . . ?
C27 C25 P1 111.0(8) . . ?
C25 C26 H26A 109.5 . . ?
C25 C26 H26B 109.5 . . ?
H26A C26 H26B 109.5 . . ?
C25 C26 H26C 109.5 . . ?
H26A C26 H26C 109.5 . . ?
H26B C26 H26C 109.5 . . ?
C25 C27 H27A 109.5 . . ?
C25 C27 H27B 109.5 . . ?
H27A C27 H27B 109.5 . . ?
C25 C27 H27C 109.5 . . ?
H27A C27 H27C 109.5 . . ?
H27B C27 H27C 109.5 . . ?
C25 C28 H28A 109.5 . . ?
C25 C28 H28B 109.5 . . ?
H28A C28 H28B 109.5 . . ?
C25 C28 H28C 109.5 . . ?
H28A C28 H28C 109.5 . . ?
H28B C28 H28C 109.5 . . ?
C1 N1 C12 105.8(6) . . ?
C1 N1 P1 135.2(5) . . ?
C12 N1 P1 118.6(5) . . ?
C24 N2 C13 108.0(6) . . ?
C24 N2 P1 126.6(6) . . ?
C13 N2 P1 125.4(6) . . ?
N1 P1 N2 100.5(3) . . ?
N1 P1 C25 114.4(4) . . ?
N2 P1 C25 103.4(4) . . ?
N1 P1 Se1 110.6(3) . . ?
N2 P1 Se1 115.9(3) . . ?
C25 P1 Se1 111.5(3) . . ?
 
_refine_diff_density_max    0.482
_refine_diff_density_min   -0.477
_refine_diff_density_rms    0.090

_shelx_res_file
;

    1.res created by SHELXL-2014/7

TITL 1 in P2(1)/n
CELL 0.71073  15.38102   9.88300  15.38102  90.0000  99.2444  90.0000
ZERR    4.00   0.00206   0.00150   0.00206   0.0000   0.0000   0.0000
LATT 1
SYMM 0.5-X, 0.5+Y, 0.5-Z
SFAC C  H  N  P  Se
UNIT 112  100  8  4  4
OMIT -3 50
L.S. 4
ACTA
BOND $H
FMAP 2
PLAN 5
size 0.10 0.12 0.14
TEMP 17.340
WGHT    0.100000    0.781200
FVAR       0.15109
C1    1    0.679185    0.644138    0.524426    11.00000    0.03323    0.03342 =
         0.04785   -0.00710    0.02480    0.00532
C2    1    0.722461    0.743077    0.580905    11.00000    0.05197    0.04260 =
         0.07784   -0.01765    0.02976    0.01145
AFIX  43
H2    2    0.773732    0.723320    0.619701    11.00000   -1.20000
AFIX   0
C3    1    0.685758    0.871393    0.576570    11.00000    0.07699    0.03873 =
         0.09668   -0.01749    0.04965   -0.00092
AFIX  43
H3    2    0.713173    0.938371    0.613709    11.00000   -1.20000
AFIX   0
C4    1    0.610033    0.903631    0.519218    11.00000    0.09570    0.03100 =
         0.11067    0.00915    0.04790    0.01722
AFIX  43
H4    2    0.588342    0.991628    0.516420    11.00000   -1.20000
AFIX   0
C5    1    0.568655    0.808160    0.468307    11.00000    0.07333    0.05434 =
         0.05958    0.00637    0.02782    0.03194
AFIX  43
H5    2    0.517043    0.829757    0.430549    11.00000   -1.20000
AFIX   0
C6    1    0.600105    0.677378    0.469790    11.00000    0.04469    0.04020 =
         0.04430    0.01117    0.02042    0.01901
C7    1    0.568515    0.555689    0.421766    11.00000    0.05359    0.04725 =
         0.04930    0.00966    0.03097    0.00921
C8    1    0.491828    0.528215    0.361562    11.00000    0.03494    0.09754 =
         0.03866    0.00407    0.00312    0.01803
AFIX  43
H8    2    0.450400    0.595039    0.343063    11.00000   -1.20000
AFIX   0
C9    1    0.481165    0.397075    0.331323    11.00000    0.04655    0.10792 =
         0.04577   -0.01617    0.00388    0.00078
AFIX  43
H9    2    0.431030    0.375593    0.291382    11.00000   -1.20000
AFIX   0
C10   1    0.540651    0.298046    0.357323    11.00000    0.05309    0.06252 =
         0.05774   -0.01338    0.00870   -0.00894
AFIX  43
H10   2    0.529957    0.210711    0.335719    11.00000   -1.20000
AFIX   0
C11   1    0.616757    0.324834    0.415302    11.00000    0.05311    0.04830 =
         0.04816   -0.00476    0.00662    0.00509
AFIX  43
H11   2    0.658236    0.257447    0.432211    11.00000   -1.20000
AFIX   0
C12   1    0.629247    0.453727    0.447126    11.00000    0.03028    0.03764 =
         0.04455   -0.00009    0.01441   -0.00140
C13   1    0.820750    0.411855    0.387544    11.00000    0.03400    0.04206 =
         0.03016    0.00109    0.00552   -0.00061
C14   1    0.804375    0.544154    0.364624    11.00000    0.03435    0.04236 =
         0.03934    0.00288   -0.00157    0.00458
AFIX  43
H14   2    0.788149    0.605696    0.404863    11.00000   -1.20000
AFIX   0
C15   1    0.812493    0.584194    0.280381    11.00000    0.04215    0.05878 =
         0.04832    0.01184   -0.00185   -0.00241
AFIX  43
H15   2    0.801231    0.673827    0.263895    11.00000   -1.20000
AFIX   0
C16   1    0.837322    0.492932    0.219049    11.00000    0.05598    0.08415 =
         0.03892    0.00917    0.00589   -0.01376
AFIX  43
H16   2    0.840722    0.522222    0.162233    11.00000   -1.20000
AFIX   0
C17   1    0.856380    0.362776    0.241604    11.00000    0.06229    0.07942 =
         0.03506   -0.01269    0.01297   -0.00486
AFIX  43
H17   2    0.875119    0.303242    0.201597    11.00000   -1.20000
AFIX   0
C18   1    0.847353    0.319299    0.326429    11.00000    0.03865    0.04455 =
         0.03855   -0.00841    0.00876   -0.00129
C19   1    0.863486    0.190071    0.369705    11.00000    0.03404    0.04542 =
         0.05106   -0.00962    0.01035   -0.00054
C20   1    0.891855    0.065947    0.339682    11.00000    0.04380    0.05674 =
         0.06195   -0.02598    0.01203    0.00547
AFIX  43
H20   2    0.903504    0.056839    0.282482    11.00000   -1.20000
AFIX   0
C21   1    0.901800   -0.040022    0.396106    11.00000    0.07377    0.03481 =
         0.11021   -0.01163    0.03631    0.01553
AFIX  43
H21   2    0.919402   -0.123569    0.377203    11.00000   -1.20000
AFIX   0
C22   1    0.886048   -0.025274    0.481555    11.00000    0.07421    0.03540 =
         0.11742    0.00975    0.03696    0.01625
AFIX  43
H22   2    0.894418   -0.099119    0.519454    11.00000   -1.20000
AFIX   0
C23   1    0.858346    0.095478    0.512165    11.00000    0.06996    0.03686 =
         0.07503    0.00983    0.03124    0.01610
AFIX  43
H23   2    0.849137    0.103579    0.570236    11.00000   -1.20000
AFIX   0
C24   1    0.844410    0.204397    0.455562    11.00000    0.03386    0.03170 =
         0.05504   -0.00653    0.01313    0.00944
C25   1    0.879003    0.485944    0.619912    11.00000    0.04201    0.04504 =
         0.03451   -0.01014    0.00297    0.00176
C26   1    0.916391    0.597381    0.569176    11.00000    0.01006    0.03154 =
         0.03527   -0.00624    0.00164    0.00123
AFIX 137
H26A  2    0.970957    0.628699    0.602234    11.00000   -1.50000
H26B  2    0.875293    0.671082    0.559824    11.00000   -1.50000
H26C  2    0.926607    0.562953    0.513332    11.00000   -1.50000
AFIX   0
C27   1    0.863003    0.531106    0.711785    11.00000    0.07635    0.09451 =
         0.05035   -0.00898    0.02171   -0.01164
AFIX 137
H27A  2    0.858312    0.452879    0.747742    11.00000   -1.50000
H27B  2    0.809387    0.582386    0.706240    11.00000   -1.50000
H27C  2    0.911329    0.586224    0.738684    11.00000   -1.50000
AFIX   0
C28   1    0.948672    0.375486    0.634505    11.00000    0.02254    0.07639 =
         0.06638    0.01139   -0.00655    0.00791
AFIX 137
H28A  2    0.957796    0.339681    0.578654    11.00000   -1.50000
H28B  2    0.929306    0.304387    0.669383    11.00000   -1.50000
H28C  2    1.002890    0.412667    0.664688    11.00000   -1.50000
AFIX   0
N1    3    0.701382    0.508249    0.511384    11.00000    0.03260    0.03765 =
         0.03819   -0.00661    0.00354    0.00805
N2    3    0.817172    0.338113    0.467691    11.00000    0.04437    0.03573 =
         0.02931    0.00001    0.01069    0.01429
P1    4    0.780612    0.401538    0.558963    11.00000    0.03321    0.03368 =
         0.03706    0.00140    0.01354    0.00497
SE1   5    0.728519    0.260319    0.637655    11.00000    0.05456    0.05065 =
         0.06183    0.01490    0.03003    0.00130
HKLF 4

REM  1 in P2(1)/n
REM R1 =  0.1001 for    1910 Fo > 4sig(Fo)  and  0.1457 for all    2846 data
REM    292 parameters refined using      0 restraints

END

WGHT      0.0832      7.9233

REM Highest difference peak  0.482,  deepest hole -0.477,  1-sigma level  0.090
Q1    1   0.8079  0.4683  0.5377  11.00000  0.05    0.48
Q2    1   0.7166  0.3370  0.6613  11.00000  0.05    0.33
Q3    1   0.8574 -0.2462  0.3596  11.00000  0.05    0.30
Q4    1   0.5238  0.1476  0.4207  11.00000  0.05    0.29
Q5    1   0.5772  1.0088  0.4591  11.00000  0.05    0.29
;
_shelx_res_checksum   15670

_shelx_hkl_file
;
  -2   0  -2  125.67    6.50
  -2   0  -2  128.51    6.80
   2   0   2  128.93    6.83
  -2   0  -2  130.33    6.56
   2   0   2  108.21    6.48
  -3   0  -3  172.69    9.18
  -3   0  -3  173.31    9.11
  -3   0  -3  164.14    9.52
   3   0   3  186.36    9.56
  -4   0  -4  143.01    7.92
   4   0   4  155.28    8.32
  -4   0  -4  146.76    7.83
  -5   0  -5   10.85    1.03
   5   0   5   11.33    2.32
  -5   0  -5    9.82    0.97
   6   0   6   30.62    3.15
  -6   0  -6   29.41    2.09
  -6   0  -6   27.78    1.90
   7   0   7  140.38    8.24
  -7   0  -7  131.41    7.51
  -7   0  -7  131.97    7.27
  -8   0  -8    1.60    0.73
   8   0   8   -0.80    2.39
  -8   0  -8    2.55    0.71
  -9   0  -9    0.68    0.70
  -9   0  -9    1.44    0.78
   9   0   9    3.83    2.67
 -10   0 -10    1.99    1.33
   1   0   0   -1.03    0.08
  -1   0   0   -1.13    0.08
   0   0  -1   -0.97    0.07
  -2   0  -1    1.63    0.91
   2   0   3    2.13    1.32
  -3   0  -2    2.06    1.43
   4   0   3   -0.79    1.23
  -4   0  -3    0.52    0.29
   4   0   3    0.19    0.31
   3   0   4   -0.16    1.25
  -3   0  -4    0.49    1.24
  -3   0  -4    0.04    0.23
  -4   0  -3   -0.33    0.31
  -3   0  -4   -0.11    0.43
  -5   0  -4    0.11    0.37
   4   0   5    0.36    1.26
  -4   0  -5   -0.08    0.45
   5   0   4   -0.76    1.27
  -5   0  -4    0.35    0.31
  -4   0  -5    0.36    0.30
   6   0   5   -0.67    1.43
  -6   0  -5    0.31    0.43
  -5   0  -6   -0.19    0.54
   5   0   6   -0.31    1.46
  -5   0  -6    0.18    0.37
  -6   0  -5    0.50    0.42
  -6   0  -7   -0.54    0.61
   7   0   6   -0.55    1.77
  -6   0  -7    0.62    0.46
  -7   0  -6    0.16    0.47
  -7   0  -6   -0.26    0.50
   6   0   7    0.88    1.71
  -8   0  -7   -0.07    0.55
   8   0   7   -2.85    2.15
   7   0   8   -1.34    1.98
  -8   0  -7    0.40    0.62
  -7   0  -8    0.61    0.57
  -7   0  -8   -0.52    0.66
   9   0   8   -0.98    2.52
  -8   0  -9    0.49    0.75
  -8   0  -9    0.24    0.63
  -9   0  -8    0.16    0.66
  -9   0  -8    0.73    0.68
   8   0   9   -1.30    2.58
  10   0   9    6.22    3.20
  13   0  12   73.86    7.37
  12   0  13   80.98    7.00
   1   0  -1   16.46    0.92
  -2   0   0  685.45   36.43
   0   0  -2  650.02   36.33
  -2   0   0  779.88   36.36
   4   0   2  295.14   14.97
  -4   0  -2  289.42   14.67
   4   0   2  275.41   14.52
  -4   0  -2  261.88   14.98
  -8   0 -10   10.49    1.72
  10   0   8   15.88    3.23
   8   0  10   19.30    4.77
  -8   0 -10   12.06    1.50
  11   0   9   20.18    4.90
  -9   0 -11   14.79    1.72
  -9   0 -11   10.31    1.87
  -1   0   2    0.41    0.24
   1   0  -2    0.75    0.29
   0   0  -3    0.43    0.37
  -4   0  -1    0.06    1.46
  -1   0  -4    0.67    0.51
  -1   0  -4   -0.07    0.19
   5   0   2   -1.53    1.09
   5   0   2   -0.25    0.27
  -2   0  -5   -0.26    0.49
   2   0   5    1.18    1.12
  -2   0  -5    0.21    0.24
  -5   0  -2    0.35    0.36
  -2   0  -5    0.85    0.80
  -3   0  -6   -0.87    1.05
   3   0   6    0.63    1.36
  -3   0  -6    0.26    0.29
   6   0   3    0.27    0.29
  -6   0  -3    0.17    0.38
  -3   0  -6    0.14    0.55
   6   0   3   -0.37    1.31
  -7   0  -4    0.12    0.44
   7   0   4   -0.85    1.39
  -4   0  -7   -0.26    0.65
   4   0   7    0.03    1.44
  -4   0  -7    0.32    0.35
   5   0   8   -1.44    1.61
  -5   0  -8   -0.37    0.74
   8   0   5   -1.34    1.75
  -5   0  -8   -0.14    0.40
  -8   0  -5    0.31    0.58
   6   0   9   -0.45    1.94
  -6   0  -9    0.08    0.50
   9   0   6   -3.11    2.33
  -9   0  -6    0.55    0.74
  -6   0  -9   -0.63    0.84
  10   0   7   -1.19    2.43
  -7   0 -10   -0.12    0.85
  -7   0 -10    0.36    0.64
 -10   0  -7    0.33    0.78
   7   0  10    0.32    2.21
  11   0   8    3.97    3.00
  -2   0   2    0.07    0.39
  -2   0   2   -0.38    0.28
   2   0  -2    0.16    0.36
  -4   0   0   91.14    5.58
  -4   0   0   95.76    5.27
   4   0   0  103.39    5.15
   4   0   0   98.77    5.58
   1   0   5   95.91    5.23
  -1   0  -5   95.12    5.13
  -1   0  -5   93.11    5.11
  -1   0  -5   91.61    5.11
   2   0   6  101.51    5.68
  -2   0  -6   99.38    5.56
  -2   0  -6   98.01    5.38
  -2   0  -6   94.85    5.39
   3   0   7    8.69    1.68
  -3   0  -7    5.53    1.07
  -3   0  -7    6.80    0.88
  -4   0  -8   70.47    4.20
  -4   0  -8   65.58    4.15
   4   0   8   79.69    4.84
   9   0   5   11.00    2.55
  -5   0  -9    6.98    1.44
  -5   0  -9    6.40    1.17
   5   0   9    7.58    1.98
  -6   0 -10    8.80    1.53
  -6   0 -10    7.48    1.34
   6   0  10   10.24    2.31
   7   0  11    5.77    2.53
  12   0   8    6.49    3.38
  14   0  10   52.56    6.42
   2   0  -3    0.85    0.40
   3   0  -2    0.77    0.34
  -4   0   1    0.17    0.27
   4   0  -1    0.76    0.32
   1   0  -4    1.35    0.57
   5   0   0   -0.26    0.27
   0   0   5    0.29    0.31
   0   0  -5    0.38    0.53
  -5   0   0    0.64    0.43
   1   0   6    0.92    0.94
   6   0   1   -1.13    1.06
  -6   0  -1    0.55    0.43
  -1   0  -6    0.09    0.27
   6   0   1    0.05    0.32
  -1   0  -6    0.18    0.58
  -1   0  -6   -0.35    0.38
  -2   0  -7   -0.20    0.65
  -2   0  -7    0.15    0.68
  -7   0  -2    0.46    0.53
   2   0   7    1.19    1.26
  -2   0  -7    0.09    0.27
   7   0   2   -1.74    1.25
   7   0   2    0.34    0.33
   8   0   3    0.77    0.45
  -3   0  -8    0.27    0.35
  -3   0  -8   -0.33    0.72
  -8   0  -3    0.73    0.58
   3   0   8    0.56    1.49
  -9   0  -4    0.88    0.74
   4   0   9   -0.84    1.56
  -4   0  -9   -0.53    0.83
   9   0   4   -2.50    1.87
  -4   0  -9    0.50    0.44
   5   0  10    0.65    1.75
  10   0   5   -2.20    2.16
 -10   0  -5    1.21    0.89
  -5   0 -10   -0.87    0.94
  -5   0 -10    0.15    0.52
  11   0   6    0.20    2.45
   6   0  11    1.27    1.99
  -6   0 -11   -0.01    0.67
 -11   0  -6    0.71    0.95
  -6   0 -11   -0.12    0.98
  12   0   7    2.95    2.89
  -7   0 -12    1.96    1.08
 -12   0  -7   -0.25    0.94
  13   0   8   24.62    5.22
  -3   0   3  991.28   51.41
   3   0  -3 1000.00   51.38
   0   0   6   28.99    1.73
   0   0  -6   28.40    1.92
   0   0   6   29.18    1.90
   0   0  -6   28.13    1.88
  -1   0  -7    1.52    0.38
  -1   0  -7    0.84    0.33
  -1   0  -7    1.27    0.69
  -7   0  -1    2.45    0.61
  -1   0  -7    1.28    0.48
   7   0   1    1.24    1.28
   1   0   7    2.06    1.05
   3   0   9   15.54    2.73
  -3   0  -9   11.94    1.27
  -3   0  -9   11.06    1.52
  -5   0 -11   12.18    1.90
   6   0  12   19.49    3.69
 -12   0  -6   23.03    2.68
  -7   0 -13   15.96    2.10
   3   0  -4    0.76    0.50
   4   0  -3    0.84    0.44
  -4   0   3   -0.63    0.69
   2   0  -5   -0.21    0.29
   5   0  -2   -0.06    0.38
   2   0  -5    0.59    0.52
  -1   0   6   -0.21    0.25
   1   0  -6    0.93    0.62
  -1   0   6   -0.25    0.35
   6   0  -1   -1.34    0.88
  -1   0   6    0.04    0.27
   6   0  -1    0.05    0.36
   7   0   0   -1.28    1.01
   0   0   7    0.23    0.37
  -7   0   0    0.67    0.58
   0   0  -7    0.65    0.64
   0   0   7    0.88    0.71
   0   0  -7    0.11    0.30
   7   0   0    0.27    0.38
  -1   0  -8   -0.04    0.74
   8   0   1   -1.25    1.26
   1   0   8   -0.06    0.54
  -1   0  -8   -0.21    0.33
   1   0   8    0.97    1.16
   8   0   1    0.17    0.42
  -8   0  -1    1.02    0.64
   9   0   2   -1.18    1.58
   9   0   2    1.80    0.52
   9   0   2   -0.03    0.46
  -2   0  -9    0.85    0.65
   2   0   9    2.27    1.52
  -2   0  -9   -0.32    0.80
  -2   0  -9    0.22    0.34
  -9   0  -2    0.78    0.75
  -2   0  -9    0.51    0.51
 -10   0  -3    1.20    0.91
  -3   0 -10   -0.50    0.90
   3   0  10    1.02    1.65
   4   0  11    0.48    1.63
 -11   0  -4    1.11    0.97
  -4   0 -11   -0.51    1.04
  -4   0 -11   -0.47    0.51
 -12   0  -5    0.62    1.01
  -5   0 -12    0.26    1.12
  -5   0 -12    0.38    0.65
   5   0  12    3.10    1.78
  12   0   5   -0.17    2.39
  13   0   6    2.24    2.86
   4   0  -4  895.51   45.89
   4   0  -4  878.19   45.91
  -4   0   4  888.55   45.92
   3   0  -5   25.33    1.58
   3   0  -5   26.88    1.73
   5   0  -3   22.05    1.61
  -3   0   5   24.62    1.58
  -2   0   6   86.78    4.76
   2   0  -6   89.63    4.96
   2   0  -6   90.52    4.80
   0   0  -8   68.02    4.17
   0   0   8   73.41    3.96
   0   0   8   70.82    4.14
   0   0  -8   72.99    4.16
  10   0   2    0.78    1.86
  -2   0 -10    3.36    1.10
 -10   0  -2    2.35    0.90
  -2   0 -10    1.71    0.50
  10   0   2    1.58    0.57
   2   0  10    4.26    1.68
  -3   0 -11   24.27    2.03
   3   0  11   27.11    3.00
 -11   0  -3   28.81    2.89
  -3   0 -11   24.25    2.36
  11   0   3   23.58    3.91
  -4   0 -12    0.20    1.15
   4   0  12    4.04    1.61
 -12   0  -4    2.43    1.16
  12   0   4    2.39    2.22
  -5   0 -13   35.25    3.10
  -5   0 -13   37.08    2.91
  14   0   6   19.40    4.62
  -6   0 -14   13.90    2.02
  -6   0 -14   16.41    2.66
  -4   0   5    0.20    0.50
   4   0  -5   -0.19    0.40
   5   0  -4    0.38    0.49
   4   0  -5    0.37    0.56
   3   0  -6   -0.06    0.34
   6   0  -3    0.17    0.47
   6   0  -3   -0.39    0.67
  -3   0   6    0.51    0.39
   3   0  -6    0.24    0.58
   2   0  -7   -0.01    0.36
   7   0  -2    0.58    0.48
   2   0  -7    0.62    0.68
   7   0  -2   -1.05    0.80
  -2   0   7    0.06    0.29
  -1   0   8    0.06    0.34
   8   0  -1    0.24    0.46
   8   0  -1   -0.85    1.08
   1   0  -8   -0.33    0.68
  -1   0   8    0.27    0.59
   0   0   9   -0.27    0.44
   9   0   0   -0.36    0.49
   0   0   9    0.65    1.02
   0   0  -9    0.53    0.87
   0   0  -9    0.10    0.38
  -1   0 -10   -0.32    0.93
   1   0  10    1.07    1.40
  -1   0 -10    0.03    0.42
  10   0   1   -0.75    0.50
 -10   0  -1    1.69    0.92
   1   0  10   -0.56    0.60
  10   0   1   -2.26    1.66
  -2   0 -11   -0.31    1.03
   2   0  11    0.73    1.63
 -11   0  -2    1.38    1.03
  -2   0 -11    0.37    0.44
  12   0   3   -1.87    1.88
 -12   0  -3    1.47    1.13
  -3   0 -12    0.72    0.59
  -3   0 -12    0.12    1.20
   3   0  12    1.60    1.49
 -13   0  -4   -0.44    1.04
  -4   0 -13   -0.25    0.68
  -4   0 -13    0.30    1.32
  13   0   4    0.75    2.23
  14   0   5    3.34    2.92
   5   0  -5  114.88    6.11
   5   0  -5  108.15    6.12
   4   0  -6  122.08    6.55
   4   0  -6  121.07    6.46
  -4   0   6  114.79    6.44
  -3   0   7    4.14    0.71
   3   0  -7    3.71    0.86
   3   0  -7    2.93    0.64
   0   0 -10  139.79    7.55
   0   0 -10  138.26    7.60
   0   0  10  132.00    7.23
   0   0  10  131.09    7.49
  -1   0 -11    7.93    1.22
   1   0  11    7.59    1.20
  -1   0 -11    6.95    1.45
   1   0  11    8.23    1.74
   2   0  12    3.86    1.51
  -2   0 -12    2.76    0.64
 -12   0  -2    2.55    1.22
  -2   0 -12    3.58    1.31
  -3   0 -13   29.61    2.54
 -13   0  -3   23.94    3.07
  13   0   3   25.43    4.23
  -3   0 -13   31.52    2.82
  -4   0 -14   23.12    2.86
  -4   0 -14   24.73    2.30
  -5   0 -15   10.84    2.35
  -6   0 -16   12.02    2.38
  -7   0 -17   15.00    3.00
   5   0  -6    0.35    0.64
   6   0  -5   -0.26    0.60
   6   0  -5    0.45    0.61
   5   0  -6   -0.21    0.43
   4   0  -7    0.18    0.41
   7   0  -4    0.48    0.57
   7   0  -4   -0.57    0.71
   4   0  -7    0.56    0.71
   8   0  -3   -0.79    0.87
  -3   0   8    0.44    0.43
   8   0  -3   -0.16    0.56
   3   0  -8    0.06    0.42
   3   0  -8   -0.28    0.68
   2   0  -9   -0.15    0.79
  -2   0   9   -0.12    0.36
  -2   0   9   -0.01    0.53
  -2   0   9   -0.23    0.37
   9   0  -2   -1.39    1.10
   9   0  -2    0.27    0.55
   1   0 -10    0.25    0.98
  -1   0  10    0.05    0.41
  10   0  -1   -0.22    0.58
  -1   0  10    0.22    0.95
   1   0 -10   -0.72    0.44
  11   0   0   -0.55    0.59
   0   0 -11   -0.84    1.05
   0   0 -11   -0.11    0.46
   0   0  11    0.53    1.39
   0   0  11    0.39    0.52
   1   0  12   -0.56    0.63
   1   0  12    1.13    1.52
  12   0   1   -0.90    0.57
  -1   0 -12   -0.51    1.15
  -1   0 -12   -0.32    0.49
  -2   0 -13    0.08    1.29
  13   0   2   -1.44    1.88
  -2   0 -13    0.65    0.69
   2   0  13    1.96    1.21
  -3   0 -14   -0.35    0.69
  14   0   3    3.15    2.32
  -3   0 -14    0.51    1.48
  -4   0 -15    1.61    1.42
   6   0  -6   20.19    1.71
   6   0  -6   22.75    1.74
   4   0  -8   10.58    1.05
   8   0  -4   10.35    1.22
  -4   0   8   12.84    1.10
   4   0  -8   11.61    1.47
   3   0  -9  139.28    7.34
  -3   0   9  135.64    7.29
   3   0  -9  133.96    7.59
  -2   0  10   98.57    5.28
   2   0 -10   89.62    5.46
  -2   0  10   93.70    5.09
  -1   0  11    9.09    1.92
   1   0 -11    9.65    1.34
   1   0 -11    9.55    1.78
  -1   0  11    9.77    0.92
   0   0 -12   34.58    2.92
   0   0  12   36.58    3.04
   0   0 -12   38.24    2.63
   0   0  12   34.77    2.19
   1   0  13   68.46    4.07
  -1   0 -13   61.73    4.10
  -1   0 -13   62.12    4.35
  -2   0 -14   17.52    2.45
  -2   0 -14   17.71    2.17
  14   0   2   16.41    3.79
  -3   0 -15    0.22    0.73
  -3   0 -15    0.27    1.32
  15   0   3    4.03    2.67
  16   0   4   25.25    4.65
  -4   0 -16   14.72    2.41
  -4   0 -16   20.78    2.59
   6   0  -7    0.08    0.56
   7   0  -6   -0.52    0.60
   7   0  -6    0.39    0.69
   6   0  -7    1.17    0.80
   5   0  -8    0.89    0.80
   5   0  -8   -0.40    0.48
   8   0  -5    0.22    0.70
   4   0  -9    0.03    0.48
   9   0  -4    0.33    0.68
   4   0  -9    0.18    0.89
   9   0  -4   -1.29    0.98
  10   0  -3   -1.60    1.26
   3   0 -10    0.92    0.96
  10   0  -3    0.32    0.68
  11   0  -2    0.48    0.72
  11   0  -2   -1.88    1.36
   2   0 -11    0.36    1.09
  -2   0  11   -0.17    0.93
  12   0  -1   -1.59    1.48
   1   0 -12    0.83    1.29
  -1   0  12   -1.39    1.28
  12   0  -1   -0.54    0.71
   0   0 -13    0.50    1.32
   0   0  13   -0.31    1.28
   0   0 -13    0.51    0.58
  13   0   0   -2.16    1.66
  -1   0 -14   -0.39    1.26
  -1   0 -14    0.08    0.76
  14   0   1    1.04    1.99
  15   0   2    2.75    2.56
  -2   0 -15    0.61    1.32
  -2   0 -15    1.51    0.79
  -3   0 -16   -0.18    1.44
  16   0   3    6.08    3.49
   7   0  -7  109.28    6.30
   7   0  -7  112.67    6.28
   4   0 -10  224.75   11.32
  -4   0  10  199.16   11.21
   4   0 -10  213.34   11.58
   2   0 -12   68.09    4.39
  -2   0  12   70.76    4.27
  -2   0  12   75.74    3.90
   2   0 -12   67.09    4.59
  14   0   0   12.62    3.32
  16   0   2    9.14    3.33
  -2   0 -16    4.38    1.58
  -2   0 -16    2.91    0.93
  -3   0 -17   12.93    2.48
   7   0  -8    0.10    0.94
   7   0  -8    0.03    0.69
   8   0  -7    0.61    0.86
   8   0  -7   -0.65    0.73
   6   0  -9    0.80    1.05
   9   0  -6    0.08    0.86
   6   0  -9   -0.36    0.58
   5   0 -10    0.18    0.58
   5   0 -10    1.60    1.16
  10   0  -5    0.84    0.84
  10   0  -5   -0.63    1.31
   4   0 -11    0.51    1.11
  12   0  -3    0.77    0.84
  -3   0  12   -0.32    0.92
   3   0 -12    0.20    1.30
   2   0 -13    0.62    0.61
   2   0 -13   -0.10    1.36
  13   0  -2   -0.46    1.77
  13   0  -2    0.07    0.85
  14   0  -1    0.37    1.56
   1   0 -14   -0.95    1.36
   1   0 -14    0.38    0.68
  15   0   0    2.94    2.38
   0   0 -15   -0.49    1.26
   0   0 -15   -0.59    0.78
  -1   0 -16   -0.41    1.40
  16   0   1    6.60    2.91
   8   0  -8    8.33    1.58
   8   0  -8    6.52    1.18
   7   0  -9  118.59    6.27
   9   0  -7   98.90    6.07
   9   0  -7   92.79    6.22
   7   0  -9  113.77    6.07
  10   0  -6  149.95    8.85
   6   0 -10  156.12    8.59
   6   0 -10  148.83    8.30
  10   0  -6  151.17    8.39
  11   0  -5   70.47    5.15
  11   0  -5   74.77    4.42
  -4   0  12   16.99    1.37
  15   0  -1    7.01    2.49
   1   0 -15    0.56    1.02
   1   0 -15    0.68    1.39
   0   0 -16    1.94    1.56
  -1   0 -17   23.81    2.79
  -1   0 -17   25.52    2.76
   8   0  -9   -0.15    0.71
   8   0  -9    1.22    1.16
   9   0  -8    0.27    1.01
   7   0 -10   -0.04    0.69
  10   0  -7    0.19    1.00
  10   0  -7   -1.46    1.09
   7   0 -10    0.39    1.20
  11   0  -6    0.66    0.99
   6   0 -11    0.84    1.31
   6   0 -11   -0.21    0.63
  11   0  -6   -1.38    1.44
  12   0  -5   -1.14    1.65
   5   0 -12   -0.85    0.67
   5   0 -12    0.45    1.27
  12   0  -5    0.14    1.01
  13   0  -4    0.59    1.71
  14   0  -3    0.30    1.87
   3   0 -14   -0.40    1.28
  14   0  -3   -0.68    0.95
   3   0 -14    0.47    0.70
   2   0 -15   -0.29    0.87
  15   0  -2    1.89    2.17
   2   0 -15    0.27    1.42
   1   0 -16    0.10    1.52
  16   0  -1    3.37    2.72
   1   0 -16   -1.17    0.75
   0   0 -17   -0.53    1.53
   0   0 -17   -0.01    0.86
  17   0   0    5.09    3.47
  -1   0 -18    1.26    1.77
  18   0   1   10.42    4.69
   9   0  -9   37.39    2.90
   9   0  -9   32.05    2.80
  13   0  -5   15.38    3.52
  13   0  -5   17.28    2.01
  14   0  -4   15.53    1.99
  -4   0  14   17.81    2.01
  14   0  -4   23.16    3.91
   2   0 -16    1.95    0.97
   2   0 -16    4.20    1.63
  17   0  -1    6.67    3.68
   1   0 -17    4.15    1.06
   1   0 -17    6.05    1.90
   9   0 -10    1.16    1.37
   9   0 -10   -0.36    1.04
  10   0  -9    0.23    1.27
  10   0  -9   -1.31    1.18
   8   0 -11    0.69    1.43
  11   0  -8    1.15    1.20
  12   0  -7   -0.66    1.15
  12   0  -7   -1.28    1.42
   7   0 -12   -0.58    0.74
   7   0 -12    0.01    1.25
  13   0  -6   -0.60    1.11
   6   0 -13    1.48    1.25
  13   0  -6   -0.77    1.74
   6   0 -13   -0.59    0.75
  -5   0  14    0.46    0.93
  14   0  -5    1.08    1.83
  14   0  -5   -0.52    1.07
   5   0 -14   -0.56    1.29
  15   0  -4    2.23    2.14
   4   0 -15   -0.79    0.89
   4   0 -15    0.20    1.40
  15   0  -4   -1.00    1.11
   3   0 -16    0.38    0.94
   3   0 -16   -0.30    1.45
  16   0  -3    4.53    2.91
   2   0 -17   -0.62    1.52
  17   0  -2    5.57    3.50
   2   0 -17    0.64    0.91
  10   0 -10   27.00    2.88
  10   0 -10   28.88    2.91
  11   0  -9    8.34    1.74
  11   0  -9    9.48    2.06
  12   0  -8   12.07    2.10
   7   0 -13   33.68    2.98
   7   0 -13   34.24    2.54
  14   0  -6   80.30    6.06
  14   0  -6   72.32    4.80
  15   0  -5   -0.51    1.19
  15   0  -5    3.96    2.42
   5   0 -15    1.17    1.47
   4   0 -16    1.67    1.58
  16   0  -4   -0.53    1.10
  16   0  -4    3.49    2.84
   4   0 -16    1.80    1.11
  10   0 -11    0.88    1.15
  11   0 -10   -0.91    1.48
  10   0 -11   -0.32    1.43
  11   0 -10    0.83    1.48
  12   0  -9   -0.51    1.40
   9   0 -12   -0.21    0.87
  12   0  -9   -0.71    1.39
   9   0 -12   -0.74    1.28
  13   0  -8   -0.39    1.29
  13   0  -8    2.19    1.71
   8   0 -13    0.28    1.22
   8   0 -13    0.50    0.86
   7   0 -14   -0.33    1.27
   7   0 -14   -1.16    0.90
  14   0  -7   -0.73    1.28
  14   0  -7    0.42    1.99
   6   0 -15   -0.83    1.43
  15   0  -6   -0.78    1.27
  15   0  -6    1.03    2.56
   5   0 -16   -0.28    1.51
  16   0  -5   -1.23    1.19
  16   0  -5    2.76    2.79
  17   0  -4    8.83    3.52
   4   0 -17    0.21    1.65
  11   0 -11   20.18    3.13
  11   0 -11   17.13    2.49
  12   0 -10    1.64    1.55
  12   0 -10    4.64    1.54
  13   0  -9   10.53    2.15
  13   0  -9   13.19    2.66
   8   0 -14    0.89    0.99
  14   0  -8    1.51    1.60
   8   0 -14    0.38    1.39
  15   0  -7   24.36    2.75
  15   0  -7   32.16    4.15
  16   0  -6    6.72    2.92
   6   0 -16    2.02    1.64
   5   0 -17   -1.05    1.62
   5   0 -17    0.57    1.04
  17   0  -5    2.25    1.45
  11   0 -12    0.02    1.45
  12   0 -11    0.33    1.48
  11   0 -12   -0.20    1.32
  12   0 -11    2.16    1.45
  13   0 -10    2.80    1.64
  10   0 -13    0.26    1.17
  13   0 -10   -1.12    1.52
  10   0 -13   -0.74    1.41
   9   0 -14    0.14    1.06
   9   0 -14    0.78    1.45
  14   0  -9    4.06    2.13
  14   0  -9    0.88    1.78
   7   0 -16    0.36    1.61
  16   0  -7   -0.75    1.58
  17   0  -6    9.28    3.64
  12   0 -12   17.35    2.57
  12   0 -12   12.61    2.43
  14   0 -10    1.52    1.70
  10   0 -14    1.05    1.26
  10   0 -14    1.59    1.60
   9   0 -15   11.05    2.13
  15   0  -9    7.65    2.59
   8   0 -16    9.69    2.16
   7   0 -17    8.95    2.26
  13   0 -12    2.52    1.41
  12   0 -13    1.15    1.42
  12   0 -13    0.59    1.55
  13   0 -12    0.08    1.66
  11   0 -14   -0.67    1.50
  14   0 -11    3.43    2.06
  11   0 -14    0.70    1.58
  14   0 -11   -0.45    1.59
  13   0 -13    3.92    1.89
  14   0 -12    8.63    2.09
  16   0 -10   22.75    3.92
  10   0 -16   20.25    3.22
   9   0 -17    8.09    2.23
  17   0  -9    8.50    2.12
   7   0 -19    5.19    2.30
   7   0 -19    3.06    1.46
  13   0 -14    0.76    1.65
  13   0 -14    0.10    1.89
  14   0 -13    0.15    1.74
  14   0 -13    3.33    1.85
  12   0 -15   -0.89    1.77
  15   0 -12   -1.54    1.77
  15   0 -12    4.72    2.33
  14   0 -14    5.03    2.02
  14   0 -14    3.10    2.10
  15   0 -13   14.68    2.77
  12   0 -16   19.57    3.39
  16   0 -12   20.80    4.01
  11   0 -17    4.57    2.25
  14   0 -15   -0.94    2.17
  15   0 -14   -0.39    2.25
  13   0 -16    0.00    2.21
  16   0 -13   -2.05    2.24
  15   0 -15    4.43    2.59
  16   0 -14    5.37    2.82
  16   0 -14    1.51    2.54
  17   0 -13   26.36    4.33
  18   0 -12    7.68    2.76
  15   0 -16    0.29    2.45
  16   0 -15   -1.89    2.39
   0  -1   0    0.67    0.18
   0   1   0    0.65    0.19
  -1   1  -1  235.74   14.15
  -1  -1  -1  290.60   14.08
  -1  -1  -1  288.58   14.09
   1   1   1  257.76   14.07
  -1   1  -1  290.36   14.08
   1  -1   1  264.67   14.03
  -2   1  -2  467.72   24.66
  -2   1  -2  469.19   24.47
   2  -1   2  454.77   24.64
  -2  -1  -2  487.90   24.50
  -2  -1  -2  476.88   24.50
   2   1   2  488.09   24.52
  -2  -1  -2  472.41   24.39
   2   1   2  457.67   24.42
  -2   1  -2  479.77   24.45
  -3  -1  -3    2.66    0.88
   3   1   3    3.93    0.52
  -3  -1  -3    3.64    0.53
  -3   1  -3    3.15    0.54
   3   1   3    2.04    0.75
   4   1   4   30.33    2.36
  -4   1  -4   31.15    2.01
  -4  -1  -4   32.90    1.86
  -4  -1  -4   31.41    2.01
   4  -1   4   33.85    2.89
  -4   1  -4   32.93    1.99
  -5   1  -5  125.94    6.78
   5  -1   5  125.08    7.52
  -5  -1  -5  130.41    6.89
  -5  -1  -5  127.13    6.66
   5   1   5  121.15    7.17
  -5   1  -5  123.11    6.83
  -6   1  -6   85.76    4.88
  -6  -1  -6   89.32    5.02
   6   1   6   94.41    5.62
  -6  -1  -6   77.77    4.74
   6  -1   6   94.17    6.06
  -6   1  -6   84.44    4.98
   7   1   7   -0.48    1.77
  -7  -1  -7    1.03    0.58
  -7   1  -7    1.52    0.71
  -7   1  -7    1.06    0.61
   7  -1   7    2.42    2.14
  -7  -1  -7    2.09    0.63
  -8  -1  -8    8.64    1.12
  -8   1  -8    8.26    1.23
   8   1   8    9.12    2.67
   8  -1   8    9.89    2.73
  -9   1  -9   19.62    2.28
  -9  -1  -9   23.00    1.68
  -9   1  -9   21.95    1.89
   9  -1   9   26.69    3.88
  -9  -1  -9   20.70    2.14
  10   1  10   16.28    4.09
  10  -1  10    9.61    3.05
   0  -1   1  265.64   13.83
   1   1   2    5.64    0.53
   2  -1   1    6.20    1.28
  -1   1  -2    5.49    0.63
  -1   1  -2    6.16    0.75
   1   1   2    4.58    0.52
  -1  -1  -2    5.99    0.51
  -1  -1  -2    5.93    0.60
  -3  -1  -2  441.57   22.96
   3  -1   2  441.35   23.37
  -3  -1  -2  420.99   23.16
  -3  -1  -2  473.48   23.13
  -3   1  -2  389.43   23.08
  -3   1  -2  476.24   23.45
   3   1   2  450.11   23.20
  -3   1  -2  472.27   23.11
   4  -1   3    9.22    2.29
  -4  -1  -3    5.30    0.72
   3   1   4    7.38    1.12
  -3   1  -4    5.24    1.19
  -4  -1  -3    5.06    0.55
  -4  -1  -3    4.86    1.10
   4   1   3    4.97    1.00
  -4   1  -3    4.99    0.68
  -4   1  -3    7.47    0.88
   4   1   3    5.84    0.56
   5  -1   4    6.59    1.70
  -5  -1  -4    7.02    0.90
  -4   1  -5    9.44    0.94
   4   1   5    7.17    1.50
  -4   1  -5    8.47    0.95
  -5  -1  -4    6.57    0.68
  -4  -1  -5    8.67    0.85
   5   1   4    5.92    1.25
  -5   1  -4    6.64    1.02
  -4  -1  -5    9.43    0.92
  -5   1  -6   26.54    1.98
  -6  -1  -5   31.75    1.73
   5   1   6   23.26    2.65
  -5   1  -6   26.43    1.95
   6  -1   5   33.01    3.58
  -6  -1  -5   31.77    2.02
  -5  -1  -6   25.77    1.82
   6   1   5   27.95    2.74
  -5  -1  -6   25.04    1.91
  -6   1  -5   31.90    1.90
  -6   1  -5   31.50    2.08
   5  -1   6   25.22    3.27
   7  -1   6   14.60    3.46
  -7  -1  -6   12.40    1.39
  -7  -1  -6   13.00    1.05
  -7   1  -6   13.88    1.59
  -7   1  -6   11.66    1.20
   7   1   6   12.65    2.17
  -7   1  -8   17.48    1.52
   8  -1   7   12.98    2.78
  -8  -1  -7   12.64    1.15
  -7   1  -8   16.27    1.71
  -8  -1  -7   12.26    1.69
   8   1   7   14.86    2.85
   7  -1   8   17.94    3.69
  -8   1  -7   11.87    1.84
   9  -1   8   13.96    3.76
  10  -1   9    6.25    2.52
   9  -1  10    4.37    2.44
  -9  -1 -10    5.66    1.22
  10  -1  11    8.16    3.39
   1   1  -1  213.63    9.51
  -1  -1   1  157.17    9.40
   1  -1  -1  197.19    9.47
  -1  -1   1  159.96    9.45
  -1   1   1  176.26    9.45
  -1   1  -3  277.98   14.18
   1   1   3  271.68   14.08
  -1   1  -3  280.86   14.09
  -1   1  -3  269.31   14.27
   1  -1   3  268.27   14.27
  -1  -1  -3  272.61   14.10
  -1  -1  -3  254.05   14.07
  -1  -1  -3  277.01   14.21
  -5  -1  -3   91.42    4.81
  -5  -1  -3   90.90    5.06
   5  -1   3   83.90    5.71
  -5   1  -3   86.74    5.08
   5   1   3   88.78    4.83
  -3  -1  -5  114.79    4.98
   5   1   3   85.84    5.36
  -6  -1  -4   62.36    3.23
  -6  -1  -4   62.35    3.53
   6  -1   4   59.15    4.67
  -6   1  -4   61.71    3.60
   6   1   4   55.57    3.26
   6   1   4   59.37    4.01
  -7   1  -9   10.68    1.67
  -7   1  -9   10.53    1.48
   7  -1   9   11.85    2.61
  -7  -1  -9   12.70    1.40
  -7  -1  -9   10.02    1.67
  -8   1 -10   15.81    1.71
  10  -1   8   23.15    3.71
 -10  -1  -8   18.05    2.01
   8  -1  10   19.71    3.64
 -10   1  -8   18.76    2.32
  -8  -1 -10   15.96    1.66
  -8  -1 -10   13.39    1.84
 -11  -1  -9    4.60    0.97
   9  -1  11    4.45    2.48
 -11   1  -9    4.70    1.24
  -2  -1   1  164.65    8.55
   1   1  -2  166.40    8.56
   2  -1  -1  170.38    8.57
   1   1  -2  160.37    8.50
  -1   1   2  136.31    8.45
  -2  -1   1  167.69    8.41
  -2  -1   1  158.03    8.45
   2  -1  -1  161.71    8.65
  -1  -1   2  163.12    8.55
   1  -1  -2  157.71    8.54
   1  -1  -2  154.35    8.48
   2   1  -1  164.59    8.45
   2   1  -1  161.22    8.56
  -2   1   1  175.89    8.66
   2   1  -1  166.67    8.41
  -3  -1   0  218.83   11.88
  -3  -1   0  217.35   12.07
  -3  -1   0  245.21   11.98
   3  -1   0  226.98   12.30
  -3   1   0  244.41   12.36
   3   1   0  224.18   12.10
   3   1   0  233.09   11.89
  -4   1  -7    7.02    0.93
  -7  -1  -4    6.65    1.06
   7  -1   4    6.97    1.91
   4   1   7    6.26    1.37
  -4   1  -7    6.66    1.14
  -4  -1  -7    7.62    1.02
  -7   1  -4    8.37    1.43
   4  -1   7    7.24    1.85
  -4  -1  -7    5.15    0.97
  -7   1 -10    9.30    1.84
  -7   1 -10   13.28    1.67
  -7  -1 -10   10.99    1.56
  -7  -1 -10   12.56    1.57
   7  -1  10   12.19    2.63
  -8   1 -11    4.73    1.12
  11  -1   8    4.19    2.72
  11   1   8    8.18    2.98
  -8  -1 -11    4.47    1.09
   8  -1  11    5.57    2.32
  -9   1 -12    7.75    1.69
  12  -1   9    9.53    3.80
  12   1   9    9.36    3.99
  -2  -1   2   13.00    0.99
   2  -1  -2   17.25    1.51
   2   1  -2   13.92    1.03
   2   1  -2   13.85    1.04
   2  -1  -2   13.99    1.03
  -1   1   3  116.59    6.07
   0   1  -4   47.98    2.77
   0   1  -4   47.57    2.57
   0  -1   4   48.55    2.73
   0  -1   4   48.48    2.62
   0  -1   4   46.81    2.79
   0  -1  -4   41.93    2.64
  -1   1  -5   12.57    1.20
  -1   1  -5   13.03    1.20
  -1   1  -5   14.22    1.00
  -1   1  -5   13.23    0.97
  -1  -1  -5   14.04    1.17
  -1  -1  -5   13.16    1.05
   1  -1   5   14.87    1.45
  -3   1  -7   34.59    2.30
   3   1   7   27.64    2.45
  -3   1  -7   35.94    2.16
  -3  -1  -7   33.33    2.14
  -3  -1  -7   28.95    2.77
   3  -1   7   37.05    3.14
  -3  -1  -7   34.96    2.23
   6   1  10   34.62    3.89
  10  -1   6   19.51    3.91
  -6   1 -10   30.67    2.40
  -6   1 -10   29.10    2.36
   6  -1  10   30.83    4.08
  -6  -1 -10   25.20    2.33
  10   1   6   26.17    3.73
  -6  -1 -10   28.38    2.22
 -10   1  -6   21.80    2.78
  -7   1 -11    0.71    0.71
 -11  -1  -7    0.06    0.71
  -7   1 -11    0.60    0.93
  11  -1   7    2.38    2.49
  -7  -1 -11    0.04    0.57
   7  -1  11    0.99    2.23
  11   1   7    2.98    2.51
  -7  -1 -11    0.91    0.95
 -11   1  -7    1.50    1.02
 -12  -1  -8    6.19    1.20
 -12   1  -8    7.05    1.40
   8  -1  12    6.21    2.58
   5  -1   0  118.96    6.59
  -5  -1   0  104.60    5.78
  -5  -1   0  114.37    5.96
   5   1   0  113.22    6.21
   5   1   0  103.31    5.76
   4   1   9    3.34    1.43
   9  -1   4    6.13    2.30
  -4   1  -9    2.57    0.54
  -4   1  -9    2.92    1.06
  -4  -1  -9    2.40    0.58
   4  -1   9    5.53    2.12
  -4  -1  -9    3.76    1.01
   9   1   4    4.43    1.95
  -5   1 -10   12.93    1.58
 -10  -1  -5   15.65    2.02
  -5   1 -10   13.20    1.75
  10  -1   5   14.06    3.52
  -5  -1 -10   11.79    1.62
   5  -1  10   16.67    3.63
 -10   1  -5   15.08    2.49
  10   1   5   17.60    3.09
  -5  -1 -10   11.69    1.65
  -6   1 -11   10.62    1.95
  -6   1 -11    9.64    1.72
  -6  -1 -11   10.44    1.62
   6  -1  11   12.62    3.27
  -6  -1 -11   10.49    1.63
  -7   1 -12    3.94    1.28
  12  -1   7    1.63    2.66
   7  -1  12    6.52    2.25
  12   1   7    5.85    2.99
  -7  -1 -12    2.51    0.82
  -7  -1 -12    7.60    1.62
   8  -1  13    5.98    2.68
  14  -1   9   34.19    5.79
  14   1   9   43.25    6.07
   9  -1  14   50.51    5.50
   3  -1  -3    2.96    0.66
   3   1  -3    2.19    0.62
  -3   1   3    3.66    1.38
  -2   1   4  479.79   23.06
   2   1  -4  425.06   23.08
   2   1  -4  444.76   23.12
   2  -1  -4  427.95   22.95
  -2  -1   4  446.07   23.09
   2  -1  -4  441.19   23.11
   6  -1   0   50.09    2.84
   6  -1   0   47.39    3.54
  -6  -1   0   45.33    2.55
  -6  -1   0   49.99    2.84
   6   1   0   46.03    3.13
   6   1   0   46.13    2.54
  -1   1  -7  214.57   11.23
   1   1   7  211.10   10.98
  -1   1  -7  205.74   11.09
   1  -1   7  198.66   11.20
  -1  -1  -7  206.49   11.14
  -1  -1  -7  217.20   11.31
   1  -1   7  198.03   11.28
  -1  -1  -7  228.12   11.04
   2   1   8    8.92    1.43
  -2   1  -8   13.30    1.13
  -2   1  -8   12.05    1.48
  -2  -1  -8   12.97    1.28
   2  -1   8   15.35    2.26
  -2  -1  -8   12.27    1.25
  -2  -1  -8   10.49    1.37
   3   1   9   18.44    2.25
  -3   1  -9   22.78    1.72
  -3   1  -9   21.98    1.94
  -3  -1  -9   22.43    1.91
  -3  -1  -9   22.20    1.81
   3  -1   9   26.32    3.22
   4   1  10   10.10    1.74
  -4   1 -10    7.70    1.53
  -4   1 -10    6.77    1.14
  -4  -1 -10    8.87    1.56
  -4  -1 -10    7.19    1.29
   4  -1  10    8.35    2.34
  -5   1 -11    8.25    1.80
  -5   1 -11   11.59    1.54
   5  -1  11   11.64    2.69
  -5  -1 -11    9.81    1.75
  -5  -1 -11   10.31    1.71
   6   1  12   20.45    2.95
 -12  -1  -6   16.50    2.36
 -12   1  -6   18.30    2.69
  13  -1   7    7.32    3.59
 -10   1 -16   -0.85    1.26
 -16  -1 -10   -2.16    1.71
 -10  -1 -16   -0.05    1.23
 -16   1 -10   -0.71    1.75
   2   1  -5   70.21    3.99
   2   1  -5   71.96    4.05
  -2   1   5   77.43    3.98
   2  -1  -5   69.58    3.77
  -2  -1   5   67.78    3.95
   2  -1  -5   71.13    4.00
   6  -1  -1   70.32    4.22
  -6  -1   1   71.45    4.21
   1   1  -6   88.69    4.19
   6   1  -1   70.53    4.46
  -2   1  -9    6.36    1.17
  -2   1  -9    7.54    0.99
   2   1   9    5.31    1.41
   2  -1   9   10.33    2.48
  -2  -1  -9    8.51    1.32
  -2  -1  -9    8.03    1.13
   3   1  10   15.39    2.21
  -3   1 -10   20.70    2.04
 -10  -1  -3   19.40    2.16
  10  -1   3   15.61    2.77
  -3   1 -10   20.46    1.65
   3  -1  10   21.26    3.34
  10   1   3   15.10    2.57
  -3  -1 -10   20.81    1.93
  -3  -1 -10   17.99    1.68
 -10   1  -3   17.95    2.49
  -3  -1 -10   14.35    1.92
   4   1  11    3.77    1.46
  -4   1 -11    1.68    1.18
  -4   1 -11    1.36    0.58
  11  -1   4   -2.02    2.20
 -11  -1  -4    0.40    0.94
  -4  -1 -11    2.06    1.11
   4  -1  11    3.14    2.26
  -4  -1 -11    2.00    0.72
 -11   1  -4    1.61    1.15
  12  -1   5    3.89    2.51
  -5   1 -12    4.98    1.40
  -5  -1 -12    2.82    0.76
   5  -1  12    6.18    2.21
  12   1   5    3.73    2.41
  -5  -1 -12    5.38    1.32
  -6   1 -13    7.12    1.85
  13  -1   6    5.14    2.99
  -6  -1 -13    8.91    1.85
  13   1   6    8.57    3.24
   6  -1  13   14.25    3.67
  14  -1   7   23.66    5.05
   7  -1  14   18.27    3.96
  14   1   7   26.78    5.27
   4   1  -4   35.93    2.25
   4  -1  -4   38.31    2.26
  -4   1   4   35.62    2.85
   4   1  -4   37.19    2.22
  -4  -1   4   32.79    2.21
   4  -1  -4   34.65    2.34
   5  -1  -3  188.23    9.03
  -3   1   5  150.29    8.99
   3   1  -5  160.35    8.96
   5  -1  -3  180.99    9.12
   3   1  -5  163.57    8.97
   3  -1  -5  156.78    8.80
  -3  -1   5  153.42    8.91
   5   1  -3  178.51    8.89
   3  -1  -5  161.88    8.95
   5   1  -3  184.57    9.11
  -2   1 -10    1.82    1.04
  10  -1   2    1.13    0.79
 -10  -1  -2    0.68    0.79
  -2   1 -10    2.12    0.50
   2   1  10    1.50    0.87
  -2  -1 -10    2.30    1.06
  -2  -1 -10    1.68    0.53
  -2  -1 -10    2.52    0.50
   2  -1  10    4.70    1.81
  -3   1 -11   33.21    2.75
   3   1  11   32.49    2.77
  -3   1 -11   34.01    2.40
  -3  -1 -11   31.54    2.63
  -3  -1 -11   31.63    2.48
  -3  -1 -11   35.32    2.54
   3  -1  11   34.76    3.96
  -4   1 -12   10.02    1.68
  -4   1 -12    8.74    1.58
  12  -1   4    5.84    2.47
  12   1   4    6.78    2.42
  -4  -1 -12    9.57    1.74
   4  -1  12    9.30    2.40
  -4  -1 -12    9.61    1.54
 -13  -1  -5    6.07    1.28
 -13   1  -5    6.14    1.39
   5  -1  13    3.27    1.96
  -6   1 -14    7.79    1.76
  14  -1   6   11.46    4.03
  -6  -1 -14    4.87    1.03
  14   1   6   12.09    3.85
  -6  -1 -14    7.57    1.87
  -7   1 -15   14.53    2.55
  -7  -1 -15   12.26    2.63
   5  -1  -4   80.54    4.38
   5  -1  -4   77.94    4.47
   5   1  -4   74.22    4.39
   5   1  -4   75.21    4.29
   2   1  -7    0.98    0.78
   7  -1  -2    2.40    0.65
   7  -1  -2    1.56    1.24
   7   1  -2    1.91    0.86
   7   1  -2    2.49    0.60
   8  -1  -1    0.94    0.57
   1   1  -8    0.24    0.76
   1   1  -8    0.54    0.34
  -8  -1   1    1.44    0.65
   8  -1  -1    0.21    1.29
   1  -1  -8    1.21    0.72
  -1  -1   8    0.52    0.42
   8   1  -1    0.30    0.48
   8   1  -1    0.08    0.95
  -1  -1   8    0.34    0.55
  -1  -1   8    0.23    0.60
   0   1  -9   16.51    1.35
   9  -1   0   12.66    2.65
   0   1  -9   15.85    1.68
   9  -1   0   16.97    1.45
  -9  -1   0   18.15    1.88
   0  -1   9   12.03    1.61
   0  -1  -9   13.86    1.49
   0  -1  -9   15.69    1.57
   0  -1   9   16.97    1.90
   9   1   0   13.79    2.21
   9   1   0   16.10    1.06
  11  -1   2    1.97    2.15
  -2   1 -11    0.75    1.16
 -11  -1  -2    3.60    1.04
   2   1  11    1.22    0.89
  -2  -1 -11    1.72    1.16
   2  -1  11    1.68    1.91
  -2  -1 -11    0.56    0.53
  11   1   2    1.61    1.78
  -3   1 -12    9.02    1.84
  12  -1   3    6.20    1.06
  12  -1   3    5.04    2.41
 -12  -1  -3    4.03    1.15
  -3  -1 -12    9.45    1.80
  -3  -1 -12    5.50    0.97
  12   1   3    6.16    2.24
  13  -1   4    5.02    2.67
  -4   1 -13    9.46    1.82
  -4   1 -13    9.53    1.83
   4  -1  13    9.67    2.30
  -4  -1 -13    8.98    1.64
  -4  -1 -13    9.54    1.77
  14  -1   5    9.55    3.50
  14   1   5    5.45    3.23
   5  -1  14    4.37    1.87
  15  -1   6   20.89    4.91
  16   1   7   21.91    5.35
   5  -1  -5   78.90    4.19
   5   1  -5   73.14    4.20
  -5   1   5   64.38    4.59
   5  -1  -5   71.15    4.13
   5   1  -5   73.88    4.14
  -3   1   7   40.21    2.65
   3   1  -7   42.80    2.71
   3   1  -7   41.00    2.54
   3  -1  -7   41.32    2.29
  -3  -1   7   39.09    2.47
   3  -1  -7   40.26    2.57
   1   1  -9   45.35    2.77
   1   1  -9   44.83    3.01
  -1  -1   9   40.69    2.73
  -1  -1   9   45.91    2.97
   1  -1  -9   44.50    2.90
 -10  -1   0   62.87    3.85
  10  -1   0   63.97    3.47
  10  -1   0   51.01    4.43
   0   1 -10   54.76    3.39
   0   1 -10   54.83    3.67
   0  -1  10   53.39    3.78
  10   1   0   60.95    3.07
   0  -1 -10   54.05    3.55
   0  -1 -10   53.43    3.59
  10   1   0   51.86    4.27
  -1   1 -11   48.87    3.48
  -1   1 -11   49.50    3.13
   1  -1  11   51.15    4.07
  -1  -1 -11   50.87    3.37
  -1  -1 -11   48.49    3.38
   2   1  12   54.56    3.20
  -2   1 -12   49.74    3.25
  -2   1 -12   50.49    3.68
   2   1  12   47.04    2.95
  -2  -1 -12   50.85    3.49
   2  -1  12   50.88    4.52
  -2  -1 -12   49.82    3.51
  13  -1   3    7.98    1.25
 -13  -1  -3    6.22    1.24
  -4   1 -14   20.57    2.47
  -4   1 -14   17.47    2.03
  -4  -1 -14   17.92    2.68
   4  -1  14   22.06    3.21
  -4  -1 -14   18.49    2.08
  -5   1 -15    9.92    2.15
  15   1   5   18.50    4.57
  -5  -1 -15   12.38    1.99
  -5  -1 -15    8.71    1.79
   4   1  -7   78.19    4.50
   4   1  -7   77.85    4.42
   4  -1  -7   74.32    4.20
   4  -1  -7   76.51    4.42
  -3   1   8   17.10    1.69
   3   1  -8   16.32    1.42
   3   1  -8   17.25    1.69
   3  -1  -8   15.16    1.06
  -3  -1   8   13.87    1.41
   3  -1  -8   19.00    1.54
   2   1  -9    7.24    1.26
  -2  -1   9    6.54    0.96
  -2  -1   9    6.49    0.89
  -2  -1   9    5.30    1.15
   1   1 -10    0.36    0.39
   1   1 -10    0.36    1.01
  10  -1  -1    0.41    0.71
  -1  -1  10    0.75    0.96
  10   1  -1   -0.97    1.24
  10   1  -1    0.75    0.59
   1  -1 -10    1.17    0.97
   0   1 -11   13.69    1.99
   0   1 -11   14.53    1.44
   0  -1 -11   15.17    1.81
   0  -1  11   15.67    2.46
   0  -1 -11   14.50    1.63
  -1   1 -12   20.43    1.71
  -1   1 -12   19.42    2.29
 -12  -1  -1   13.10    2.69
  -1  -1 -12   19.01    1.96
   1  -1  12   21.37    3.12
  -1  -1 -12   20.33    2.17
  -2   1 -13    2.03    1.45
  -2   1 -13    1.60    0.60
 -13  -1  -2    0.20    1.09
  13  -1   2    1.99    2.26
  13  -1   2    2.10    0.84
  -2  -1 -13    2.09    1.39
   2  -1  13    0.68    1.91
  -2  -1 -13    1.65    0.83
  13   1   2    0.43    1.91
  -3   1 -14    0.14    0.80
  -3   1 -14    0.44    1.43
  14  -1   3    1.35    2.69
 -14  -1  -3   -0.42    1.11
   3  -1  14    0.85    1.92
  -3  -1 -14   -0.16    0.67
  14   1   3    3.20    2.41
  -3  -1 -14    0.03    1.44
  -4   1 -15    3.91    0.93
  15  -1   4    7.95    3.44
  -4  -1 -15    4.78    1.00
  15   1   4    9.14    3.53
   6   1  -6   40.31    2.61
   6   1  -6   40.30    2.63
   6  -1  -6   36.90    2.62
   6  -1  -6   39.92    2.57
   5   1  -7  188.32    9.95
   5   1  -7  192.86    9.96
  -5   1   7  157.94    9.97
   5  -1  -7  188.96    9.92
   5  -1  -7  189.19    9.79
   4   1  -8  176.69    9.36
  -4   1   8  152.89    9.20
   4   1  -8  176.51    9.29
   4  -1  -8  177.31    9.05
   4  -1  -8  172.21    9.29
   0   1 -12   45.81    2.95
   0   1 -12   45.09    3.42
   0  -1 -12   44.36    3.19
   0  -1 -12   43.65    3.29
   0  -1  12   44.44    3.78
  13  -1   1    6.54    2.37
  -1  -1 -13   -0.36    1.28
  -2   1 -14   30.49    2.54
  -2   1 -14   28.74    2.97
  -2  -1 -14   30.81    2.93
  -2  -1 -14   30.43    2.58
   2  -1  14   24.05    3.49
  15  -1   3    6.17    3.10
  -3   1 -15    3.46    1.52
  15   1   3    4.48    3.26
   3  -1  15    4.93    1.71
  -4   1 -16    3.89    1.56
  -4   1 -16    2.26    0.93
  -4  -1 -16    2.49    0.93
  -4  -1 -16    4.39    1.54
   5   1  -8   79.21    4.50
  -5   1   8   64.42    4.67
   5   1  -8   80.94    4.58
   5  -1  -8   79.18    4.30
   5  -1  -8   78.54    4.50
   9  -1  -4   23.94    2.78
   4   1  -9   25.10    1.89
   9  -1  -4   29.13    1.98
  -4   1   9   23.28    2.25
   4   1  -9   23.77    2.21
   4  -1  -9   24.03    1.59
   9   1  -4   26.60    2.35
   9   1  -4   23.20    1.98
   4  -1  -9   24.25    2.03
  10  -1  -3   -1.60    1.55
  10  -1  -3    1.65    0.78
   3   1 -10    2.70    1.09
   3   1 -10    2.20    0.79
  10   1  -3    0.81    0.82
  10   1  -3   -1.04    1.10
   3  -1 -10    2.61    1.02
   2   1 -11   13.50    2.05
   2   1 -11   15.50    1.54
  -2  -1  11   14.72    1.89
   2  -1 -11   17.95    1.98
  12  -1  -1   -0.13    1.95
   1   1 -12    1.49    1.34
   1   1 -12    0.50    0.49
  12  -1  -1   -0.17    0.81
   1  -1 -12    1.04    1.13
  12   1  -1    0.24    0.66
   1  -1 -12   -0.33    0.58
  12   1  -1   -1.02    1.38
  -1  -1  12    0.29    1.40
   0   1 -13   -0.38    1.38
   0   1 -13    0.94    0.56
  13  -1   0    0.34    0.85
  13  -1   0    0.61    2.20
   0  -1 -13   -0.75    1.36
  13   1   0   -0.66    1.68
   0  -1 -13    0.25    0.67
  -1   1 -14    1.13    1.33
  14  -1   1    0.94    2.10
  -1   1 -14    0.30    0.65
  -1  -1 -14    1.13    1.37
  -1  -1 -14    0.78    0.74
  14   1   1    0.86    2.08
  15  -1   2    4.02    2.89
  -2   1 -15    3.19    1.41
  -2   1 -15    1.07    0.82
  15   1   2    3.17    2.81
  -2  -1 -15    2.78    1.45
  -2  -1 -15    2.13    0.85
   2  -1  15    0.65    1.76
  16  -1   3    8.98    3.78
  -3   1 -16    0.11    1.41
  -3  -1 -16    0.55    1.40
  16   1   3    6.83    3.85
   7   1  -7   19.38    1.92
   7  -1  -7   17.42    1.77
   7  -1  -7   18.79    1.68
   7   1  -7   16.90    1.71
  14  -1   0    6.53    1.12
  14  -1   0    6.99    2.34
   0   1 -14   11.16    2.06
   0  -1  14    3.26    1.92
  14   1   0    8.93    2.50
   0  -1 -14    5.96    1.15
   0  -1 -14   10.54    2.01
  15  -1   1    1.14    2.49
  -1   1 -15    5.15    1.11
  -1  -1 -15    4.15    0.95
  -1  -1 -15    7.47    1.68
   1  -1  15    3.06    1.89
  15   1   1    1.95    2.48
  -2   1 -16    2.00    0.90
  -2   1 -16    4.14    1.65
  16  -1   2    6.64    3.42
  -2  -1 -16    1.79    0.89
  16   1   2    3.62    3.14
  -2  -1 -16    3.88    1.59
   7   1  -8    3.48    1.13
   8  -1  -7    1.60    0.86
   8  -1  -7   -0.37    0.97
   7   1  -8    1.13    0.79
   8   1  -7    0.23    0.75
   8   1  -7    0.69    1.03
   7  -1  -8    2.33    0.84
   7  -1  -8    2.55    0.94
  10  -1  -5    6.25    1.77
   5  -1 -10    1.26    1.01
  10   1  -5    5.42    1.45
  12  -1  -3    2.09    1.96
   3   1 -12    2.55    1.46
   3   1 -12    0.67    0.58
  12   1  -3    3.35    1.63
  -3  -1  12    1.61    0.72
  -3  -1  12    0.84    1.00
   3  -1 -12    2.78    1.32
   2   1 -13   12.16    2.23
   2   1 -13   12.58    1.63
   2  -1 -13   12.79    2.07
  -2  -1  13    9.31    2.24
  14  -1  -1   14.94    3.65
  14  -1  -1    8.65    1.49
  14   1  -1   10.97    1.16
  14   1  -1   13.21    3.35
  15  -1   0    2.92    2.52
   0   1 -15    8.06    1.86
   0   1 -15    6.14    1.06
   0  -1 -15    5.89    1.12
   0  -1 -15   10.74    2.03
  -1   1 -16    1.53    1.54
  -1   1 -16    0.01    0.80
  16  -1   1    3.99    2.92
  16   1   1    5.49    3.17
  -1  -1 -16    0.78    1.42
  -1  -1 -16    0.56    0.75
   8  -1  -8  144.86    8.03
   8   1  -8  141.19    8.11
   8   1  -8  142.79    8.10
   8  -1  -8  145.99    8.10
   7   1  -9   44.52    3.19
   9  -1  -7   54.28    3.29
   7   1  -9   49.09    3.43
   9  -1  -7   46.34    3.66
   7  -1  -9   43.84    3.04
   9   1  -7   48.06    3.35
   9   1  -7   49.37    3.38
   7  -1  -9   45.95    3.22
  10  -1  -6    9.76    2.57
  10   1  -6   12.65    1.83
  10   1  -6   11.38    2.31
   5   1 -11   97.78    6.03
   5   1 -11  100.29    6.37
  11  -1  -5  118.03    6.89
  11   1  -5  117.46    6.15
   5  -1 -11   98.81    5.76
  11   1  -5  121.40    6.80
   5  -1 -11   90.87    6.14
  12  -1  -4   49.66    3.26
  12  -1  -4   44.07    4.65
  12   1  -4   50.72    4.19
  12   1  -4   53.84    3.31
  13  -1  -3    6.47    1.41
  13  -1  -3    7.49    2.41
  13   1  -3    8.28    1.46
  13   1  -3    8.82    2.21
   1   1 -15   22.95    2.70
   1   1 -15   22.10    2.25
  15  -1  -1   19.02    4.10
   1  -1 -15   24.27    2.46
   1  -1 -15   22.17    2.73
  15   1  -1   19.50    4.09
   0   1 -16    8.59    1.91
   0   1 -16    5.02    1.06
   0  -1 -16    3.88    1.01
   0  -1 -16    6.56    1.77
  17   1   1    8.94    3.80
   8   1  -9   11.88    1.70
   8   1  -9   11.95    1.97
   8  -1  -9   13.61    1.76
   8  -1  -9    9.99    1.80
  -6   1  11   11.61    2.36
  12  -1  -5    3.24    1.06
  12  -1  -5    3.34    1.95
   5   1 -12    1.34    1.53
   5   1 -12    1.23    0.82
   5  -1 -12    1.38    1.26
   5  -1 -12    0.28    0.59
  12   1  -5    3.19    1.22
  12   1  -5    2.40    1.53
  14  -1  -3    1.35    1.93
   3   1 -14    1.48    1.35
   3   1 -14    1.27    0.68
  14   1  -3    2.53    1.78
   3  -1 -14    1.62    1.25
  14   1  -3   -0.12    0.90
   1   1 -16   -0.19    0.90
  16  -1  -1    5.11    3.02
   1   1 -16    0.92    1.45
  16   1  -1    5.59    2.73
   1  -1 -16    1.30    0.89
   1  -1 -16    0.11    1.53
   0   1 -17    2.94    1.64
   0   1 -17    0.84    0.87
   0  -1 -17    0.87    0.87
   0  -1 -17    0.83    1.55
  17   1   0    8.85    3.69
   9   1  -9   95.05    5.92
   9   1  -9   99.27    5.98
   9  -1  -9   98.49    5.88
   9  -1  -9  100.26    5.96
   7   1 -11   25.61    2.82
  11  -1  -7   30.56    2.39
   7   1 -11   21.77    2.19
  11  -1  -7   30.51    3.82
  11   1  -7   26.38    2.94
  11   1  -7   28.62    2.52
   7  -1 -11   22.81    1.93
   7  -1 -11   26.70    2.63
  12  -1  -6   16.93    2.84
  -6   1  12   15.16    2.12
  12  -1  -6   15.58    1.84
  12   1  -6   12.28    2.91
  12   1  -6   13.29    2.01
  13  -1  -5   44.48    4.33
  13  -1  -5   42.72    3.06
  13   1  -5   39.87    4.00
  13   1  -5   45.18    3.14
   3   1 -15   15.98    1.93
   3   1 -15   16.42    2.36
  -3  -1  15   10.36    1.96
   3  -1 -15   12.81    2.28
   3  -1 -15   12.98    2.17
  16  -1  -2    8.66    1.44
   2   1 -16    6.47    1.16
   2   1 -16    6.33    1.93
   2  -1 -16    7.89    1.89
   2  -1 -16    6.11    1.15
   9   1 -10    7.33    1.79
  10   1  -9    2.18    1.43
  12  -1  -7    7.68    2.34
   7   1 -12    0.52    1.46
  12  -1  -7    6.55    1.29
   7  -1 -12    1.00    1.12
  12   1  -7    6.06    1.77
  12   1  -7    5.64    1.49
   6   1 -13    1.20    0.90
   6   1 -13    0.30    1.36
  13  -1  -6    0.31    1.03
  13  -1  -6    1.00    1.95
  13   1  -6    1.78    1.62
   6  -1 -13    0.03    0.72
  13   1  -6    0.80    1.22
   6  -1 -13    0.87    1.21
  14  -1  -5   10.10    1.55
  14  -1  -5   13.34    3.40
  14   1  -5    8.87    1.87
  14   1  -5   12.03    2.44
  15  -1  -4    9.68    1.75
  15   1  -4   16.11    3.23
  15   1  -4   11.78    1.74
   3   1 -16    1.25    0.91
   3   1 -16    0.45    1.46
  16  -1  -3   -0.36    0.99
  16   1  -3    3.53    2.73
   3  -1 -16   -1.02    1.48
   3  -1 -16   -0.69    0.86
  17   1  -2   12.19    3.93
  18   1  -1   12.44    4.52
  -1   1 -20    0.47    1.18
  -1  -1 -20    0.92    1.27
  10  -1 -10    9.22    2.37
  10   1 -10    7.96    1.80
  10  -1 -10    9.66    1.80
  10   1 -10   10.53    2.30
  11  -1  -9   46.17    3.42
  11  -1  -9   44.09    4.02
  11   1  -9   41.01    3.70
  11   1  -9   42.61    3.52
   8   1 -12   15.07    1.83
   8   1 -12   16.10    2.44
   8  -1 -12   13.03    2.12
   8  -1 -12   16.11    1.63
  14  -1  -6    6.79    1.43
  14   1  -6    7.84    1.56
   5   1 -15   13.04    2.35
  15  -1  -5    7.86    1.49
   5   1 -15   13.04    1.96
  15   1  -5   14.66    3.55
  -5  -1  15   10.27    2.09
  15   1  -5    9.46    1.90
   5  -1 -15   10.58    2.10
  16  -1  -4   18.16    2.01
  17   1  -3   10.34    3.34
  11  -1 -10    9.76    2.24
  11  -1 -10    6.55    1.63
  11   1 -10    8.05    1.65
  11   1 -10    6.80    1.91
   9   1 -12    1.23    1.45
  12  -1  -9   -0.16    1.30
  12  -1  -9    1.51    1.70
   9   1 -12    0.35    0.99
   9  -1 -12    0.71    0.81
   9  -1 -12    0.67    1.27
  12   1  -9    1.25    1.42
  12   1  -9    0.52    1.49
  13  -1  -8    7.78    1.66
  13   1  -8   10.54    2.82
  13   1  -8    8.26    1.79
   7   1 -14    4.53    1.21
  14  -1  -7    6.94    1.54
   7   1 -14    4.97    1.72
  14   1  -7    8.14    1.66
   7  -1 -14    4.69    1.48
  15  -1  -6    5.85    2.62
  15  -1  -6    0.67    1.13
  15   1  -6    2.44    1.39
  15   1  -6    4.91    2.42
  -6  -1  15    2.97    1.18
  16   1  -5    5.05    2.59
  17  -1  -4    3.31    1.24
   4   1 -17    0.52    1.16
   4   1 -17    0.28    1.65
  18   1  -3   13.37    4.26
  19   1  -2   15.15    5.13
  11   1 -11   -0.24    1.55
  11  -1 -11    0.38    1.26
  11  -1 -11    1.58    1.57
  11   1 -11   -0.01    1.17
  12  -1 -10   13.95    2.78
  10   1 -12   19.56    2.70
  10   1 -12   18.51    2.69
  10  -1 -12   19.58    2.12
  10  -1 -12   16.95    2.34
   9   1 -13   27.88    3.13
   9   1 -13   31.03    2.81
  13  -1  -9   23.67    2.71
   9  -1 -13   29.58    2.88
  13   1  -9   25.64    3.17
   9  -1 -13   30.25    2.42
  13   1  -9   32.61    3.43
  14  -1  -8   11.49    2.06
  14   1  -8   15.18    2.48
  14   1  -8   17.55    3.31
  15  -1  -7    1.54    1.45
  15   1  -7    4.24    2.31
  15   1  -7    0.86    1.55
   6   1 -16    4.43    1.82
  16  -1  -6    8.20    1.69
  16   1  -6    8.11    1.67
  17  -1  -5    9.63    1.95
  12  -1 -11    0.68    1.37
  12  -1 -11    5.21    1.71
  11   1 -12    0.14    1.18
  11   1 -12    0.63    1.49
  11  -1 -12    1.67    1.73
  11  -1 -12   -0.39    1.28
  12   1 -11    2.17    1.67
  12   1 -11    2.77    1.36
  10   1 -13    5.17    1.85
  10   1 -13    4.85    1.72
  10  -1 -13    4.60    1.67
  10  -1 -13    5.84    1.29
  14  -1  -9    5.39    1.64
  14   1  -9    6.19    2.26
   8   1 -15    0.64    1.60
   8   1 -15    0.79    1.56
  15  -1  -8    0.34    1.51
   8  -1 -15    0.39    1.45
  15   1  -8    2.04    1.75
  15   1  -8    5.69    2.28
   7   1 -16    5.70    1.94
  16  -1  -7    2.24    1.69
   7  -1 -16    5.81    1.79
  16   1  -7    4.71    1.75
  16   1  -7    9.43    3.04
  17  -1  -6    0.56    1.61
   6   1 -17    2.06    1.72
   6  -1 -17    1.11    1.68
  17   1  -6    4.38    2.12
  19   1  -4   16.81    5.35
  12  -1 -12   13.34    2.68
  12  -1 -12    6.79    1.86
  12   1 -12   10.60    2.31
  12   1 -12    9.87    2.22
  13  -1 -11    6.85    1.81
  11   1 -13    8.43    2.15
  11   1 -13    9.20    2.14
  13   1 -11   10.69    2.48
  11  -1 -13    7.62    1.93
  13   1 -11    5.94    1.99
  11  -1 -13   10.90    2.59
  10   1 -14   12.43    2.41
  14  -1 -10   11.62    2.43
  10   1 -14   10.22    2.63
  10  -1 -14   10.59    2.12
  14   1 -10   14.41    2.42
  10  -1 -14   12.77    2.66
  15  -1  -9    7.67    1.86
  15   1  -9   10.45    2.30
   8   1 -16    6.41    2.07
  16   1  -8    2.56    1.98
  16   1  -8    9.98    3.08
   8  -1 -16    4.83    1.79
   7   1 -17    5.24    2.05
   7  -1 -17    5.41    1.98
  12   1 -13    5.31    2.13
  12   1 -13    5.90    1.59
  12  -1 -13    8.13    1.97
  12  -1 -13   10.06    2.47
  14  -1 -11   -2.14    1.46
  11   1 -14    0.18    1.47
  11   1 -14   -0.26    1.82
  14   1 -11    0.97    1.85
  11  -1 -14   -0.82    1.49
  14   1 -11    1.81    1.69
  11  -1 -14   -0.50    1.62
  10   1 -15    5.59    1.96
  10   1 -15    4.72    2.08
  10  -1 -15    3.81    1.85
  15   1 -10    3.79    2.29
  16  -1  -9   14.44    2.64
  16   1  -9   18.53    2.98
  17   1  -8   10.38    3.39
  19   1  -6    9.48    4.93
  13  -1 -13   11.79    2.24
  13   1 -13   10.53    2.53
  13   1 -13   12.81    2.80
  12   1 -14   12.25    2.55
  12   1 -14   11.52    2.46
  12  -1 -14   12.92    3.02
  12  -1 -14    8.72    2.25
  15  -1 -11    4.16    1.87
  11   1 -15    7.45    2.25
  11   1 -15    7.58    2.04
  15   1 -11    8.85    2.48
  11  -1 -15    3.45    1.89
  15   1 -11    4.94    2.24
  16  -1 -10   14.19    2.88
  16   1 -10   18.18    3.21
   9   1 -17   13.58    3.04
  17   1  -9   22.09    4.44
   9  -1 -17   14.71    2.81
  18   1  -8   12.71    4.45
  19   1  -7   23.69    5.78
  14  -1 -13    1.93    1.86
  13   1 -14    3.79    1.77
  13   1 -14    3.44    2.07
  14   1 -13    3.25    2.16
  14   1 -13    5.71    1.97
  13  -1 -14    5.79    1.88
  15   1 -12    9.43    2.40
  11   1 -16    1.04    2.02
  16   1 -11    5.40    2.67
  17   1 -10   19.01    4.51
  18   1  -9   18.02    4.63
  19  -1  -8   40.18    5.65
  19   1  -8   31.59    5.97
  14  -1 -14    9.80    2.46
  14   1 -14   13.72    2.81
  14   1 -14   17.23    3.49
  13   1 -15   11.32    2.72
  13   1 -15   15.71    3.36
  15   1 -13   14.86    3.84
  13  -1 -15    9.69    2.41
  15   1 -13    6.22    2.66
  16   1 -12    7.94    2.73
  17   1 -11   21.96    4.64
  18   1 -10   25.89    4.98
  19   1  -9   23.28    5.23
  14   1 -15    5.20    2.44
  14   1 -15    4.31    2.67
  15  -1 -14    5.47    3.70
  14  -1 -15    4.58    2.13
  15   1 -14   -0.66    2.41
  15   1 -14    4.24    2.34
  13   1 -16    0.58    2.28
  16  -1 -13   -0.80    2.04
  16   1 -13   -1.39    2.55
  16   1 -13    3.35    2.74
  18   1 -11   10.18    4.45
  19   1 -10   14.84    4.94
  15   1 -15    5.98    2.91
  15  -1 -15    3.68    2.38
  16  -1 -14   15.22    2.98
  16   1 -14   11.43    3.19
  13   1 -17    7.17    2.74
  13  -1 -17    8.13    2.57
  17   1 -13    6.03    3.44
  12   1 -18   11.16    3.11
  12  -1 -18   13.02    3.08
  16  -1 -15   -1.12    2.32
  15   1 -16   -1.92    2.46
  15  -1 -16   -2.04    2.28
  16   1 -15    1.65    2.86
   0   2   0    4.22    0.67
   0  -2   0    3.41    0.58
   1   2   1   44.58    2.48
  -1   2  -1   41.94    2.41
  -1   2  -1   39.29    2.58
  -1  -2  -1   43.10    2.45
   1  -2   1   43.14    2.63
  -2  -2  -2   17.57    1.27
  -2  -2  -2   19.06    1.25
  -2  -2  -2   17.89    1.17
  -2   2  -2   17.02    1.26
   2   2   2   17.11    1.25
  -2   2  -2   17.76    1.56
   3  -2   3  271.48   15.58
  -3  -2  -3  299.63   15.37
  -3   2  -3  308.96   15.36
  -3   2  -3  297.40   15.28
   3   2   3  293.81   15.36
  -3  -2  -3  291.68   15.21
  -3  -2  -3  284.51   15.31
  -4  -2  -4   83.55    4.41
  -4   2  -4   83.67    4.62
  -4   2  -4   86.27    4.64
   4   2   4   86.72    4.73
   4  -2   4   75.20    5.13
  -4  -2  -4   80.83    4.63
   5   2   5    1.57    0.90
  -5   2  -5    1.41    0.52
  -5  -2  -5    1.28    0.38
  -5   2  -5    1.67    0.63
  -5  -2  -5    1.76    0.48
   5  -2   5    2.81    1.79
  -6  -2  -6    0.45    0.43
  -6   2  -6    1.63    0.71
  -6  -2  -6    1.17    0.56
   6   2   6   -0.06    1.18
   6  -2   6    2.83    2.13
  -6   2  -6    1.35    0.62
  -7  -2  -7    3.29    0.67
   7  -2   7    4.87    2.70
  -7   2  -7    2.16    0.84
  -7   2  -7    3.80    0.84
   7   2   7    0.31    1.76
  -7  -2  -7    2.33    0.60
  -8   2  -8   12.47    2.25
   8  -2   8   11.14    3.13
  -8  -2  -8   10.57    1.59
  -8   2  -8    8.14    1.45
  -8  -2  -8   11.11    1.16
   9   2   9   10.51    3.69
  -9  -2  -9    4.98    1.08
   9  -2   9    2.74    2.38
  10  -2  10    4.76    2.55
  10   2  10   11.44    3.66
  11  -2  11   22.88    5.17
  -1   2  -2    3.07    0.67
  -1   2  -2    4.56    0.78
   1   2   2    5.30    0.64
  -1   2  -2    5.22    0.61
  -2   2  -1    5.05    1.03
  -1  -2  -2    3.63    0.57
  -1  -2  -2    4.56    0.61
   1  -2   2    6.07    0.99
  -2   2  -3   36.11    2.40
   2   2   3   35.54    2.34
  -3  -2  -2   44.60    2.27
  -2   2  -3   39.88    2.35
  -3  -2  -2   47.68    2.41
  -3  -2  -2   46.08    2.52
   3   2   2   47.38    2.50
  -2  -2  -3   38.17    2.43
  -2  -2  -3   35.09    2.30
  -2  -2  -3   37.65    2.38
   2  -2   3   37.77    2.79
  -5  -2  -4   31.95    2.31
   4   2   5   42.54    2.52
  -4   2  -5   40.07    2.38
   5  -2   4   32.40    3.29
  -4   2  -5   42.65    2.42
  -5  -2  -4   32.42    2.07
  -5   2  -4   33.67    2.45
   5   2   4   32.66    2.56
   4  -2   5   39.33    3.24
  -4  -2  -5   41.31    2.41
  -4  -2  -5   41.04    2.17
  -5   2  -6    6.94    1.17
  -5   2  -6    6.76    1.07
  -5  -2  -6    6.34    0.98
  -5  -2  -6    6.65    0.86
   5  -2   6    8.25    1.96
  -7  -2  -6    5.38    0.75
  -7  -2  -6    6.47    1.15
   7  -2   6    7.28    2.53
   6  -2   7    2.79    2.28
  -7   2  -6    8.73    1.68
   7   2   6    4.40    1.73
  -7   2  -8    2.64    0.82
  -7   2  -8    3.08    0.95
   8  -2   7    3.23    2.82
  -8  -2  -7    2.34    0.72
   7   2   8    1.79    1.94
   8   2   7    1.28    2.16
  -7  -2  -8    3.36    0.78
  -7  -2  -8    2.63    0.72
  -8   2  -7    2.95    0.94
   7  -2   8    4.25    2.65
  -8   2  -9    3.07    0.99
  -8   2  -9    1.01    0.95
   9  -2   8   -0.04    2.46
   8   2   9    2.97    2.72
  -9   2  -8    1.03    0.99
   9   2   8   -0.91    3.08
   8  -2   9    2.61    2.71
  -8  -2  -9    1.75    0.66
  -9   2 -10    2.00    0.97
 -10  -2  -9    3.94    0.90
  -9   2 -10    5.95    1.23
 -10   2  -9    3.57    1.12
   9  -2  10    7.42    2.57
  -9  -2 -10    3.46    0.83
  11  -2  10    1.21    2.52
  10  -2  11    4.69    2.64
  11   2  10   10.95    4.23
  11  -2  12   18.71    5.06
  -1   2   1  411.18   20.89
   1  -2  -1  382.30   21.00
   1   2  -1  395.07   20.90
  -1   2   1  396.75   21.01
  -1  -2   1  424.00   21.03
   1   2  -1  408.14   21.03
  -1   2  -3   71.66    3.65
  -1   2  -3   66.08    3.75
  -1   2  -3   64.47    3.95
   1   2   3   68.44    3.70
  -1   2  -3   68.27    3.81
  -1  -2  -3   65.96    3.73
   1  -2   3   68.08    3.99
  -1  -2  -3   67.24    3.68
  -2   2  -4  263.72   14.36
  -2   2  -4  298.39   14.55
   2   2   4  275.21   14.41
  -2  -2  -4  268.38   14.39
   2  -2   4  266.59   14.72
  -2  -2  -4  286.38   14.58
  -2  -2  -4  270.86   14.40
  -4   2  -6    3.51    0.80
   4   2   6    3.27    0.84
  -4   2  -6    2.31    0.49
   4  -2   6    4.50    1.62
  -4  -2  -6    2.20    0.49
  -4  -2  -6    3.39    0.65
  -5   2  -7   15.92    1.56
   5   2   7   14.43    2.10
  -5   2  -7   15.77    1.52
  -5  -2  -7   14.37    1.47
  -5  -2  -7   14.52    1.30
   5  -2   7   20.12    3.33
   8  -2   6   42.31    5.14
  -8  -2  -6   39.85    2.87
  -6   2  -8   42.43    2.89
   6   2   8   36.71    3.59
  -6   2  -8   42.83    2.84
  -8   2  -6   50.09    3.38
  -6  -2  -8   42.13    2.90
  -6  -2  -8   43.40    2.67
   6  -2   8   42.39    4.72
   8   2  10    4.02    2.72
  -8   2 -10    1.73    0.96
   8  -2  10    1.99    2.52
  11  -2   9    3.60    2.52
  -9   2 -11    5.92    1.26
   9  -2  11    5.89    2.58
  11   2   9   10.50    3.89
  12  -2  10    5.51    3.10
  -2  -2   1  104.56    4.95
   2  -2  -1  103.20    5.08
   1   2  -2   78.94    4.82
   1   2  -2   80.98    4.92
   1  -2  -2   78.70    4.88
   1  -2  -2   77.12    4.84
   2   2  -1  100.64    4.80
   1  -2  -2   78.69    4.80
  -2   2   1   99.78    5.02
   0   2   3   26.09    1.52
   0   2  -3   23.89    1.70
   0   2  -3   29.20    1.44
   0  -2   3   23.84    1.38
   0  -2   3   21.87    1.81
   0  -2  -3   24.27    1.48
   0  -2   3   25.62    1.75
   0  -2   3   24.13    1.58
   2   2   5    2.98    0.61
  -2   2  -5    4.09    0.79
   5  -2   2    3.06    1.56
  -2   2  -5    3.44    0.68
  -2  -2  -5    2.11    0.46
  -2  -2  -5    4.42    0.81
  -2  -2  -5    3.34    0.63
   2  -2   5    5.88    1.44
   3   2   6   17.59    1.42
  -3   2  -6   16.93    1.56
  -3   2  -6   17.86    1.33
  -3  -2  -6   17.93    1.84
  -3  -2  -6   17.57    1.29
  -3  -2  -6   17.75    1.48
   3  -2   6   19.32    2.43
   7  -2   4    4.96    2.13
  -4   2  -7    1.26    0.45
  -4   2  -7    0.83    0.75
   4   2   7    1.22    0.81
  -7  -2  -4    2.42    0.52
  -4  -2  -7    2.22    0.70
  -7   2  -4    3.26    0.75
   7   2   4    4.72    1.37
   4  -2   7    2.39    1.67
  -5   2  -8    0.63    0.82
   8  -2   5    2.36    2.60
  -5   2  -8    0.91    0.50
  -5  -2  -8    0.54    0.45
   8   2   5    0.30    1.69
  -5  -2  -8    0.81    0.78
  -8   2  -5    2.64    0.88
   5  -2   8    1.98    2.17
   6  -2   9    0.78    2.51
  -8   2 -11    2.18    1.05
  11  -2   8    5.29    2.42
   8  -2  11    3.38    2.50
 -11   2  -8    1.63    1.16
  -8  -2 -11    3.75    1.00
  12  -2   9    6.71    2.97
   9  -2  12    6.22    2.64
  10  -2  13   23.01    5.17
   2  -2  -2   77.49    4.36
   2  -2  -2   79.93    4.45
   2   2  -2   75.50    4.24
  -2   2   2   75.96    4.35
  -2  -2   2   79.88    4.03
   2   2  -2   76.89    4.37
  -2  -2   2   76.70    4.34
  -3  -2   1  487.44   23.96
  -3  -2   1  461.99   24.18
   3  -2  -1  436.51   24.27
   3   2  -1  456.09   24.20
  -3   2   1  462.34   24.30
   3   2  -1  476.59   24.02
   4  -2   0  282.62   14.43
   0   2   4  241.28   13.95
   0   2  -4  259.30   13.91
  -4  -2   0  289.26   14.02
   0   2  -4  262.79   14.14
  -4  -2   0  297.82   13.94
   0  -2   4  260.79   14.29
   4   2   0  306.54   14.27
   0  -2  -4  262.01   13.94
   0  -2   4  263.72   14.09
   0  -2   4  249.15   13.93
   0  -2   4  258.09   14.22
   0  -2  -4  257.56   14.11
   1   2   5  191.23   10.00
  -1   2  -5  195.03   10.22
  -1   2  -5  194.97   10.02
  -1  -2  -5  188.49   10.11
   1  -2   5  183.72   10.38
  -1  -2  -5  193.28    9.99
  -2   2  -6   17.41    1.24
  -2   2  -6   16.27    1.47
   2   2   6   15.29    1.17
  -2  -2  -6   16.75    1.27
   2  -2   6   17.75    1.96
  -2  -2  -6   17.06    1.45
  -2  -2  -6   16.64    1.57
  -4   2  -8  110.26    6.04
   4   2   8  110.91    6.18
  -4   2  -8  113.02    6.22
  -4  -2  -8  103.89    5.95
   4  -2   8  106.84    6.88
  -4  -2  -8  104.51    6.15
  -5   2  -9   26.99    2.06
   9  -2   5   24.73    4.18
   5   2   9   26.17    2.71
  -5   2  -9   28.15    2.30
  -9  -2  -5   21.04    2.13
  -5  -2  -9   28.36    2.24
  -9   2  -5   25.26    2.73
   9   2   5   25.91    3.46
  -5  -2  -9   28.47    2.09
 -10  -2  -6    2.63    0.78
  -6   2 -10    5.52    1.22
  10  -2   6    3.73    2.49
  -6   2 -10    3.64    0.79
  10   2   6    1.62    2.66
  -6  -2 -10    3.49    0.75
   6  -2  10    6.55    2.87
 -10   2  -6    2.82    1.13
 -11  -2  -7   13.86    1.95
  -7   2 -11   14.95    2.14
  11  -2   7   17.57    3.64
  -7   2 -11   15.36    1.93
  -7  -2 -11   15.63    1.90
 -11   2  -7   13.01    2.58
  11   2   7   21.00    3.91
  -7  -2 -11   16.46    1.73
   7  -2  11   15.58    3.12
  12  -2   8    5.18    2.83
  -8   2 -12    5.22    1.69
   8  -2  12    6.90    2.65
  -8  -2 -12    8.89    1.61
  12   2   8   10.54    3.91
  -9   2 -13    1.02    1.71
  13  -2   9    8.64    3.60
   9  -2  13    4.30    2.72
  -3  -2   2    8.36    0.70
  -3   2   2    9.65    1.59
   1   2  -4  129.78    6.99
   1   2  -4  132.30    6.70
   1   2  -4  132.21    7.06
   1  -2  -4  116.05    6.81
   1  -2  -4  139.16    6.81
  -1  -2   4  127.99    7.04
   1  -2  -4  124.22    6.98
   0   2  -5   17.56    1.05
   0   2   5   17.02    1.03
   0   2  -5   17.73    1.45
   5  -2   0   13.07    2.39
   0  -2   5   15.31    1.45
   0  -2  -5   15.77    0.99
   0  -2  -5   16.82    1.30
   0  -2   5   16.72    1.25
  -2   2  -7   17.00    1.25
   2   2   7   14.93    1.13
  -2   2  -7   15.26    1.59
  -2  -2  -7   16.16    1.48
   2  -2   7   16.80    2.20
  -2  -2  -7   17.30    1.33
  -2  -2  -7   13.39    1.79
   3   2   8   11.49    1.32
  -3   2  -8    9.09    1.47
  -3   2  -8   12.36    1.14
  -3  -2  -8    8.74    1.25
   3  -2   8   12.06    2.66
  -3  -2  -8   10.71    1.33
   9  -2   4   10.14    2.66
  -4   2  -9   13.75    1.76
  -9  -2  -4   10.15    1.55
   4   2   9   13.79    1.88
  -4   2  -9   14.95    1.48
  -9   2  -4   13.28    2.35
  -4  -2  -9   14.80    1.49
   4  -2   9   17.54    3.32
  -4  -2  -9   14.76    1.60
  -5   2 -10    0.67    0.59
 -10  -2  -5    0.61    0.70
   5   2  10    2.15    1.31
  10  -2   5    0.69    2.19
  -5   2 -10   -0.42    1.01
  10   2   5   -1.67    2.02
  -5  -2 -10    1.47    1.01
   5  -2  10    2.29    2.50
  -5  -2 -10    0.91    0.70
 -10   2  -5    2.97    1.18
  11  -2   6    4.93    2.45
  -6   2 -11    2.25    1.18
 -11  -2  -6    2.95    0.85
   6   2  11    5.06    1.69
   6  -2  11    1.04    2.72
  11   2   6    5.04    2.82
 -11   2  -6    3.26    1.14
  -6  -2 -11    1.15    0.99
 -12  -2  -7    4.12    0.98
  -7   2 -12    1.77    1.41
  -7  -2 -12    2.61    1.08
   7  -2  12    1.29    2.64
 -12   2  -7    5.86    1.39
   3   2  -3    2.15    0.61
   3   2  -3    2.43    0.64
   3   2  -3    3.28    0.33
   3  -2  -3    3.20    0.67
  -2   2   4  300.47   14.05
   4  -2  -2  239.84   14.30
   2   2  -4  297.48   14.15
  -4  -2   2  261.79   13.93
   4  -2  -2  259.74   14.22
   2  -2  -4  302.55   14.23
  -2  -2   4  240.48   14.18
   2  -2  -4  290.46   14.08
   4   2  -2  244.68   14.20
   4   2  -2  254.95   14.01
  -4   2   2  259.40   14.39
   1   2  -5  323.44   16.73
   1   2  -5  311.37   16.64
   1   2  -5  315.25   16.39
   1  -2  -5  312.27   16.64
   1  -2  -5  321.12   16.37
  -6  -2   0   76.24    4.18
  -6  -2   0   70.02    3.94
   6  -2   0   74.00    4.96
   6   2   0   76.74    3.98
   6   2   0   78.56    4.51
  -1   2  -7   80.28    4.59
   1   2   7   74.81    4.17
  -1   2  -7   81.66    4.32
  -1  -2  -7   76.76    4.39
   1  -2   7   78.97    4.81
  -2   2  -8   20.36    1.84
   2   2   8   19.52    1.37
  -2   2  -8   20.94    1.50
   2  -2   8   21.33    2.50
  -2  -2  -8   20.59    1.64
  -2  -2  -8   20.83    1.78
  -9  -2  -3   43.41    2.72
  -3   2  -9   36.43    2.49
  -3   2  -9   35.20    2.79
   9  -2   3   46.25    4.37
   3   2   9   37.12    2.58
  -3  -2  -9   35.52    2.60
   3  -2   9   37.03    3.76
  -3  -2  -9   36.90    2.73
   9   2   3   44.73    3.72
  -5   2 -11   12.90    2.02
  -5   2 -11   13.56    1.66
   5   2  11   17.09    2.37
  -5  -2 -11   15.60    1.74
  -5  -2 -11   14.39    1.83
   5  -2  11   12.67    2.96
  -6   2 -12   10.38    1.86
  -6   2 -12   14.68    2.32
  -6  -2 -12   13.61    1.80
  -6  -2 -12   14.21    1.84
   6  -2  12   14.51    3.11
  -8   2 -14    3.05    1.59
   8  -2  14    4.87    2.67
   4  -2  -3   14.74    1.28
   4  -2  -3   14.61    2.10
  -4   2   3   16.04    2.18
   4   2  -3   12.66    1.19
   4   2  -3   13.56    1.27
  -2   2   5   17.14    1.16
   2   2  -5   17.19    1.05
   2   2  -5   17.74    1.47
  -2   2   5   16.61    1.04
   2   2  -5   16.96    1.47
   2  -2  -5   18.70    1.41
   2  -2  -5   17.18    1.51
   1   2  -6   41.75    2.51
   1   2  -6   42.64    2.54
   6  -2  -1   35.47    2.46
   1   2  -6   41.90    2.12
  -6  -2   1   33.56    2.28
   6  -2  -1   31.82    3.31
   6   2  -1   33.47    2.13
   1  -2  -6   43.01    2.41
   6   2  -1   32.93    2.53
   0   2  -7    0.46    0.77
  -7  -2   0    0.62    0.42
   7  -2   0    0.33    1.66
   0  -2   7    0.81    0.73
   7   2   0    0.04    0.74
   0  -2  -7    1.07    0.58
   7   2   0    0.85    0.28
  -1   2  -8   20.55    1.45
  -1   2  -8   19.58    1.82
  -1  -2  -8   20.89    1.65
   1  -2   8   21.59    2.28
  -1  -2  -8   18.68    1.76
  -2   2  -9    9.05    1.04
  -2   2  -9    7.62    1.49
   2   2   9    8.26    0.89
  -2  -2  -9    9.54    1.36
  -2  -2  -9    9.51    1.27
   2  -2   9   11.53    2.41
  10  -2   3    8.22    2.59
  -3   2 -10   10.91    1.81
   3   2  10   12.38    1.57
  -3   2 -10   11.79    1.32
 -10  -2  -3   11.18    1.72
  -3  -2 -10   11.54    1.53
  10   2   3    8.94    2.18
   3  -2  10   15.21    3.21
  -3  -2 -10   12.46    1.57
  -4   2 -11    4.56    1.30
  -4   2 -11    2.95    0.69
   4  -2  11    5.82    2.55
  -4  -2 -11    2.53    0.76
  -4  -2 -11    4.28    1.22
 -12  -2  -5    2.74    0.86
  -5   2 -12    0.89    1.42
  12  -2   5    3.58    2.27
  -5  -2 -12    0.43    1.05
  12   2   5    5.96    2.81
   5  -2  12    1.34    2.53
  -6   2 -13    2.36    1.56
  -6   2 -13    0.81    0.76
  13  -2   6    3.37    2.52
   6  -2  13    0.73    2.60
  13   2   6    5.56    3.46
  -6  -2 -13    1.43    1.20
  -7   2 -14    6.53    1.56
   7  -2  14    9.84    2.71
  -7  -2 -14    4.05    1.10
  14   2   7   10.75    4.24
  -7  -2 -14    6.99    1.59
  16   2   9   36.47    7.70
   4   2  -4   85.91    4.81
   4   2  -4   74.90    4.40
   4   2  -4   81.97    4.66
  -4   2   4   87.38    5.03
   4  -2  -4   84.04    4.96
   4  -2  -4   86.36    4.79
   0   2  -8   18.80    1.27
   0   2  -8   17.60    1.73
   8  -2   0   12.87    2.96
  -8  -2   0   15.66    1.59
   0  -2  -8   18.28    1.54
   0  -2   8   19.21    1.94
  -2   2 -10   13.66    1.96
  -2   2 -10   16.87    1.41
   2   2  10   14.42    1.13
  -2  -2 -10   15.07    1.75
  -2  -2 -10   14.26    1.67
   2  -2  10   19.41    2.91
  -3   2 -11    6.90    1.49
  -3   2 -11    7.53    1.23
   3   2  11    7.53    1.26
   3  -2  11    9.66    2.50
  -3  -2 -11    7.55    1.56
  -3  -2 -11    8.03    1.61
  -4   2 -12   20.91    1.98
  -4   2 -12   23.19    2.41
  -4  -2 -12   19.97    2.19
   4  -2  12   15.14    4.04
  -4  -2 -12   21.23    2.07
  -5   2 -13    5.21    1.64
  13  -2   5    2.76    2.40
 -13  -2  -5    0.27    0.96
  -5   2 -13    2.28    0.87
  -5  -2 -13    2.07    0.78
  -5  -2 -13    3.49    1.24
   5  -2  13    3.79    2.80
  13   2   5    5.80    2.83
  14  -2   6    9.47    3.33
  -6   2 -14   10.13    2.16
  -6  -2 -14    7.19    1.79
   6  -2  14    8.62    2.87
  -7   2 -15    2.51    1.49
  -7  -2 -15    4.98    1.96
   7  -2  15    3.95    2.32
   4   2  -5   25.44    1.91
  -4   2   5   26.84    2.39
   4   2  -5   26.15    1.97
   4  -2  -5   28.34    1.95
   4  -2  -5   26.17    2.07
   7  -2  -2    0.83    0.65
   2   2  -7    0.87    0.26
   7  -2  -2    1.63    1.54
   2   2  -7    1.05    0.78
  -7  -2   2    1.57    0.54
   2   2  -7    1.03    0.61
   7   2  -2    0.57    0.50
   2  -2  -7    1.86    0.68
   7   2  -2    0.18    0.63
   8  -2  -1   14.26    1.45
   8  -2  -1   13.70    2.73
  -8  -2   1   16.14    1.61
   8   2  -1   12.52    1.70
   8   2  -1   13.88    1.04
   9  -2   0    3.06    0.94
   9  -2   0    3.43    2.00
   0   2  -9    0.94    0.35
   0   2  -9    0.31    0.92
   0  -2  -9    1.65    0.80
   0  -2   9    0.94    1.06
  -1   2 -10   19.97    1.57
  -1   2 -10   20.20    2.11
   1  -2  10   23.92    2.79
  -1  -2 -10   20.54    1.98
  -1  -2 -10   19.82    1.97
  12  -2   3    9.28    2.54
  -3   2 -12   10.29    1.46
  -3   2 -12   10.20    2.06
   3   2  12   13.03    1.20
  -3  -2 -12   10.53    1.86
   3  -2  12    9.57    2.60
  12   2   3   11.27    2.74
  -3  -2 -12   10.00    1.71
  -4   2 -13    5.73    1.02
  -4   2 -13    8.85    1.87
 -13  -2  -4    6.20    1.25
   4  -2  13    8.59    2.69
  -4  -2 -13    5.35    1.01
  -4  -2 -13    9.13    1.64
  14  -2   5    6.90    3.06
  -5   2 -14    5.13    1.02
  -5  -2 -14    9.93    1.82
   5  -2  14    7.60    3.05
  14   2   5    7.01    3.56
  -5  -2 -14    8.73    1.88
  -6   2 -15    3.59    1.53
   6  -2  15    1.87    2.26
  -6  -2 -15    1.04    1.61
  -5   2   5  255.22   14.68
   5  -2  -5  275.62   14.21
   5   2  -5  276.03   14.26
   5   2  -5  253.53   14.07
   5  -2  -5  269.00   14.11
   2   2  -8   55.16    3.17
   2   2  -8   57.36    3.51
   2   2  -8   55.31    3.56
   2  -2  -8   55.49    3.40
   9  -2  -1   52.62    3.83
  -9  -2   1   57.90    3.92
   1   2  -9   73.14    4.09
   1   2  -9   73.51    3.64
   1  -2  -9   71.43    3.87
   9   2  -1   52.46    4.17
   0   2 -10   49.82    3.72
   0   2 -10   49.26    3.28
  10  -2   0   65.35    3.70
  10  -2   0   58.85    4.76
 -10  -2   0   65.38    3.78
  10   2   0   64.48    4.32
   0  -2 -10   47.71    3.49
   0  -2  10   54.18    3.99
  11   2   1    9.40    2.43
   1  -2  11    2.28    1.82
  -3  -2 -13   13.75    2.16
  -4   2 -14    1.75    0.84
  14  -2   4    3.32    2.86
 -14  -2  -4   -0.09    1.15
  14  -2   4   -0.45    1.11
  -4   2 -14    4.19    1.50
  -4  -2 -14    3.19    1.67
   4  -2  14    1.17    2.67
  14   2   4    4.00    2.83
  -4  -2 -14    0.93    0.78
  -5   2 -15    4.03    1.52
 -15  -2  -5    2.79    1.35
   5  -2  15    3.29    2.65
  -5  -2 -15    1.21    1.49
   2   2  -9    0.97    1.05
   9  -2  -2   -0.51    1.68
   2   2  -9   -0.06    0.32
   9  -2  -2    0.30    0.71
   2  -2  -9    1.85    0.78
  -2  -2   9    0.59    0.60
  -2  -2   9    0.55    0.75
   9   2  -2    0.66    0.59
   9   2  -2   -0.47    0.90
   0   2 -11   11.34    1.98
   0   2 -11   11.31    1.20
   0  -2 -11   13.11    1.71
   0  -2  11   13.29    2.46
   0  -2 -11   10.18    1.58
  -1   2 -12    2.52    1.47
  -1   2 -12    1.94    0.55
  12  -2   1    2.80    2.25
 -12  -2  -1    3.20    1.08
  -1  -2 -12    1.72    0.78
   1  -2  12    5.00    2.05
  12   2   1    4.03    1.91
  -1  -2 -12    2.32    1.18
  -2   2 -13   31.80    2.93
  -2   2 -13   31.06    2.31
   2  -2  13   23.11    3.97
  -2  -2 -13   28.13    2.63
  -2  -2 -13   31.28    2.67
 -14  -2  -3    7.06    1.34
  -3   2 -14    6.58    1.69
  -3  -2 -14    8.62    1.65
  -3  -2 -14    5.39    1.71
   3  -2  14    2.41    2.48
  -4   2 -15    2.46    1.46
  -4   2 -15    0.45    0.82
 -15  -2  -4    1.00    1.17
  -4  -2 -15    0.93    1.36
   4  -2  15    0.93    2.69
   6  -2  -6   70.37    4.24
   6   2  -6   70.71    4.26
   6  -2  -6   69.60    4.20
   6   2  -6   67.89    4.16
   4   2  -8    3.54    1.13
   4   2  -8    3.49    0.82
  -4   2   8    2.36    0.97
   4  -2  -8    3.36    0.65
   4  -2  -8    4.94    1.07
   2   2 -10   34.69    2.85
   2   2 -10   35.64    2.29
  -2  -2  10   35.04    2.73
   2  -2 -10   37.25    2.60
  -2  -2  10   36.38    2.40
  11  -2  -1   29.59    3.79
  11  -2  -1   34.38    2.56
 -11  -2   1   37.00    2.91
  11   2  -1   31.90    1.95
  11   2  -1   32.55    3.17
   0   2 -12    3.27    0.59
   0   2 -12    3.03    1.50
   0  -2  12    4.39    1.81
   0  -2 -12    4.44    1.30
   0  -2 -12    4.06    0.92
  -1   2 -13   17.28    1.65
  -1   2 -13   17.33    2.32
   1  -2  13   14.04    2.63
  -1  -2 -13   14.20    2.09
  -1  -2 -13   14.60    2.09
 -15  -2  -3    0.70    1.19
  -3   2 -15   -0.73    0.75
  -3   2 -15    0.71    1.48
  15  -2   3    5.68    3.17
  -3  -2 -15    0.13    0.78
  -3  -2 -15   -0.40    1.24
  15   2   3    7.11    3.66
  -5   2 -17    6.00    1.83
  -5  -2 -17    3.33    1.77
  -5   2   8    4.87    1.56
   5   2  -8    4.70    1.19
   5   2  -8    5.49    1.26
   5  -2  -8    6.15    1.23
   5  -2  -8    5.43    0.98
   4   2  -9    7.66    1.65
  -4   2   9    5.13    0.91
   4   2  -9    5.96    1.19
  12  -2  -1    0.03    2.11
   1   2 -12    3.04    1.55
  12  -2  -1    2.09    1.07
  -1  -2  12    4.06    1.59
   1  -2 -12    4.52    1.34
   0   2 -13   34.00    2.32
   0   2 -13   33.39    2.99
   0  -2 -13   28.45    2.80
   0  -2  13   30.53    3.62
   0  -2 -13   32.92    3.01
  14  -2   1   -0.25    1.05
  14  -2   1    1.83    2.36
  -1   2 -14    0.60    1.37
  -1   2 -14   -0.44    0.59
 -14  -2  -1   -0.31    1.16
  -1  -2 -14    0.04    0.68
  -1  -2 -14   -0.29    1.23
  14   2   1    1.97    2.20
  15  -2   2    6.44    3.09
  -2   2 -15    3.03    1.53
 -15  -2  -2    0.91    1.30
  -2   2 -15    0.04    0.90
  15  -2   2    1.81    1.87
  -2  -2 -15    1.51    0.79
  -2  -2 -15    1.68    1.37
  16   2   3   11.97    4.12
  -4   2 -17    3.92    1.73
  -4  -2 -17    2.63    1.67
  -4  -2 -17    1.29    1.04
   7  -2  -7   81.33    4.82
   7   2  -7   79.90    4.84
   7   2  -7   74.80    4.79
   7  -2  -7   78.48    4.73
   8  -2  -6   90.28    5.24
   8  -2  -6   94.04    5.59
   8   2  -6   79.82    5.14
   8   2  -6   88.21    5.33
   5   2  -9    8.51    1.36
   9  -2  -5    7.97    1.87
   5   2  -9    8.40    1.76
   9  -2  -5    8.90    1.40
  -5   2   9    5.95    1.54
   5  -2  -9    9.03    1.39
   5  -2  -9    8.52    0.92
   9   2  -5    6.25    1.65
   9   2  -5    9.39    1.55
   1   2 -13   28.44    2.83
   1   2 -13   30.22    2.11
   1  -2 -13   28.36    2.69
   1  -2 -13   23.29    2.90
  -1  -2  13   25.60    3.11
  14  -2   0    3.20    2.41
  14  -2   0   -0.13    1.06
   0   2 -14    2.96    1.47
   0   2 -14   -0.08    0.52
  14   2   0    0.60    1.98
   0  -2 -14   -0.22    1.19
   0  -2 -14    0.28    0.72
  15  -2   1   13.59    1.79
  16  -2   2    9.23    3.62
   5   2 -10   13.23    1.58
  -5   2  10    9.86    1.48
   5   2 -10   13.61    2.16
   5  -2 -10   12.24    0.99
   5  -2 -10   13.64    1.67
  11  -2  -4   39.13    2.79
  11  -2  -4   33.80    4.20
  11   2  -4   40.27    2.67
  11   2  -4   35.72    3.26
   3   2 -12    9.40    1.86
   3   2 -12   10.49    1.33
   3  -2 -12   13.02    1.97
  -3  -2  12   11.68    1.47
  -3  -2  12   11.15    1.86
  13  -2  -2    7.39    1.38
  13  -2  -2    5.84    2.58
  13   2  -2    8.19    1.03
  13   2  -2    8.48    2.06
  14  -2  -1    1.65    1.16
   1   2 -14    0.77    1.34
   1  -2 -14    0.32    0.76
   1  -2 -14    0.04    1.27
   0   2 -15    0.30    1.44
  15  -2   0    2.55    2.73
   0   2 -15   -0.52    0.61
  15  -2   0   -1.12    1.02
   0  -2 -15   -0.70    1.22
  15   2   0    2.63    2.38
   0  -2 -15    0.32    0.79
  16  -2   1   10.01    3.51
  -1   2 -16    3.61    1.05
  -1   2 -16    6.54    1.81
  -1  -2 -16    3.11    1.01
  -1  -2 -16    4.16    1.58
  16   2   1    8.79    3.62
  17   2   2    8.74    4.01
   8  -2  -8    0.27    1.19
   8  -2  -8    1.02    0.95
   8   2  -8    0.98    1.25
   8   2  -8    0.22    0.83
   9  -2  -7   39.51    2.70
   9  -2  -7   34.97    3.36
   9   2  -7   29.07    2.81
   9   2  -7   35.09    2.85
  11  -2  -5    3.43    2.39
  11  -2  -5    8.16    1.53
  11   2  -5    7.07    1.56
  11   2  -5    6.80    1.33
  12  -2  -4   14.76    3.04
  12  -2  -4   14.95    1.79
  12   2  -4   14.90    1.70
  12   2  -4   10.45    2.53
   3   2 -13   18.21    1.71
   3   2 -13   18.69    2.46
   3  -2 -13   18.08    2.24
  -3  -2  13   17.02    2.32
  14  -2  -2   10.53    1.78
  14  -2  -2   16.08    3.16
  14   2  -2   14.03    1.27
  14   2  -2   13.98    3.28
  15  -2  -1   12.93    1.90
  15  -2  -1   21.74    4.57
  15   2  -1   18.07    3.96
  -2   2 -18    6.44    2.05
  -2   2 -18    2.02    1.11
  -2  -2 -18    3.26    1.15
  -2  -2 -18    3.67    1.70
   8   2  -9   25.63    2.74
   8   2  -9   28.34    2.52
   8  -2  -9   28.12    2.42
   8  -2  -9   28.53    2.58
  10  -2  -7   12.83    1.77
  10   2  -7    9.06    1.99
  10   2  -7    9.45    2.06
  13  -2  -4    4.91    1.27
   4   2 -13    0.52    1.40
  13  -2  -4    4.63    2.39
   4  -2 -13    0.38    1.21
  -4  -2  13    0.44    1.08
  -4  -2  13    0.80    0.86
  13   2  -4    3.81    1.81
  15  -2  -2    3.15    2.70
  15  -2  -2   -0.74    1.06
   2   2 -15   -1.01    1.39
   2   2 -15    0.32    0.60
   2  -2 -15   -0.33    1.28
  15   2  -2    1.28    2.25
   2  -2 -15   -0.91    0.75
  16  -2  -1    0.03    1.04
   1   2 -16    1.59    1.56
   1   2 -16    0.21    0.74
  16  -2  -1    7.67    3.31
  16   2  -1    5.62    2.86
   1  -2 -16    0.71    1.47
   1  -2 -16    1.58    0.91
   9   2  -9    3.62    1.55
   9   2  -9    4.25    1.45
   9  -2  -9    5.03    1.53
   9  -2  -9    5.81    1.33
   8   2 -10    6.39    1.81
  13  -2  -5    1.35    1.10
  13  -2  -5    0.22    2.20
   5   2 -13    3.37    1.51
   5   2 -13    2.59    0.71
   5   2 -13    2.13    1.09
   5  -2 -13    3.34    1.23
  13   2  -5    0.38    1.06
   4   2 -14   29.04    2.29
   4   2 -14   28.07    2.89
  14  -2  -4   20.04    4.10
  -4  -2  14   30.25    2.30
   4  -2 -14   26.20    2.68
  -4  -2  14   29.89    2.89
  15  -2  -3   18.52    4.72
   3   2 -15   17.79    1.92
   3   2 -15   19.61    2.62
   3  -2 -15   16.94    2.42
  15   2  -3   17.33    4.16
   2   2 -16    0.39    0.70
  16  -2  -2    1.07    1.10
   2   2 -16    0.79    1.51
   2  -2 -16   -0.22    1.42
   2  -2 -16   -0.79    0.84
  16   2  -2    5.68    3.11
  17   2  -1    6.03    3.67
   0   2 -18   11.93    2.17
   0   2 -18   17.27    3.07
  18   2   0   12.88    5.15
   0  -2 -18   11.67    2.33
   0  -2 -18   13.00    2.63
  13  -2  -6    8.05    1.75
  13  -2  -6   13.00    3.31
  13   2  -6   10.69    2.84
  13   2  -6   10.68    1.92
   5   2 -14    3.47    1.55
  14  -2  -5    6.43    2.61
   5   2 -14    1.92    0.73
  14  -2  -5    1.88    1.23
  14   2  -5    2.58    1.20
   5  -2 -14    3.49    1.42
  -5  -2  14    4.51    1.40
   4   2 -15    0.52    1.41
   4   2 -15    0.57    0.65
  15  -2  -4    4.03    2.59
  15  -2  -4   -0.56    1.11
  15   2  -4    1.55    2.26
   4  -2 -15    0.07    1.32
  15   2  -4    2.37    0.93
  16  -2  -3    8.73    1.75
   2   2 -17    3.09    1.80
  17   2  -2    2.50    3.36
   2  -2 -17    0.05    1.44
  18   2  -1   16.16    5.71
  10   2 -10   53.85    4.33
  10  -2 -10   59.72    4.19
  10  -2 -10   54.55    3.92
  10   2 -10   57.48    4.18
   8   2 -12   44.40    3.66
   8   2 -12   42.06    3.51
   8  -2 -12   39.54    3.24
   8  -2 -12   44.28    2.85
  13  -2  -7   20.28    3.48
  13  -2  -7   14.39    2.18
  13   2  -7   15.99    2.30
  13   2  -7   16.34    3.08
  14  -2  -6    9.19    2.75
   5   2 -15   22.89    2.83
   5   2 -15   17.89    2.16
  -5  -2  15   22.59    2.18
   5  -2 -15   21.02    2.62
  -5  -2  15   23.49    2.82
  16  -2  -4   14.67    2.12
  16   2  -4   22.77    4.83
  17   2  -3   12.45    4.09
   2   2 -18    6.16    1.15
   2   2 -18    8.64    2.22
   2  -2 -18    4.04    1.30
   2  -2 -18    8.13    2.13
  18   2  -2   11.51    5.24
   0  -2 -20   -0.10    1.31
  11  -2 -10    3.52    2.21
  10   2 -11    2.22    1.72
  11  -2 -10    1.86    1.30
  10   2 -11    1.23    1.25
  10  -2 -11    3.23    1.35
  10  -2 -11    0.66    1.19
  11   2 -10    0.23    1.17
  11   2 -10    0.11    1.84
  12  -2  -9    4.19    1.42
   9   2 -12    1.86    1.52
  12   2  -9    4.44    1.48
  12   2  -9    3.35    1.81
  13  -2  -8    5.52    1.64
  13   2  -8    9.07    1.98
  13   2  -8    8.72    1.81
   7   2 -14    1.49    1.52
  14  -2  -7   -0.18    1.43
  14   2  -7    1.48    1.39
  14   2  -7    4.52    2.17
   7  -2 -14    1.10    1.34
   6   2 -15    1.22    0.77
   6   2 -15    0.91    1.51
  15  -2  -6    0.53    1.33
  15   2  -6    5.65    2.53
  15   2  -6    1.81    1.29
   6  -2 -15    1.79    1.46
  -6  -2  15    2.55    1.17
  16  -2  -5    7.14    1.68
  16   2  -5   12.66    3.43
   4   2 -17    1.56    1.85
  17   2  -4    3.44    3.54
   4  -2 -17    0.29    1.52
  18   2  -3   12.25    4.90
  11   2 -11   25.68    3.26
  11   2 -11   25.98    2.82
  11  -2 -11   24.41    2.66
  11  -2 -11   33.34    3.60
  10   2 -12   15.49    2.63
  12  -2 -10   15.64    2.13
  10   2 -12   14.57    2.30
  12   2 -10   16.36    2.65
  12   2 -10   13.79    3.03
  10  -2 -12   15.21    2.29
   9   2 -13    0.26    1.38
  13  -2  -9    1.98    1.32
   9   2 -13    0.71    1.59
  13   2  -9    1.39    1.77
   9  -2 -13    1.91    0.92
  13   2  -9    0.51    1.41
   9  -2 -13    1.31    1.31
  14  -2  -8   43.60    4.11
   8   2 -14   38.02    3.70
   8   2 -14   37.17    3.45
  14   2  -8   32.99    3.25
  14   2  -8   32.46    3.97
   8  -2 -14   35.81    3.19
  15  -2  -7   36.08    3.35
  15   2  -7   40.64    4.39
  15   2  -7   41.61    3.33
   6   2 -16    7.21    1.97
   6   2 -16    5.13    0.98
  16  -2  -6    2.14    1.61
  16   2  -6    9.80    3.00
   6  -2 -16    6.23    1.85
  -6  -2  16    6.97    1.48
  16   2  -6    5.10    1.40
  17  -2  -5    5.54    1.71
   5   2 -17    4.45    0.94
   5   2 -17    6.64    2.09
   5  -2 -17    2.73    1.74
  17   2  -5   11.62    3.96
  18   2  -4    9.25    5.01
  19   2  -3   25.76    6.62
  11   2 -12    3.90    1.85
  11   2 -12    2.19    1.34
  12  -2 -11    0.08    1.17
  12   2 -11    1.74    1.34
  11  -2 -12    2.59    1.37
  12   2 -11    0.00    1.63
  13  -2 -10   12.13    2.01
  13   2 -10   13.66    2.45
  10  -2 -13    7.77    1.67
   9   2 -14    2.04    1.71
  14   2  -9    5.15    2.03
  14   2  -9    1.93    2.03
   8   2 -15    3.51    1.77
   8   2 -15    1.93    1.74
  15   2  -8    0.38    1.71
   8  -2 -15    3.18    1.62
  15   2  -8    2.22    2.23
  16  -2  -7    2.36    1.52
  16   2  -7    9.18    2.98
  16   2  -7    5.43    1.63
  17   2  -6    9.41    3.39
  18   2  -5   11.60    4.93
  19   2  -4   13.53    5.34
  20   2  -3   15.91    6.29
  12   2 -12   17.32    2.60
  12   2 -12   17.86    3.10
  12  -2 -12   15.84    2.48
  13  -2 -11    5.14    1.67
  13   2 -11    5.97    1.85
  13   2 -11    5.34    2.07
  11  -2 -13    4.40    1.66
  14  -2 -10   21.01    3.49
  10   2 -14   29.07    3.33
  10   2 -14   25.91    2.96
  10  -2 -14   24.43    2.82
   9   2 -15   11.49    2.60
   9   2 -15   13.46    2.84
  15   2  -9    8.14    2.55
   9  -2 -15   13.15    2.46
  16  -2  -8   10.27    2.24
  16   2  -8   16.82    2.95
  17  -2  -7   15.49    2.46
   6  -2 -18    3.92    1.96
  18   2  -6    8.06    4.39
  19   2  -5   16.51    5.13
  20   2  -4   31.81    7.25
  12   2 -13    0.41    1.89
  13   2 -12    1.50    1.53
  13   2 -12    0.13    1.96
  12  -2 -13    0.91    1.58
  11   2 -14   15.16    2.60
  11   2 -14   13.79    2.96
  11  -2 -14   14.38    2.73
  10   2 -15    1.74    1.63
  15  -2 -10   -0.67    1.43
  10   2 -15    3.33    2.01
  10  -2 -15    2.88    1.72
  15   2 -10    2.19    2.11
  15   2 -10   -0.37    1.90
  16   2  -9   13.71    3.52
   8   2 -17    4.72    2.10
  17   2  -8    2.67    1.98
  17   2  -8    5.85    3.44
   8  -2 -17    2.42    1.91
  18   2  -7   16.22    5.07
  19   2  -6   13.18    5.03
  20   2  -5   25.58    6.17
  14  -2 -12   14.86    2.69
  14   2 -12   17.29    3.42
  11   2 -15   29.67    3.59
  11   2 -15   24.78    3.29
  15   2 -11   23.90    3.81
  11  -2 -15   23.00    3.14
  16   2 -10    1.85    2.07
  16   2 -10    5.56    2.70
  17   2  -9    4.81    2.15
  17   2  -9    7.56    3.38
  18   2  -8   20.70    5.05
  19   2  -7   28.18    5.96
  20   2  -6   20.08    6.08
  13   2 -14    3.57    1.80
  14  -2 -13    2.86    1.84
  14   2 -13    6.12    2.03
  14   2 -13    5.73    2.37
  12   2 -15    2.18    1.88
  15   2 -12    1.22    2.36
  11   2 -16    5.38    2.42
  16   2 -11    5.70    2.61
  11  -2 -16    6.32    2.10
  16   2 -11    1.29    2.17
  10   2 -17    5.12    2.27
  10  -2 -17    3.06    2.02
  17   2 -10    2.25    2.13
  17   2 -10    5.90    3.15
  18   2  -9    6.96    4.07
  19   2  -8   15.26    4.88
  14   2 -14    2.20    2.42
  14   2 -14    2.25    2.02
  13   2 -15   12.69    3.18
  13   2 -15    9.86    2.82
  15   2 -13    7.14    2.36
  15   2 -13    4.10    2.57
  13  -2 -15    9.58    2.36
  12   2 -16   10.17    2.84
  16  -2 -12    8.41    2.49
  16   2 -12   14.22    3.21
  12  -2 -16    9.05    2.37
  16   2 -12   13.99    2.97
  17   2 -11   20.36    4.80
  18   2 -10    7.13    4.13
  18   2 -10    2.27    2.25
  19   2  -9   11.21    4.92
  14   2 -15    1.83    2.24
  14   2 -15    2.97    2.47
  15  -2 -14    0.03    2.01
  14  -2 -15    1.72    2.10
  15   2 -14    1.12    2.52
  15   2 -14    1.39    2.45
  13   2 -16    5.51    2.63
  16  -2 -13    2.06    2.21
  16   2 -13    5.82    2.73
  16   2 -13    7.36    2.75
  12   2 -17    6.36    2.54
  17   2 -12    3.80    2.68
  12  -2 -17    1.85    2.10
  17   2 -12    1.27    2.94
  11   2 -18    2.59    2.48
  18   2 -11    3.27    2.53
  18   2 -11    8.14    4.17
  15   2 -15    5.76    2.59
  15   2 -15    3.58    3.03
  15  -2 -15    0.99    2.23
  14   2 -16    9.29    3.05
  14  -2 -16    5.50    2.55
  16   2 -14    0.74    2.87
  16   2 -14    5.42    2.97
   0  -3   0   -0.24    0.46
   0   3   0    0.64    0.54
  -1  -3  -1   91.91    5.08
   1  -3   1   90.60    5.02
   1   3   1   94.58    5.14
   1  -3   1   88.52    5.25
  -2  -3  -2   57.43    3.42
   2  -3   2   60.49    3.78
   2   3   2   60.25    3.49
   3  -3   3   16.13    1.97
  -3  -3  -3   14.55    1.23
  -3  -3  -3   12.60    1.06
   3   3   3   13.59    1.23
   4  -3   4   20.40    2.58
  -4  -3  -4   15.39    1.19
   4   3   4   16.02    1.42
  -4  -3  -4   17.11    1.38
  -5   3  -5   31.75    2.24
  -5   3  -5   30.57    2.14
  -5  -3  -5   29.65    2.05
  -5  -3  -5   26.25    1.75
   5   3   5   28.48    2.16
   5  -3   5   28.20    3.34
  -6   3  -6   16.10    1.93
  -6  -3  -6   14.61    1.19
   6  -3   6   19.74    3.54
  -6  -3  -6   14.00    1.46
   6   3   6   13.21    1.85
   7  -3   7    9.08    3.00
  -7  -3  -7    3.80    0.78
  -7  -3  -7    5.92    0.97
  -7   3  -7    4.48    1.01
   8  -3   8    2.00    2.78
   8   3   8    2.68    2.09
  -8  -3  -8    1.27    0.62
  -8   3  -8    0.94    1.04
  -8  -3  -8    2.46    0.70
   9   3   9    7.30    3.06
  -9   3  -9    3.03    1.12
  -9  -3  -9    2.67    0.83
   9  -3   9    4.45    2.99
 -10  -3 -10   16.71    2.16
  10  -3  10   20.71    5.02
  11  -3  11    8.51    3.22
  12  -3  12   21.46    5.76
   1  -3   0   15.42    1.46
   1  -3   0   15.82    1.14
  -1  -3   0   14.02    1.29
   1  -3   0   13.53    1.31
   1   3   0   17.66    1.39
  -2  -3  -1   15.19    1.41
   1   3   2   16.31    1.28
   1  -3   2   15.25    1.20
  -1  -3  -2   15.81    1.21
   1  -3   2   15.08    1.51
   3   3   4   14.58    1.28
  -3   3  -4   15.30    1.36
  -4  -3  -3   16.14    1.14
   4  -3   3   19.41    2.45
  -4  -3  -3   17.34    1.29
  -3  -3  -4   14.88    1.20
   3  -3   4   15.98    2.11
  -3  -3  -4   15.00    1.34
   4   3   3   17.01    1.42
  -6  -3  -5    6.12    0.71
   6  -3   5    8.50    2.22
  -6  -3  -5    6.58    1.03
  -6   3  -5    4.54    0.88
   6   3   5    5.39    1.41
   5  -3   6    2.77    1.96
   6   3   7    4.78    1.28
   7  -3   6    2.20    2.45
  -6   3  -7    3.89    0.89
  -6   3  -7    3.57    1.02
  -7   3  -6    1.76    0.89
  -6  -3  -7    3.61    0.70
  -6  -3  -7    4.55    0.76
   6  -3   7    6.31    2.46
   7   3   8    0.64    1.55
   8  -3   7    7.58    2.90
  -8  -3  -7    3.23    0.79
   7  -3   8    1.92    2.65
  -8   3  -7    4.78    1.10
   8   3   9    1.35    2.19
  -9  -3  -8   -0.13    0.60
   9  -3   8    0.61    2.64
  -8   3  -9    0.44    1.05
  -8  -3  -9   -0.04    0.61
   9   3   8   -1.71    2.78
   8  -3   9    0.85    2.52
  -9   3  -8    0.14    1.03
  -8  -3  -9    0.46    0.71
  10  -3   9    1.05    2.83
 -10  -3  -9    0.54    0.71
  -9   3 -10   -0.41    0.93
 -10   3  -9   -0.47    1.01
   9  -3  10    1.51    2.96
  -9  -3 -10    0.42    0.68
  10   3   9    4.15    3.17
  11  -3  10    4.07    2.94
  10  -3  11    2.09    3.03
  12  -3  11    8.56    3.28
  13  -3  12   30.25    6.62
  12  -3  13   28.88    6.44
   1  -3  -1   40.07    2.50
   1  -3  -1   38.48    2.32
   1  -3  -1   37.83    2.53
   1   3  -1   41.73    2.58
   0   3  -2   48.15    3.06
   0   3  -2   46.58    2.87
   0   3   2   47.80    2.90
   2  -3   0   50.24    3.19
   2   3   0   50.65    3.00
   0  -3  -2   48.93    2.89
   1   3   3  146.67    7.73
  -1   3  -3  143.22    7.76
   1  -3   3  138.05    7.99
  -1  -3  -3  147.51    7.69
   1  -3   3  142.18    7.74
  -1  -3  -3  143.13    7.76
   2   3   4   21.77    1.52
  -2   3  -4   20.36    1.60
  -2  -3  -4   21.73    1.48
   2  -3   4   22.89    2.21
  -2  -3  -4   20.35    1.49
  -3   3  -5    2.53    0.54
  -3   3  -5    3.54    0.83
   3   3   5    3.10    0.63
  -3  -3  -5    2.01    0.48
   3  -3   5    4.21    1.39
  -3  -3  -5    3.39    0.71
  -4   3  -6   69.33    3.95
   4   3   6   66.82    3.96
  -4   3  -6   68.50    4.07
  -4  -3  -6   66.64    4.05
  -4  -3  -6   68.41    3.77
   4  -3   6   63.74    4.80
  -5   3  -7   84.70    4.74
  -5   3  -7   86.41    4.71
  -7  -3  -5   67.41    4.57
   5   3   7   84.57    4.70
  -5  -3  -7   84.01    4.40
   5  -3   7   79.15    5.85
  -5  -3  -7   80.97    4.70
   7   3   5   68.58    4.94
  -7   3  -5   71.32    4.87
  -6   3  -8   11.04    1.58
  -8  -3  -6    9.22    1.49
   8  -3   6   11.29    2.93
  -6   3  -8   14.93    2.00
   6   3   8   11.36    2.22
  -6  -3  -8   11.21    1.56
   8   3   6   13.04    2.23
   6  -3   8   10.78    2.95
  -8   3  -6   11.44    2.26
  -6  -3  -8   11.47    1.28
   7   3   9   41.36    3.58
  -7   3  -9   34.00    2.77
  -7   3  -9   35.79    3.00
  -7  -3  -9   38.95    2.50
   7  -3   9   38.37    4.86
  -7  -3  -9   34.17    2.75
  -8   3 -10   16.04    2.60
  -8   3 -10   21.18    2.18
   8   3  10   24.86    3.69
  -8  -3 -10   19.11    2.08
  -8  -3 -10   20.57    1.73
   8  -3  10   16.29    3.46
  11  -3   9    2.24    2.79
 -11  -3  -9    0.31    0.80
  -9   3 -11    0.73    1.01
   9  -3  11    2.81    3.01
  -9  -3 -11    1.43    0.79
  12  -3  10    7.22    3.09
  10  -3  12    5.62    3.09
  13  -3  11    9.33    3.82
   2  -3  -1    5.19    1.19
  -3  -3   0    9.43    0.83
   0   3  -3   10.12    1.08
   3  -3   0   13.11    1.80
   0   3   3   12.20    1.05
   0  -3  -3   12.08    1.10
   0  -3   3   11.48    0.79
   3   3   0    8.94    1.12
   0  -3   3   10.41    1.37
   0  -3   3   11.59    1.03
   0  -3  -3   11.53    0.98
   4  -3   1    3.93    1.41
  -1   3  -4    4.39    0.83
   1   3   4    4.63    0.74
  -1  -3  -4    4.91    0.65
   1  -3   4    5.44    1.21
  -1  -3  -4    4.92    0.79
  -3   3  -6    2.36    0.53
   6  -3   3    3.49    1.87
   3   3   6    2.45    0.62
  -3   3  -6    1.82    0.80
  -6  -3  -3    1.37    0.40
  -6  -3  -3    1.88    0.34
   3  -3   6    4.63    1.52
   6   3   3    1.62    0.75
  -3  -3  -6    1.63    0.47
  -3  -3  -6    3.04    0.65
  -4   3  -7    3.82    0.96
   4   3   7    4.27    0.84
   7  -3   4    1.87    2.30
  -4   3  -7    3.02    0.67
  -4  -3  -7    2.43    0.60
   4  -3   7    6.08    1.95
  -4  -3  -7    4.41    0.91
   5  -3   8    3.15    2.32
  -9  -3  -6    0.88    0.68
   6   3   9    1.97    1.24
  -6   3  -9    1.48    0.99
  -6   3  -9    1.68    0.78
   9  -3   6    0.59    2.74
  -6  -3  -9    0.90    0.63
   9   3   6   -1.12    2.02
   6  -3   9    3.62    2.92
  -9   3  -6    0.98    1.11
  -6  -3  -9    1.11    0.86
   7   3  10    3.28    1.65
 -10  -3  -7    2.11    0.74
  -7   3 -10    2.06    1.14
  10  -3   7    3.00    2.90
  -7   3 -10   -0.23    0.91
 -10   3  -7    1.76    1.17
  10   3   7    2.39    2.34
  -7  -3 -10    1.65    0.91
   7  -3  10    2.11    2.68
  -8   3 -11    2.93    1.07
  11  -3   8    0.91    2.53
  -8  -3 -11    4.28    0.92
   8  -3  11    6.46    3.07
  11   3   8    6.64    3.38
  -9   3 -12    3.14    1.50
  12  -3   9    6.33    3.00
 -12   3  -9   -0.06    1.29
   9  -3  12    1.24    3.11
  13  -3  10    6.27    3.30
  10  -3  13    4.65    3.14
  11  -3  14   23.53    5.76
   2   3  -2  141.11    7.57
  -2   3   2  137.81    7.71
   2  -3  -2  140.91    7.76
  -2  -3   2  144.46    7.35
   2   3  -2  144.78    7.79
  -2   3   2  138.12    7.52
   1   3  -3  332.46   17.78
   1   3  -3  335.77   17.62
   1  -3  -3  330.55   17.48
   1  -3  -3  325.68   17.64
   1  -3  -3  354.26   17.63
   1  -3  -3  336.39   17.73
  -4  -3   0   86.71    4.32
   4  -3   0   83.01    5.01
   0   3   4   76.73    4.37
   0   3  -4   77.17    4.51
   0  -3   4   74.51    4.17
   0  -3  -4   78.78    4.34
   0  -3  -4   73.76    4.49
   0  -3   4   78.23    4.46
   4   3   0   84.99    4.63
   0  -3   4   77.48    4.76
  -3   3  -7  250.28   12.57
   3   3   7  232.34   12.30
  -3   3  -7  230.68   12.29
  -3  -3  -7  220.23   12.27
   3  -3   7  222.59   12.86
  -3  -3  -7  230.21   12.27
  -3  -3  -7  239.43   12.60
  -4   3  -8    2.00    0.97
  -8  -3  -4    1.01    0.49
   8  -3   4    2.78    2.52
   4   3   8    1.92    0.78
  -4   3  -8    1.83    0.60
  -4  -3  -8    2.56    0.78
   4  -3   8    3.57    2.13
  -4  -3  -8    1.64    0.60
   8   3   4    0.22    1.20
  -5   3  -9    7.72    1.33
  -5   3  -9    9.69    1.67
   9  -3   5    3.87    2.61
  -9  -3  -5    7.41    1.44
   5   3   9    7.33    1.68
  -5  -3  -9    7.89    1.38
   5  -3   9   11.40    2.86
  -5  -3  -9    8.86    1.35
   9   3   5    4.16    2.14
  -6   3 -10   57.46    3.81
   6   3  10   61.43    4.03
  -6   3 -10   54.86    3.77
  -6  -3 -10   56.44    3.53
   6  -3  10   54.11    5.67
  -6  -3 -10   56.54    3.81
  11  -3   7    4.11    2.50
 -11  -3  -7    1.92    0.84
  -7   3 -11    3.81    1.49
  11   3   7    5.59    2.92
   7  -3  11    1.87    2.79
 -12  -3  -8    1.58    0.84
  -8   3 -12    2.17    1.49
  12  -3   8    4.67    2.66
   8  -3  12    2.57    3.08
  -9   3 -13    3.52    1.29
  13  -3   9    4.09    3.08
  -9  -3 -13    5.64    1.20
  10  -3  14   11.19    3.56
   2   3  -3    6.33    0.99
   2   3  -3    6.27    1.02
  -2   3   3    6.01    0.69
  -2   3   3    6.49    0.89
   2  -3  -3    7.20    0.99
   1   3  -4    0.04    0.61
   1   3  -4    0.67    0.66
   1  -3  -4    0.92    0.55
   1  -3  -4    1.24    0.54
   0   3  -5    4.87    1.04
   0   3  -5    6.37    0.72
   0   3   5    6.08    0.80
   0  -3   5    6.10    1.16
   0  -3   5    6.64    0.88
   0  -3  -5    5.99    0.65
   0  -3  -5    5.91    0.90
  -2  -3  -7    5.68    0.96
   8  -3   3    5.56    2.37
   3   3   8    1.89    0.64
  -3   3  -8    1.83    0.54
  -3   3  -8    2.03    0.99
  -3  -3  -8    1.08    0.52
   3  -3   8    3.21    1.82
  -3  -3  -8    1.42    1.20
  -3  -3  -8    2.97    0.76
  -4   3  -9    2.30    0.65
  -4   3  -9    2.06    1.06
   4   3   9    1.82    0.79
   4  -3   9    4.49    2.30
  -4  -3  -9    3.22    0.95
  -4  -3  -9    1.92    0.67
  -5   3 -10    1.44    0.69
  -5   3 -10    0.37    1.04
 -10  -3  -5    0.72    0.73
  10  -3   5    2.72    2.89
   5   3  10    1.09    0.95
  10   3   5    1.04    1.85
  -5  -3 -10    1.02    0.59
   5  -3  10    3.59    2.77
  -5  -3 -10    0.30    0.90
 -11  -3  -6    1.35    0.75
  -6   3 -11    2.01    1.34
  -6   3 -11    1.21    0.86
  11  -3   6    3.74    2.62
   6   3  11    3.20    1.24
   6  -3  11    2.75    2.81
  -6  -3 -11    1.19    1.02
  -6  -3 -11    1.48    0.67
  11   3   6   -0.54    2.36
  -7   3 -12    2.52    1.02
  12  -3   7    0.08    2.36
  -7   3 -12    5.09    1.70
  12   3   7    2.20    3.27
  -7  -3 -12    3.78    0.92
   7  -3  12    2.93    3.11
  13  -3   8    3.25    2.86
  -8   3 -13    1.92    1.33
   8  -3  13    0.04    3.13
  14  -3   9    6.71    3.46
  -9   3 -14    3.06    1.69
   9  -3  14    5.51    3.18
   3   3  -3  632.82   31.41
   3  -3  -3  625.01   31.61
   3   3  -3  607.18   31.61
   3  -3  -3  572.85   31.50
  -3   3   3  582.25   31.50
   2   3  -4  155.20    8.38
   2   3  -4  155.67    8.55
   4  -3  -2  180.80    8.72
   2  -3  -4  142.81    8.35
   2  -3  -4  145.37    8.45
   2  -3  -4  149.04    8.28
   0   3  -6   69.08    4.15
   0   3  -6   67.31    3.75
   0  -3  -6   70.96    3.73
   0  -3   6   67.19    4.32
   0  -3  -6   68.46    4.04
   0  -3   6   71.06    4.03
   0  -3  -6   71.06    3.85
   0  -3  -6   70.03    3.76
   1   3   7  190.18    9.84
  -1   3  -7  181.47    9.83
  -1   3  -7  193.17   10.21
  -1  -3  -7  184.67    9.78
  -1  -3  -7  186.30   10.03
   1  -3   7  184.74   10.43
   2  -3   8    1.42    1.41
   3   3   9   63.88    3.68
  -3   3  -9   63.79    4.10
  -3   3  -9   61.71    3.76
  -3  -3  -9   64.54    4.11
  -3  -3  -9   63.21    3.80
   3  -3   9   65.79    4.99
  -4   3 -10   39.50    3.10
   4   3  10   40.85    2.75
  -4   3 -10   40.66    2.78
  -4  -3 -10   35.21    2.89
  -4  -3 -10   43.42    2.86
   4  -3  10   43.28    4.79
   5   3  11   22.92    2.27
  -5   3 -11   19.91    2.49
  -5   3 -11   20.67    2.14
   5  -3  11   17.81    4.49
  -5  -3 -11   23.41    2.14
  -5  -3 -11   21.45    2.01
  -6   3 -12   -0.76    1.32
 -12  -3  -6    0.22    0.78
  12  -3   6    2.17    2.52
  12   3   6    4.04    2.74
   6  -3  12   -2.54    2.78
  -7   3 -13   12.87    2.43
  -7   3 -13   18.46    2.31
   7  -3  13   14.02    3.55
  -7  -3 -13   16.42    2.06
  -7  -3 -13   17.58    2.24
  13   3   7    9.83    4.33
  -8   3 -14    7.15    1.72
  14  -3   8    7.23    3.34
   8  -3  14    5.97    3.35
  -9   3 -15    5.19    1.91
   9  -3  15    5.51    3.18
  -5  -3   2    9.57    0.84
   5  -3  -2    9.83    1.25
   5  -3  -2   10.88    2.45
   5   3  -2    8.69    0.97
   5   3  -2    8.19    1.17
  -8  -3  -1    1.78    0.51
   1   3   8    2.81    0.64
  -1   3  -8    2.20    0.44
  -1   3  -8    2.03    0.94
   8  -3   1    1.94    2.03
   8   3   1    1.12    0.96
   1  -3   8    3.71    1.33
  -2   3  -9   -0.15    0.93
  -9  -3  -2    1.35    0.53
  -2   3  -9    0.76    0.45
   9  -3   2    2.91    2.32
  -2  -3  -9    0.52    0.59
   9   3   2    1.86    1.37
  -2  -3  -9    1.42    0.81
   2  -3   9    2.25    1.66
  -4   3 -11    7.85    1.62
   4   3  11    8.49    1.38
   4  -3  11    8.83    2.99
  -4  -3 -11    8.16    1.55
  -4  -3 -11    8.37    1.50
  -5   3 -12   -0.23    0.73
 -12  -3  -5    0.08    0.76
  12  -3   5    2.10    2.45
  -5   3 -12   -0.02    1.49
  12   3   5   -0.16    2.31
   5  -3  12   -2.07    2.78
  -5  -3 -12    0.38    0.67
  -5  -3 -12    0.01    1.03
  13  -3   6    4.08    2.71
 -13  -3  -6    0.70    0.94
  -6   3 -13    1.70    0.90
  -6   3 -13    3.40    1.39
  -6  -3 -13    2.39    1.27
  -6  -3 -13    1.27    0.81
   6  -3  13    1.64    3.11
  13   3   6    6.49    3.59
  14  -3   7    6.70    3.17
  -7   3 -14    5.17    1.49
  -7  -3 -14    2.38    1.62
  -7  -3 -14    0.70    0.90
   7  -3  14    1.64    3.27
  -8   3 -15    4.73    1.72
   8  -3  15    4.64    3.16
   4   3  -4  113.36    6.05
   4   3  -4  121.53    6.65
   4   3  -4  115.38    6.39
   4  -3  -4  117.68    6.59
   4  -3  -4  113.30    6.71
   2   3  -6  218.08   11.92
   2   3  -6  223.23   12.04
   2  -3  -6  207.27   11.72
   2  -3  -6  218.60   11.95
   2  -3  -6  242.13   11.68
   1   3  -7   55.40    3.54
   1   3  -7   56.95    3.06
  -1  -3   7   55.16    3.37
  -1  -3   7   57.15    3.75
   1  -3  -7   55.45    3.43
   0   3  -8   45.15    2.76
   0   3  -8   41.96    3.18
   8  -3   0   60.51    4.59
  -8  -3   0   55.57    2.63
   0  -3  -8   43.91    3.00
   0  -3   8   44.97    3.43
  -1   3  -9   63.38    4.14
  -1   3  -9   67.05    3.72
  -1  -3  -9   63.50    3.87
   1  -3   9   65.87    4.58
  -3   3 -11   29.61    2.15
   3   3  11   26.80    1.86
  -3   3 -11   26.39    2.77
   3  -3  11   29.50    4.41
  -3  -3 -11   28.97    2.33
  -3  -3 -11   26.11    2.35
   4   3  12    4.40    1.09
  -4   3 -12    1.76    1.54
  13  -3   5    8.26    2.72
  -5   3 -13   10.08    2.19
  13   3   5   11.20    3.69
  -5  -3 -13    9.01    1.87
   5  -3  13    5.30    3.16
  -5  -3 -13    9.58    1.82
  14  -3   6    6.20    2.87
  -6   3 -14    1.36    0.94
  -6  -3 -14    2.35    0.89
  14   3   6    7.32    4.22
  -6  -3 -14    3.71    1.61
   6  -3  14   -0.53    3.07
  -7   3 -15    4.56    1.59
   7  -3  15   -0.30    3.16
  16   3   8   22.56    7.52
   8  -3  16    3.50    5.30
   4  -3  -5    1.55    1.30
  -3   3   6   21.06    1.37
   3   3  -6   19.94    1.81
  -3   3   6   20.76    1.54
   3   3  -6   21.09    1.87
   3  -3  -6   20.79    1.76
   3  -3  -6   20.70    2.06
   0   3  -9   13.07    1.15
   0   3  -9   12.03    1.75
   0  -3   9   13.07    2.09
   0  -3  -9   13.72    1.45
 -10  -3  -1    0.91    0.67
  -1   3 -10    2.04    0.49
  -1   3 -10    2.40    1.21
  10  -3   1    1.02    2.39
  -1  -3 -10    3.94    1.00
   1  -3  10    3.66    1.65
  -1  -3 -10    1.51    0.67
  -2   3 -11   -0.18    1.19
  -2   3 -11    0.53    0.51
  11  -3   2    4.24    2.35
   2  -3  11    0.33    2.06
  11   3   2    4.21    1.67
  -2  -3 -11    1.24    0.77
  -2  -3 -11    1.25    1.03
  -3   3 -12    2.52    0.67
  -3   3 -12    3.83    1.57
  12  -3   3    1.48    2.16
  -3  -3 -12    2.38    0.82
   3  -3  12    3.09    2.65
  -3  -3 -12    4.00    1.25
  12   3   3   -0.74    1.84
 -13  -3  -4    2.14    1.03
  -4   3 -13    1.48    1.36
  -4  -3 -13   -0.84    1.19
   4  -3  13   -3.04    2.78
  -4  -3 -13    0.47    0.67
 -14  -3  -5    2.08    1.14
  -5   3 -14    1.06    1.36
  -5  -3 -14    0.33    1.48
   5  -3  14   -1.10    2.93
  15  -3   6    9.72    3.31
  -6   3 -15    5.82    1.65
  -6  -3 -15    4.44    1.72
   6  -3  15   -0.67    3.18
   5   3  -5    2.09    0.79
   5   3  -5    1.41    0.73
   5  -3  -5    2.34    0.80
   5  -3  -5    3.32    1.56
   4   3  -6  171.21   10.04
   4   3  -6  184.96   10.25
  -4   3   6  173.88   10.00
   6  -3  -4  231.80   10.59
   4  -3  -6  172.96   10.08
   4  -3  -6  180.25   10.17
   3   3  -7  189.43   10.44
   3   3  -7  192.70   10.55
   3   3  -7  185.40    9.95
   3  -3  -7  199.77   10.13
   3  -3  -7  191.14   10.45
   3  -3  -7  191.37   10.14
  -8  -3   2   26.32    1.97
   8  -3  -2   26.49    2.20
   8  -3  -2   26.25    3.80
   8   3  -2   25.60    1.75
   8   3  -2   23.07    2.21
  10  -3   0  102.45    5.86
 -10  -3   0   96.49    5.59
  10  -3   0   88.71    6.77
  10   3   0   96.76    6.14
  -1   3 -11   12.31    1.38
  -1   3 -11   11.39    2.05
   1  -3  11   17.59    2.93
  -1  -3 -11   13.96    1.97
  -1  -3 -11   13.56    1.76
  -2   3 -12    2.46    1.51
  -2   3 -12    2.07    0.62
   2  -3  12    1.84    2.27
  -2  -3 -12    3.60    1.27
  -2  -3 -12    2.14    0.70
 -13  -3  -3   13.24    2.35
  13  -3   3   19.23    3.82
  -3   3 -13   17.06    2.32
  -3   3 -13   16.28    1.89
  -3  -3 -13   17.19    2.13
  -3  -3 -13   14.56    2.14
  13   3   3   19.23    3.76
   3  -3  13   13.83    3.38
 -14  -3  -4   16.77    2.65
  15  -3   5    7.58    3.22
  -5   3 -15    4.46    1.63
  15   3   5    6.07    4.27
  -5  -3 -15    1.46    1.48
  -5  -3 -15    2.72    1.04
  -6   3 -16    5.19    1.76
   5   3  -6    7.79    1.34
   5   3  -6    8.27    1.29
   5  -3  -6    9.54    1.34
   5  -3  -6    9.20    1.59
  10  -3  -1    7.57    2.52
  10  -3  -1    7.55    1.52
 -10  -3   1    9.12    1.80
  10   3  -1    6.56    0.82
  10   3  -1    5.64    1.38
  11  -3   0    4.18    2.40
   0  -3 -11    1.20    1.00
   0  -3  11    0.02    1.51
  12  -3   1    5.68    1.45
 -12  -3  -1    3.72    1.12
  12  -3   1    3.34    2.43
  -1   3 -12    4.10    0.69
  -1   3 -12    5.14    1.68
  12   3   1    4.77    1.98
   1  -3  12    5.75    2.15
  -1  -3 -12    6.04    1.37
  -1  -3 -12    3.98    0.91
  -2   3 -13    2.59    0.67
 -13  -3  -2    4.05    1.11
  -2   3 -13    4.16    1.55
  -2  -3 -13    2.54    1.44
  -2  -3 -13    2.28    0.82
   2  -3  13   -0.25    2.48
 -14  -3  -3   -0.14    1.02
  -3   3 -14    1.66    0.78
  -3   3 -14    3.44    1.55
  14  -3   3    0.59    1.33
  14  -3   3    2.59    2.58
  -3  -3 -14    1.26    0.77
  14   3   3    3.93    2.95
  -3  -3 -14    1.79    1.43
   3  -3  14   -2.24    2.85
  -4   3 -15    1.89    1.54
 -15  -3  -4    2.47    1.28
  -4  -3 -15   -0.46    1.34
  -5   3 -16    2.63    1.57
 -16  -3  -5    0.62    1.33
  -5  -3 -16    0.47    0.95
  -5  -3 -16    0.63    1.50
  17   3   6   12.12    6.58
   6   3  -6   14.79    1.67
   6  -3  -6   15.94    2.31
   6   3  -6   14.28    1.70
   6  -3  -6   16.02    1.67
   5   3  -7   83.27    4.88
  -5   3   7   68.44    4.75
   5   3  -7   78.50    4.76
   5  -3  -7   82.38    4.80
   5  -3  -7   81.74    4.63
   4   3  -8   34.12    2.02
   4   3  -8   34.52    2.64
  -4   3   8   34.53    2.27
   4   3  -8   34.05    2.70
   4  -3  -8   33.92    2.54
   4  -3  -8   37.29    2.26
 -11  -3   1   17.47    2.15
  11  -3  -1   15.38    2.91
  11  -3  -1   16.72    2.03
  11   3  -1   16.75    1.17
  11   3  -1   14.17    2.32
  -2   3 -14    1.73    1.41
 -14  -3  -2    2.32    1.13
  -2  -3 -14   -0.61    1.26
  -2  -3 -14    0.80    0.73
 -15  -3  -3    6.54    1.49
 -16  -3  -4   16.56    3.38
   7  -3  -6    8.73    2.32
   3   3 -10    1.45    1.27
  10  -3  -3    3.27    1.11
   3   3 -10    1.58    1.00
  10  -3  -3    3.96    2.39
   3  -3 -10    2.28    1.01
  10   3  -3    3.26    0.83
  10   3  -3    2.32    1.08
   2   3 -11    9.28    1.02
   2   3 -11    8.24    1.68
  -2  -3  11    7.88    1.95
  -2  -3  11    8.66    1.38
   2  -3 -11   10.20    1.58
   0   3 -13    0.94    0.51
  13  -3   0    1.76    2.22
   0   3 -13   -0.33    1.24
  13  -3   0    0.95    1.23
 -13  -3   0    0.02    1.16
   0  -3 -13    0.87    0.74
  13   3   0    1.34    1.70
   0  -3  13   -2.41    1.76
   0  -3 -13    0.10    1.35
  -1   3 -14    5.75    1.69
  -1   3 -14    2.85    0.71
 -14  -3  -1    3.89    1.24
   1  -3  14    0.15    2.57
  -1  -3 -14    3.43    1.43
  -1  -3 -14    2.77    0.93
 -15  -3  -2    0.89    1.19
  15  -3   2    3.81    1.37
  15  -3   2    7.54    3.21
  -2   3 -15    1.11    1.43
  15   3   2    7.45    3.57
  -3   3 -16    3.48    1.67
  -4   3 -17    4.92    1.73
  -4  -3 -17    1.46    1.62
   7   3  -7   91.39    5.42
   7  -3  -7   85.30    5.34
   7   3  -7   81.23    5.21
   7  -3  -7   87.55    5.27
  10  -3  -4   33.76    4.26
  10  -3  -4   40.98    3.05
  10   3  -4   38.50    3.15
  10   3  -4   40.27    2.65
   3   3 -11   28.99    1.94
   3   3 -11   28.12    2.89
   3  -3 -11   31.86    2.53
  -3  -3  11   31.16    2.82
  -3  -3  11   29.74    2.27
  12  -3  -2    4.76    1.31
  12  -3  -2    3.20    2.38
  12   3  -2    4.17    0.76
  12   3  -2    4.51    1.59
   1   3 -13    3.87    0.66
   1   3 -13    4.95    1.56
  -1  -3  13    4.91    1.92
   1  -3 -13    6.13    1.51
 -14  -3   0   14.44    2.83
  -1   3 -15    0.98    0.72
  15  -3   1    1.68    1.32
  -1   3 -15    1.66    1.56
 -15  -3  -1    0.79    1.23
  -1  -3 -15    0.29    0.76
  15   3   1    4.39    2.98
  -1  -3 -15    0.75    1.35
  -2   3 -16    2.59    1.06
  16  -3   2    7.30    3.58
  -2   3 -16    6.33    1.88
  -2  -3 -16    4.02    1.55
  -2  -3 -16    2.05    1.00
  16   3   2    4.15    3.67
  17   3   3   14.37    5.40
   8  -3  -7    8.27    1.56
   8  -3  -7    8.69    1.89
   8   3  -7    8.16    1.48
   8   3  -7    7.10    1.68
   7  -3  -8    4.79    1.27
   6   3  -9    0.75    0.92
   9  -3  -6    1.28    0.94
   9  -3  -6   -0.49    1.77
   6   3  -9   -0.63    1.25
   9   3  -6    0.64    1.06
   9   3  -6    0.53    1.01
   6  -3  -9    1.16    0.97
   6  -3  -9    0.81    0.83
   5   3 -10    4.99    1.22
  10  -3  -5    5.80    2.37
   5   3 -10    4.51    1.57
  -5   3  10    5.29    0.91
   5  -3 -10    6.24    1.35
  10   3  -5    7.23    1.55
   5  -3 -10    5.47    0.81
   2   3 -13    3.23    0.59
  13  -3  -2    3.52    1.35
  13  -3  -2    3.98    2.38
   2   3 -13    5.52    1.56
  -2  -3  13    2.96    1.62
   2  -3 -13    2.14    1.26
  13   3  -2    4.45    1.74
  14  -3  -1    4.21    1.43
   1   3 -14    1.82    1.42
   1   3 -14    0.74    0.56
   1  -3 -14    1.50    1.34
   0   3 -15    2.61    0.71
  15  -3   0    2.63    1.43
   0   3 -15    3.55    1.62
   0  -3 -15    2.04    0.86
  15   3   0    4.30    2.91
   0  -3 -15    1.69    1.34
  -1   3 -16    2.58    1.63
  16  -3   1    1.93    1.43
  -1   3 -16   -0.02    0.89
  -1  -3 -16    1.83    0.90
  -1  -3 -16    0.64    1.43
  16   3   1    3.78    3.39
  -2   3 -17    3.27    1.80
  17  -3   2   10.14    4.25
  -2  -3 -17    1.35    1.53
  17   3   2    8.13    4.92
   8  -3  -8   22.12    3.05
   8   3  -8   21.19    2.48
   8  -3  -8   25.11    2.30
   8   3  -8   24.76    2.49
   7   3  -9   16.50    2.31
   7   3  -9   17.18    2.15
   7  -3  -9   16.93    2.00
   7  -3  -9   16.35    2.08
   6   3 -10   -0.24    1.43
   6   3 -10    0.62    0.97
   6  -3 -10    0.24    1.08
   6  -3 -10    2.01    0.77
  11  -3  -5    7.23    2.39
   5   3 -11    7.51    1.12
  11  -3  -5    7.19    1.48
   5   3 -11    7.22    1.63
   5   3 -11    7.84    1.97
  11   3  -5    6.98    1.59
  11   3  -5    8.08    1.61
   5  -3 -11    6.47    1.38
  12  -3  -4    6.03    1.45
  12  -3  -4    5.50    2.56
  12   3  -4    4.94    1.47
  12   3  -4    6.83    1.41
   2   3 -14    1.23    1.43
  14  -3  -2    2.30    2.57
  14  -3  -2   -0.80    1.14
   2   3 -14   -0.08    0.50
   2  -3 -14    0.67    1.20
  14   3  -2    1.44    1.83
  -2  -3  14   -1.40    1.73
  15  -3  -1    5.89    1.57
   1   3 -15    4.97    0.83
  15  -3  -1   10.96    3.29
   1  -3 -15    8.91    1.77
   1  -3 -15    9.62    1.93
  15   3  -1   10.27    3.04
  -1  -3  15    1.56    2.53
  16  -3   0    9.87    2.08
  16   3   0   19.52    5.13
  -1   3 -17    5.86    1.22
  17  -3   1   12.76    4.13
  -1  -3 -17    7.98    1.85
  -1  -3 -17    6.15    1.30
  18   3   2   16.48    6.37
  -3   3 -19   -1.18    1.15
  -3  -3 -19    2.18    1.26
   8   3  -9    7.85    1.74
   9  -3  -8    4.21    1.34
   9  -3  -8    5.88    2.05
   8   3  -9    6.05    1.62
   9   3  -8    2.81    1.43
   8  -3  -9    8.99    1.80
  10  -3  -7   19.13    2.14
   7   3 -10   13.11    2.44
  10  -3  -7   15.50    3.88
   7   3 -10   14.58    2.23
  10   3  -7   17.69    2.24
   7  -3 -10   15.42    2.05
   7  -3 -10   16.03    1.96
  -6   3  11    2.89    0.99
  11  -3  -6    3.12    1.23
  11  -3  -6    0.43    2.45
  11   3  -6    1.19    1.19
  11   3  -6    1.20    1.17
  12  -3  -5    8.20    1.79
  13  -3  -4    1.70    2.30
   4   3 -13    2.09    1.44
   4   3 -13    0.45    0.48
  13  -3  -4    0.78    1.16
  13   3  -4    0.50    1.45
  -4  -3  13    1.55    0.96
   4  -3 -13    1.12    1.17
  -4  -3  13    1.35    1.32
  13   3  -4    0.94    0.87
  14  -3  -3    0.52    1.30
  14  -3  -3    4.80    2.63
   3   3 -14    2.36    0.60
   3   3 -14    5.59    1.62
   3  -3 -14    3.91    1.46
  -3  -3  14    4.41    1.82
  14   3  -3    3.28    1.92
   2   3 -15    1.62    1.53
  15  -3  -2   -1.24    1.28
  15  -3  -2    5.48    2.90
  15   3  -2    2.07    2.28
   2  -3 -15    0.75    1.52
   1   3 -16    1.55    1.65
  16  -3  -1    2.85    1.46
   1  -3 -16    0.38    1.38
   0   3 -17    2.85    1.87
   0   3 -17    1.00    0.95
   0  -3 -17    0.49    1.55
  17   3   0    5.37    4.06
  18   3   1   15.06    6.05
   9  -3  -9   41.64    3.37
   9   3  -9   38.47    3.59
   9  -3  -9   47.23    3.72
   9   3  -9   46.92    3.64
   8   3 -10   27.21    3.16
   8   3 -10   32.55    3.13
   8  -3 -10   33.26    2.75
   8  -3 -10   32.65    2.74
  11  -3  -7   10.22    1.91
  11   3  -7   12.79    2.14
  11   3  -7    9.14    1.82
   7  -3 -11    8.36    1.37
   5   3 -13   44.14    2.71
   5   3 -13   46.13    3.58
   5   3 -13   41.15    3.38
  13  -3  -5   44.74    5.17
  13  -3  -5   38.13    3.28
  13   3  -5   38.47    2.93
   5  -3 -13   41.45    3.19
  13   3  -5   38.41    3.85
   4   3 -14    1.52    1.46
  14  -3  -4    5.06    2.79
   4   3 -14    1.04    0.52
  14  -3  -4   -0.02    1.26
  -4  -3  14    2.00    1.70
  -4  -3  14    1.93    1.17
  14   3  -4    2.85    0.85
  14   3  -4    0.82    1.70
   4  -3 -14    1.14    1.21
  15  -3  -3    2.23    1.38
   3   3 -15    1.05    0.56
   3   3 -15    1.01    1.47
  15   3  -3    4.94    2.64
   3  -3 -15    0.68    1.37
   2   3 -16   21.17    1.99
   2   3 -16   21.86    2.95
  -2  -3  16   14.24    3.16
   2  -3 -16   20.47    2.64
   2  -3 -16   20.96    2.69
   1   3 -17    5.46    0.99
   1   3 -17    8.55    2.19
   1  -3 -17    6.24    1.83
  17   3  -1    9.14    3.81
   1  -3 -17    6.23    1.30
  18   3   0   15.95    5.65
  19   3   1   19.40    6.56
  10  -3  -9    0.49    1.24
   9   3 -10    0.13    1.15
   9   3 -10   -0.81    1.56
  10  -3  -9    3.64    1.96
   9  -3 -10    0.95    1.04
  10   3  -9    1.05    1.49
  10   3  -9    0.63    1.19
  11  -3  -8   10.37    1.94
   8   3 -11    7.87    2.04
   8   3 -11    6.33    1.70
   8  -3 -11    7.36    1.53
  11   3  -8   10.69    2.20
  12  -3  -7    3.93    2.44
  12  -3  -7    0.67    1.30
   7   3 -12   -0.22    1.51
   7   3 -12    1.31    1.56
  12   3  -7    1.05    1.40
   7  -3 -12    1.21    1.16
  12   3  -7    1.85    1.30
  13  -3  -6    0.69    1.36
   6   3 -13   -0.59    1.35
   6   3 -13    0.21    0.53
   6   3 -13   -1.00    1.31
   6  -3 -13    0.84    1.15
  13   3  -6    1.42    1.16
  13   3  -6    2.81    1.61
   4   3 -15    0.89    0.56
  15  -3  -4    6.87    3.40
   4   3 -15    2.44    1.63
  15  -3  -4    0.58    1.46
   4  -3 -15    0.93    1.41
  -4  -3  15    1.67    2.00
  15   3  -4    2.19    2.41
   3   3 -16    1.24    1.64
   3   3 -16    0.37    0.59
  16  -3  -3   -0.66    1.45
  16  -3  -3    6.08    3.36
   3  -3 -16   -0.26    1.47
   2   3 -17    0.20    1.72
   2  -3 -17    1.15    1.09
  17   3  -2    3.73    3.47
  18   3  -1   15.78    5.63
  19   3   0   32.54    7.44
  10   3 -10   25.51    3.29
  10   3 -10   35.27    3.10
  10  -3 -10   34.32    2.83
  12  -3  -8   34.51    4.03
  13  -3  -7   30.63    4.49
   7   3 -13   44.49    3.65
   7   3 -13   39.85    3.53
   7  -3 -13   38.81    3.12
  14  -3  -6   29.89    3.23
  14   3  -6   35.31    3.85
  14   3  -6   30.75    2.65
  15  -3  -5    9.94    2.05
   4   3 -16   21.96    2.94
   4   3 -16   21.68    1.89
  16  -3  -4   23.19    5.17
  -4  -3  16   13.38    3.65
   4  -3 -16   17.40    2.66
   3   3 -17   15.17    2.92
   3  -3 -17   13.52    2.40
   3  -3 -17   12.92    2.52
  18   3  -2   10.08    5.36
   1   3 -19    7.15    2.35
   1  -3 -19    3.32    1.31
  19   3  -1    8.78    5.47
   1  -3 -19    4.68    2.04
  10   3 -11    2.32    1.77
  10   3 -11    3.58    1.36
  11  -3 -10    4.81    1.47
  11   3 -10    5.66    1.55
  10  -3 -11    4.17    1.39
  11   3 -10    5.83    2.11
  12  -3  -9    2.61    1.35
   9   3 -12   -0.04    1.55
   9  -3 -12    0.66    1.18
  12   3  -9    3.76    1.84
  12   3  -9    0.44    1.36
  14  -3  -7    5.58    1.67
  14   3  -7    6.78    1.63
  14   3  -7    8.90    2.37
  15  -3  -6   -0.48    1.44
   6   3 -15    0.99    1.66
  -6  -3  15    1.72    2.11
  15   3  -6    2.18    2.21
  -6  -3  15    1.71    1.61
  15   3  -6    2.68    1.20
  16   3  -5   11.07    3.21
   4   3 -17    0.85    1.78
   4  -3 -17    1.09    1.70
  17   3  -4    4.87    3.91
   3   3 -18    2.00    1.99
  18   3  -3    5.67    4.83
  19   3  -2   13.44    5.59
  11   3 -11   -0.69    1.54
  11  -3 -11   -0.21    1.24
  11   3 -11    0.98    1.20
  10   3 -12   21.83    2.75
  12  -3 -10   28.23    2.62
  10   3 -12   19.14    3.15
  10  -3 -12   22.43    2.63
  12   3 -10   28.39    3.10
  12   3 -10   29.28    3.29
  13  -3  -9   61.78    4.53
  13   3  -9   68.10    5.14
  13   3  -9   72.77    5.22
  14  -3  -8   10.67    1.94
   8   3 -14   11.37    2.26
   8   3 -14   11.98    2.32
  14   3  -8   14.21    2.62
  14   3  -8   13.84    3.32
   8  -3 -14   10.52    1.94
   7   3 -15    3.12    1.70
   7   3 -15    6.09    2.04
  15  -3  -7    6.62    1.71
  15   3  -7    6.50    1.67
   7  -3 -15    5.17    1.71
  16  -3  -6   25.58    2.87
   6   3 -16   26.50    3.46
  -6  -3  16   28.54    3.93
  16   3  -6   35.12    4.50
  -6  -3  16   27.82    3.19
   6  -3 -16   23.40    3.00
   5   3 -17   11.42    2.50
  17   3  -5    9.46    3.73
   5  -3 -17    6.11    2.08
  18   3  -4    8.02    4.82
  19   3  -3   15.96    5.69
  10   3 -13    9.29    2.25
  10   3 -13    7.80    1.75
  10  -3 -13    7.17    1.73
  14   3  -9    2.75    1.98
  14   3  -9    1.33    2.18
   8   3 -15    1.66    1.98
  16   3  -7    1.96    2.82
  17   3  -6    6.14    3.48
  18   3  -5   11.04    4.85
  19   3  -4   12.77    5.35
  12  -3 -12   17.79    2.44
  12   3 -12   20.17    2.90
  12   3 -12   18.00    3.08
  11   3 -13   43.69    4.35
  13  -3 -11   35.10    4.04
  11   3 -13   52.22    3.94
  11  -3 -13   44.98    3.63
  14  -3 -10   30.37    3.19
  14   3 -10   34.17    3.84
  14   3 -10   35.46    3.80
  15  -3  -9   11.56    2.10
  15   3  -9   19.11    3.26
  15   3  -9   16.35    3.45
   8   3 -16   14.60    3.03
   8   3 -16   10.64    2.82
   8  -3 -16   12.77    2.65
  16   3  -8    7.17    2.81
  17   3  -7   24.15    4.54
  18  -3  -6    9.99    2.03
  19   3  -5   22.14    5.66
  13   3 -12    2.25    2.00
  11   3 -14    9.98    2.63
  11   3 -14    5.99    2.29
  11  -3 -14    6.87    1.85
  10   3 -15    0.31    1.86
  15   3 -10    4.75    2.21
  15   3 -10    2.51    2.21
   9   3 -16    1.55    2.07
  16   3  -9    3.05    2.04
  16   3  -9    6.03    2.77
  17   3  -8    6.41    3.33
  18   3  -7   12.48    4.56
  19   3  -6   21.84    5.47
  13  -3 -13   15.55    2.68
  13   3 -13   22.95    3.30
  13   3 -13   21.56    3.77
  14  -3 -12    7.73    2.02
  12   3 -14   16.68    2.84
  12   3 -14   16.74    2.97
  12  -3 -14   12.56    2.36
  14   3 -12   10.84    2.51
  14   3 -12   11.95    2.81
  11   3 -15    4.19    1.89
  11   3 -15    2.94    2.23
  15  -3 -11    2.02    1.67
  15   3 -11    6.02    2.29
  11  -3 -15    1.35    1.69
  15   3 -11    3.57    2.27
  16   3 -10   32.74    3.98
  16   3 -10   34.35    4.86
  17   3  -9   26.52    3.42
  17   3  -9   23.89    4.80
  18   3  -8   10.46    4.27
  19   3  -7   16.00    5.16
  14  -3 -13    0.15    1.60
  13   3 -14    4.68    2.52
  13   3 -14    5.16    1.98
  13  -3 -14    1.82    1.82
  14   3 -13    2.38    1.97
  14   3 -13   -1.35    2.33
  15  -3 -12    2.72    1.87
  12   3 -15    3.76    2.31
  12   3 -15    1.99    1.93
  15   3 -12    5.09    2.26
  15   3 -12    3.48    2.45
  12  -3 -15    2.42    1.87
  11   3 -16    0.22    2.17
  16   3 -11    4.13    2.54
  16   3 -11    0.63    2.34
  18   3  -9   13.94    4.52
  19   3  -8   13.68    4.69
  14   3 -14   15.08    3.90
  14   3 -14   11.55    3.18
  15  -3 -13    7.72    2.22
  15   3 -13   11.14    2.85
  15   3 -13   13.45    3.19
  16  -3 -12    3.32    2.04
  12   3 -16    4.96    2.55
  12   3 -16    7.87    2.80
  16   3 -12    8.30    2.89
  16   3 -12    7.42    2.74
  12  -3 -16    3.04    2.09
  18   3 -10   32.27    5.91
  14   3 -15    4.62    2.44
  15  -3 -14   -1.81    2.01
  14   3 -15    5.18    3.07
  14  -3 -15    5.50    2.37
  15   3 -14    1.35    2.46
  15   3 -14    0.28    2.92
  13   3 -16    0.57    2.52
  13   3 -16    1.85    3.40
  16   3 -13    2.03    2.91
  16   3 -13    2.01    2.81
  17   3 -12    4.94    2.84
  17   3 -12    9.18    3.51
  15   3 -15    0.86    2.56
  15   3 -15    3.17    3.13
  15  -3 -15   -2.52    2.20
  16  -3 -14    3.59    2.40
  14   3 -16   -2.93    2.80
  16   3 -14    5.54    3.17
  16   3 -14    3.49    2.95
  14  -3 -16   -1.73    2.10
  17   3 -13   12.05    4.19
   0   4   0   33.65    2.39
   1  -4   1   29.91    2.33
   1  -4   1   30.59    2.01
   1   4   1   29.52    2.15
   2   4   2    4.62    0.96
   2  -4   2    4.61    1.15
  -3  -4  -3   71.98    4.11
  -3  -4  -3   67.83    4.02
   3   4   3   69.51    4.15
   3  -4   3   69.14    4.63
   4  -4   4   46.92    3.86
   4   4   4   47.94    3.06
  -4  -4  -4   45.64    2.83
  -4  -4  -4   47.77    2.99
   5  -4   5   16.68    3.65
  -5  -4  -5   11.45    1.27
   5   4   5   11.23    1.39
  -5  -4  -5   10.36    1.07
   6   4   6    3.03    1.04
  -6  -4  -6    2.15    0.60
   6  -4   6    4.05    2.59
  -6  -4  -6    1.37    0.55
   7   4   7    8.02    2.04
   7  -4   7    9.64    2.86
  -7  -4  -7    7.82    1.54
  -7  -4  -7    8.19    1.09
   8  -4   8   14.98    3.46
  -8  -4  -8   15.28    1.79
  -8  -4  -8   13.91    1.35
   8   4   8   16.09    3.17
  -9  -4  -9    5.17    0.98
   9  -4   9    9.05    3.23
  10  -4  10    2.60    3.32
  10   4  10    4.32    2.58
  11  -4  11    3.47    3.69
   0   4  -1   12.96    1.47
   1  -4   0   11.96    1.12
   0   4   1   12.70    1.39
   1  -4   0   12.01    1.49
   1   4   0   12.97    1.37
   3  -4   2   15.11    2.04
  -3  -4  -2   12.77    1.17
   3   4   2   12.53    1.33
   5  -4   4    1.37    1.93
  -6  -4  -5   16.44    1.56
  -6  -4  -5   16.53    1.24
   6  -4   5   20.08    3.71
   5  -4   6   13.80    3.76
   6   4   5   15.95    1.84
   6   4   7    0.66    0.97
  -7  -4  -6    1.81    0.57
   7  -4   6    4.95    2.63
  -7  -4  -6    1.77    0.60
  -6  -4  -7    0.55    0.62
   6  -4   7    3.12    2.55
   7   4   6    2.17    1.15
  -8  -4  -7   10.30    1.55
  -8  -4  -7    8.87    1.04
   8  -4   7   13.05    3.26
   7  -4   8    4.77    2.88
  -8   4  -9    6.19    1.41
   8   4   9   11.68    3.12
   9  -4   8    3.70    2.81
   9   4   8    8.65    2.36
  -8  -4  -9   11.54    1.65
  -8  -4  -9    8.49    1.26
   8  -4   9    7.19    3.19
   9   4  10    2.09    2.28
 -10  -4  -9    3.11    0.93
  10  -4   9    5.78    3.32
   9  -4  10    0.09    3.02
  10   4  11    8.33    2.89
 -11  -4 -10    1.64    1.00
  11  -4  10    5.99    3.65
  10  -4  11   -0.78    3.55
  12  -4  11    5.06    3.54
  11  -4  12    4.00    3.73
  13  -4  12   10.46    4.17
  12  -4  13    7.56    4.09
   1  -4  -1  168.90    9.50
   1   4  -1  176.94    9.50
   1  -4  -1  171.63    9.24
   0   4   2   38.04    2.53
   0   4  -2   38.83    2.68
   0  -4   2   38.11    2.44
   1   4   3    7.26    1.04
  -1   4  -3    7.54    1.03
   1  -4   3    8.06    1.00
   1  -4   3    7.36    1.37
   2   4   4   50.21    3.09
  -2   4  -4   50.76    3.16
  -2  -4  -4   48.77    3.06
   2  -4   4   49.50    3.60
   3   4   5   96.55    5.36
  -3   4  -5   92.22    5.43
  -3  -4  -5   92.05    5.28
   3  -4   5   91.28    5.96
  -3  -4  -5   97.29    5.47
   5   4   7   11.26    1.52
  -7  -4  -5    8.31    1.30
  -5   4  -7   11.16    1.49
   7  -4   5    9.53    2.67
   7   4   5    8.12    1.52
   5  -4   7   17.41    3.86
  -5  -4  -7   12.51    1.49
  -5  -4  -7   12.15    1.20
  -7   4  -9    7.12    1.27
   9  -4   7   10.24    3.13
   7   4   9   11.47    2.54
  -9  -4  -7    9.14    1.63
  -7   4  -9   10.79    1.93
  -7  -4  -9    9.43    1.31
  -7  -4  -9   13.67    1.68
   7  -4   9   11.41    3.06
   9   4   7   12.23    2.93
 -10  -4  -8    1.25    0.73
  -8   4 -10   -0.63    1.01
   8   4  10    1.23    2.16
  10  -4   8   -0.44    3.09
  -8  -4 -10    0.19    0.68
   8  -4  10    0.80    3.10
  10   4   8    0.52    2.08
  -9   4 -11   -0.59    1.18
 -11  -4  -9    1.08    0.89
  11  -4   9    2.67    3.50
   9   4  11    4.82    2.59
   9  -4  11    1.46    3.51
  -9  -4 -11   -0.45    0.80
  12  -4  10    2.88    3.37
  12   4  10    8.16    3.71
  10  -4  12    5.30    3.73
  13  -4  11    8.28    4.06
  11  -4  13    5.42    3.77
   1   4  -2   12.85    1.44
   1  -4  -2   12.09    1.40
   1  -4  -2   12.69    1.11
   0   4  -3    1.34    0.66
  -3  -4   0    3.10    0.61
   3   4   0    2.56    0.74
   0  -4   3    1.31    0.58
   0  -4   3    1.31    0.84
  -7  -4  -4    2.97    0.58
   7  -4   4    6.30    2.54
  -4   4  -7    1.33    0.73
  -7  -4  -4    2.64    0.54
   7   4   4    4.23    1.17
   4  -4   7    1.65    2.05
  -5   4  -8    2.61    1.03
  -5   4  -8    2.78    0.88
   8  -4   5    3.20    2.69
   5   4   8    2.01    0.89
  -5  -4  -8    1.42    0.66
   8   4   5    1.17    1.34
  -5  -4  -8    2.56    0.78
   5  -4   8    3.39    2.55
  -6   4  -9   31.02    2.71
  -6   4  -9   31.54    2.89
   6   4   9   33.16    2.83
  -6  -4  -9   30.48    2.28
  -6  -4  -9   32.61    2.56
   6  -4   9   30.85    5.02
  -7   4 -10    3.38    1.16
   7  -4  10    3.37    3.04
  10   4   7    1.77    1.87
  -8   4 -11   -0.12    1.11
  11  -4   8    2.08    3.13
 -11  -4  -8    0.23    0.77
   8   4  11    1.49    2.32
   8  -4  11    0.42    3.21
  -8  -4 -11    0.03    0.75
  11   4   8    2.99    2.59
  12  -4   9    1.39    3.15
 -12  -4  -9    0.53    0.99
   9  -4  12    1.40    3.58
  -9  -4 -12    0.36    0.89
  13  -4  10    9.91    3.65
 -10   4 -13    0.43    1.45
 -10  -4 -13    3.42    1.23
  10  -4  13    5.73    4.09
  11  -4  14    8.55    4.08
   2  -4  -2   49.34    3.33
   2   4  -2   49.76    3.03
   2   4  -2   52.10    3.32
   0   4  -4  179.14    9.55
   0   4   4  177.12    9.48
   0  -4  -4  177.42    9.60
   0  -4  -4  161.72    9.54
   0  -4   4  178.12    9.54
   0  -4   4  181.43    9.93
  -1   4  -5  126.04    6.96
   1   4   5  128.21    6.82
  -1  -4  -5  118.06    6.74
   1  -4   5  123.48    7.30
  -1  -4  -5  124.41    6.92
  -2   4  -6   14.40    1.58
   2   4   6   16.64    1.42
  -2  -4  -6   13.51    1.59
   2  -4   6   19.14    2.54
  -2  -4  -6   16.04    1.45
   4   4   8   94.08    5.42
  -4   4  -8   93.12    5.64
  -4   4  -8   96.96    5.52
  -4  -4  -8   97.62    5.68
  -4  -4  -8   91.21    5.28
   4  -4   8   90.88    6.83
   5   4   9    2.24    0.95
  -5   4  -9    2.25    0.88
  -9  -4  -5    0.95    0.68
   9  -4   5    5.25    2.76
  -5   4  -9    1.68    1.10
  -5  -4  -9    1.50    0.67
   5  -4   9    4.20    2.75
   9   4   5   -0.06    1.48
  -5  -4  -9    2.45    0.86
  -6   4 -10    1.36    0.93
 -10  -4  -6    3.38    0.77
   6   4  10    3.33    1.21
  10  -4   6    5.67    2.77
  -6   4 -10    0.80    1.29
  -6  -4 -10    2.04    0.96
   6  -4  10    0.70    2.55
  -6  -4 -10    1.55    0.68
  11  -4   7    3.36    3.12
  -7   4 -11    8.67    1.80
  -7  -4 -11    7.46    1.28
  -7  -4 -11    4.85    0.97
  11   4   7    7.91    2.45
   7  -4  11    6.22    3.40
  -8   4 -12   15.02    2.94
   8  -4  12   22.51    4.30
  13  -4   9    5.11    3.28
  -9   4 -13    0.68    1.31
   9  -4  13    4.41    4.00
  -9  -4 -13    2.96    1.12
  14   4  10    8.01    5.15
  10  -4  14    4.10    3.94
   1   4  -4   15.07    1.61
   1   4  -4   12.98    1.33
   1  -4  -4   12.16    1.42
   1  -4  -4   13.77    1.41
   1  -4  -4   13.61    1.38
   1  -4  -4   14.57    1.11
  -1  -4   4   12.76    0.79
   1   4   6   40.67    2.57
  -1   4  -6   39.96    2.80
  -1  -4  -6   42.38    2.47
  -1  -4  -6   40.62    2.69
   1  -4   6   40.67    3.25
  -2   4  -7    2.57    0.63
   7  -4   2    1.97    2.20
  -2   4  -7    2.26    0.95
   2   4   7    3.47    0.93
  -2  -4  -7    3.66    0.82
   2  -4   7    4.70    1.60
   3   4   8   59.15    3.63
  -3   4  -8   64.19    3.79
  -3   4  -8   60.24    3.93
   3  -4   8   61.51    4.87
  -3  -4  -8   58.10    3.96
  -3  -4  -8   60.53    3.64
  -4   4  -9    1.71    0.79
  -9  -4  -4    1.52    0.62
   4   4   9    1.15    0.77
   9  -4   4    5.05    2.70
  -4   4  -9    0.29    1.00
  -4  -4  -9    0.60    0.72
  -4  -4  -9    1.16    0.81
   9   4   4    1.91    1.40
   4  -4   9    4.07    2.65
  -5   4 -10    6.99    1.59
  10  -4   5    1.31    2.78
  -5   4 -10    4.21    0.97
  -5  -4 -10    6.07    1.10
   5  -4  10    7.32    2.83
  -5  -4 -10    3.79    0.83
  -6   4 -11   -0.56    0.93
   6   4  11    0.74    1.06
  11  -4   6    2.14    2.80
 -11  -4  -6    0.32    0.73
  -6   4 -11   -0.05    1.34
  -6  -4 -11   -0.76    0.88
  11   4   6    3.37    1.98
   6  -4  11   -2.68    2.79
  -6  -4 -11    0.09    0.65
  -7   4 -12   -0.29    1.04
   7   4  12    1.92    1.30
  -7   4 -12    1.66    1.34
  12  -4   7    3.40    3.33
 -12  -4  -7   -0.20    0.84
  -7  -4 -12    0.53    0.74
   7  -4  12   -2.61    3.23
  -7  -4 -12   -0.07    1.06
  12   4   7    3.27    3.05
  13  -4   8    4.60    3.33
  -8   4 -13    5.55    1.54
   8  -4  13   -1.43    3.65
  13   4   8   11.86    3.85
  -9   4 -14   -1.10    1.31
  14  -4   9    7.09    3.75
   9  -4  14   -1.71    3.95
  -9  -4 -14    1.41    1.07
 -10   4 -15   -2.67    1.50
   3  -4  -3   47.31    3.37
  -3  -4   3   49.76    2.57
   3  -4  -3   48.36    3.20
   3   4  -3   48.55    3.24
   3   4  -3   47.09    2.96
   1   4  -5  246.00   13.27
  -5  -4   1  222.09   12.74
   1   4  -5  253.27   13.08
   1  -4  -5  262.30   12.94
   1  -4  -5  249.88   13.15
   5   4  -1  217.02   13.18
   1  -4  -5  254.17   13.02
   6  -4   0   46.21    4.09
   0   4  -6   47.26    3.12
  -6  -4   0   51.96    2.81
   0  -4  -6   45.02    2.74
   0  -4  -6   48.74    2.94
   0  -4  -6   47.53    2.72
   0  -4  -6   46.68    3.08
   6   4   0   48.75    3.26
   0  -4   6   45.53    3.00
   0  -4   6   44.90    3.40
  -1   4  -7   44.21    3.13
   1   4   7   44.49    2.79
  -1  -4  -7   45.96    2.96
   1  -4   7   43.27    3.60
  -1  -4  -7   50.84    2.68
   8  -4   2  110.80    7.26
  -2   4  -8   98.90    5.75
  -8  -4  -2  108.90    5.45
  -8  -4  -2  118.86    5.89
   2   4   8   95.44    5.70
  -8  -4  -2  107.74    5.47
  -2   4  -8   93.76    6.04
  -2  -4  -8  101.69    5.63
   2  -4   8   97.58    6.67
  -2  -4  -8   92.37    6.08
   8   4   2  119.02    6.42
  -2  -4  -8   93.75    5.81
  -3   4  -9   40.76    3.06
  -3   4  -9   42.74    2.89
   3   4   9   41.37    2.64
  -3  -4  -9   40.89    2.72
  -3  -4  -9   43.89    3.15
   3  -4   9   42.58    4.57
  -3  -4  -9   34.81    2.91
 -10  -4  -4    1.37    0.79
  -4   4 -10    2.08    0.83
   4   4  10    3.21    0.91
  10  -4   4    3.46    2.92
  -4   4 -10    2.81    1.37
  -4  -4 -10    4.01    1.02
  10   4   4    1.92    1.56
   4  -4  10    4.56    2.63
  -4  -4 -10    2.49    0.74
   5   4  11   18.81    1.93
  -5   4 -11   19.63    2.43
  -5   4 -11   15.13    2.24
  -5  -4 -11   18.69    2.01
  -5  -4 -11   16.39    1.87
   5  -4  11   15.27    3.36
  -6   4 -12    6.64    1.38
  12  -4   6    5.32    3.24
  12   4   6    6.06    2.89
   6  -4  12   10.52    3.51
  13  -4   7    3.32    3.02
  -7   4 -13    6.32    1.53
  13   4   7    3.26    3.79
  -7  -4 -13    3.72    1.01
   7  -4  13    2.03    3.57
  -8   4 -14    1.70    1.47
  14  -4   8    4.03    3.36
  -8  -4 -14   -0.50    0.96
   8  -4  14   -1.20    3.75
   9  -4  15    2.52    4.17
   1   4  -6   13.49    1.56
   1   4  -6   14.67    1.76
   1  -4  -6   13.83    1.48
   1  -4  -6   15.53    1.50
   1  -4  -6   14.66    1.16
  -1  -4   6   13.09    1.36
   0   4  -7    1.61    0.92
   0  -4  -7    2.55    0.68
   0  -4  -7    2.95    0.48
   0  -4  -7    3.27    0.88
   0  -4   7    2.08    1.07
   0  -4  -7    3.84    0.57
  -1   4  -8   15.23    1.82
   1   4   8   15.15    1.37
  -1   4  -8   17.56    1.54
  -1  -4  -8   16.02    1.61
   1  -4   8   16.90    2.55
  -9  -4  -2    2.71    0.60
   2   4   9    1.54    0.67
  -2   4  -9    1.04    1.12
   9  -4   2    6.78    2.78
  -2   4  -9    1.11    0.62
  -2  -4  -9    2.79    0.87
   9   4   2    5.01    1.41
   2  -4   9    2.86    1.94
  -2  -4  -9    2.45    0.88
  10  -4   3    7.24    2.78
   3  -4  10    2.77    2.51
  -4   4 -11    0.45    1.40
  11  -4   4    6.56    3.00
  -4   4 -11    0.33    0.78
   4   4  11    1.38    0.81
  -4  -4 -11    0.35    0.63
   4  -4  11    0.06    2.47
  -4  -4 -11    0.06    0.96
  -5   4 -12    5.70    1.10
  12  -4   5    2.40    3.07
  -5  -4 -12    8.69    1.66
   5  -4  12    6.31    3.12
  -5  -4 -12    7.43    1.63
 -13  -4  -6    0.56    0.90
  -6   4 -13    0.67    1.33
  13  -4   6    5.94    3.04
  -6   4 -13   -0.28    1.05
  -6  -4 -13   -0.88    1.19
  13   4   6    2.74    3.33
  -6  -4 -13    0.10    0.79
  14  -4   7    3.93    3.22
 -14  -4  -7    0.30    1.05
  -7   4 -14    1.66    1.48
  -7  -4 -14    0.73    0.94
  15  -4   8    6.44    3.97
  15   4   8   14.94    5.48
   4  -4  -4   30.62    2.90
   4  -4  -4   27.90    2.23
   4   4  -4   28.64    2.33
   4   4  -4   27.15    2.08
   2   4  -6  101.96    6.41
  -6  -4   2  118.71    5.91
   2   4  -6  102.73    6.26
   6  -4  -2  108.64    6.97
   2  -4  -6  112.10    6.07
   2  -4  -6  103.88    6.21
   6   4  -2  120.06    6.54
   2  -4  -6  102.81    6.31
   6   4  -2  118.05    6.04
   0   4  -8  124.06    7.05
   0   4  -8  111.99    6.51
   0  -4  -8  129.64    6.46
   0  -4  -8  120.78    6.87
   0  -4   8  117.19    7.28
   0  -4  -8  125.53    6.60
  -1   4  -9   55.32    3.37
  -1   4  -9   56.38    3.86
  -1  -4  -9   56.86    3.23
   1  -4   9   57.02    4.45
  -1  -4  -9   55.92    3.57
  11  -4   3    6.00    3.05
   3   4  11    2.65    0.73
  -3   4 -11    1.75    0.75
  -3   4 -11    2.94    1.50
 -11  -4  -3    2.86    0.88
   3  -4  11    3.40    2.49
  11   4   3    5.25    1.83
  -3  -4 -11    1.85    0.70
  -3  -4 -11    2.83    1.07
  12  -4   4    1.92    2.88
   4   4  12    4.38    1.14
  -4   4 -12    5.13    1.56
  -4   4 -12    2.47    0.86
  -4  -4 -12    5.65    1.35
  12   4   4    1.48    1.95
  -4  -4 -12    3.40    0.80
   4  -4  12    1.39    2.85
  13  -4   5    9.76    3.18
 -13  -4  -5    4.63    1.12
  -6   4 -14   14.76    2.34
  14  -4   6    6.76    3.21
  -6  -4 -14   11.08    2.11
   6  -4  14    2.10    3.83
  -6  -4 -14    8.81    1.89
  14   4   6   10.50    4.22
  -7   4 -15    3.40    1.69
  15  -4   7    6.71    3.86
  16   4   8   19.77    7.30
   5  -4  -4   42.43    3.73
   5  -4  -4   45.28    3.13
   5   4  -4   45.65    3.19
   5   4  -4   44.75    2.88
  -9  -4   0    1.24    0.58
   0   4  -9    1.64    0.50
   9  -4   0    3.18    2.50
   0   4  -9   -0.09    1.07
   0  -4  -9    0.48    0.82
   0  -4   9    2.17    1.28
   9   4   0    1.91    1.08
  10  -4   1    4.66    2.85
  -1   4 -10   -0.28    1.19
  -1   4 -10    1.02    0.58
 -10  -4  -1    1.20    0.64
  10   4   1    2.49    1.21
  -1  -4 -10    1.63    0.94
   1  -4  10    2.86    1.85
  -3   4 -12   21.72    2.46
  -3   4 -12   16.61    2.06
  -3  -4 -12   21.12    2.17
  -3  -4 -12   20.11    2.13
   3  -4  12   16.87    3.25
  -4   4 -13    4.41    1.00
  13  -4   4    2.18    2.79
  -4   4 -13    7.06    1.68
   4  -4  13    3.30    3.23
  -4  -4 -13    4.24    0.93
  13   4   4    3.72    2.64
  14  -4   5    3.80    3.02
  -5   4 -14   -1.49    0.96
  -5   4 -14    2.18    1.46
 -14  -4  -5   -0.21    1.00
  -5  -4 -14   -2.14    1.43
  14   4   5    3.46    3.77
  -5  -4 -14   -0.40    0.81
  15  -4   6    8.24    3.81
  -6   4 -15    2.00    1.50
  -6  -4 -15   -0.63    1.59
  -6  -4 -15    0.07    0.99
  15   4   6   10.64    4.88
  16   4   7   13.68    6.85
   5   4  -5   65.58    3.96
   5  -4  -5   66.42    4.76
   5  -4  -5   63.31    4.17
   5   4  -5   66.48    4.25
   6  -4  -4   38.39    2.86
   6  -4  -4   38.72    3.82
   6   4  -4   38.10    2.58
   6   4  -4   37.68    2.88
   3   4  -7    1.25    0.85
   7  -4  -3    4.74    2.21
   7  -4  -3    2.58    1.00
   3   4  -7    0.36    0.90
  -7  -4   3    2.16    0.53
   3  -4  -7    2.77    1.38
   7   4  -3    2.60    1.03
   3  -4  -7    2.25    0.96
   7   4  -3    3.91    0.82
   8  -4  -2  129.08    8.69
  -8  -4   2  145.48    7.66
   8  -4  -2  155.95    8.28
   8   4  -2  139.55    7.61
   8   4  -2  136.28    8.20
   1   4  -9   42.14    2.49
   1   4  -9   40.42    3.17
  -1  -4   9   42.32    3.39
   1  -4  -9   42.67    2.92
  -1  -4   9   42.55    2.89
 -10  -4   0    3.71    0.77
  10  -4   0    5.40    2.90
   0   4 -10    1.47    1.28
   0  -4 -10    2.45    0.96
  10   4   0    3.81    1.37
   0  -4  10    3.26    1.63
  -1   4 -11   14.17    1.61
  -1   4 -11   15.93    2.28
  -1  -4 -11   15.97    1.86
  -1  -4 -11   14.85    1.98
   1  -4  11   14.79    3.39
  -2   4 -12    5.69    0.90
  -2   4 -12   10.09    1.80
  -2  -4 -12    9.13    1.76
  -2  -4 -12    9.52    1.71
   2  -4  12    6.97    2.64
  -3   4 -13    4.59    1.56
  -3  -4 -13    4.10    1.61
   3  -4  13   -0.05    2.88
  -4   4 -14    1.77    1.43
 -14  -4  -4    2.32    1.07
  -4  -4 -14    0.15    0.77
  -4  -4 -14   -0.83    1.28
 -15  -4  -5    5.53    1.37
  -5   4 -15    2.40    1.51
  -6   4 -16    5.68    1.73
   5   4  -6    0.51    0.88
   5   4  -6    1.57    0.92
   6  -4  -5    0.03    0.85
   6  -4  -5    2.41    1.94
   6   4  -5    0.66    0.80
   5  -4  -6    2.97    1.73
   5  -4  -6    1.67    0.91
   3   4  -8    5.30    1.27
   8  -4  -3    4.73    1.19
   8  -4  -3    5.68    2.50
  -8  -4   3    3.13    0.67
   3   4  -8    4.86    1.16
   8   4  -3    2.83    1.12
   8   4  -3    3.56    0.83
 -11  -4   0    3.46    0.89
  11  -4   0    6.16    3.03
   0   4 -11    4.82    1.55
   0   4 -11    2.87    0.61
  11  -4   0    5.79    1.52
   0  -4  11    5.35    2.01
  11   4   0    4.16    1.57
   0  -4 -11    5.92    1.25
  -1   4 -12    3.87    0.71
  12  -4   1    5.74    2.52
 -12  -4  -1    3.18    1.03
  12   4   1    6.11    1.95
   1  -4  12    4.52    2.36
  -1  -4 -12    4.05    0.96
  -2   4 -13   -0.89    1.20
  13  -4   2    1.99    2.40
  -2   4 -13   -1.14    0.64
 -13  -4  -2   -0.93    0.98
  -2  -4 -13   -0.48    1.38
  -2  -4 -13    1.24    0.73
  13   4   2    0.90    2.04
  -3   4 -14   -0.71    0.82
  14  -4   3    1.93    1.69
 -14  -4  -3   -0.28    0.97
  -3   4 -14    0.86    1.43
  -3  -4 -14    0.38    0.80
  -3  -4 -14   -1.76    1.25
  14   4   3    4.26    3.12
  15  -4   4    0.11    1.64
 -15  -4  -4   -1.58    1.07
  15  -4   4    4.40    3.05
  -4   4 -15    0.75    1.36
  -4  -4 -15   -0.18    1.28
  15   4   4    7.07    3.75
  -4  -4 -15    0.28    0.86
  16  -4   5   10.66    4.15
  -6   4 -17    5.50    2.01
   6   4  -6   75.26    4.64
   6   4  -6   81.12    5.00
   6  -4  -6   82.08    4.94
   6   4  -6   73.68    4.08
   6  -4  -6   74.53    5.39
   4   4  -8   21.19    2.22
   4   4  -8   22.31    2.19
   4  -4  -8   23.41    2.11
   4  -4  -8   20.26    1.72
   4  -4  -8   23.45    2.48
   0   4 -12   16.61    2.20
   0   4 -12   14.29    1.51
   0  -4  12   12.90    3.50
   0  -4 -12   12.39    1.93
 -14  -4  -2    8.32    1.36
  -2   4 -14    5.34    1.73
 -15  -4  -3    6.15    1.40
  15  -4   3   11.95    2.59
  -4   4 -16    3.31    1.77
   6   4  -7    0.67    1.05
   7  -4  -6    1.96    2.08
   6   4  -7    1.11    1.03
   7  -4  -6    0.03    0.92
   6  -4  -7    1.64    1.00
   6  -4  -7    1.48    1.77
   7   4  -6    0.54    1.00
   7   4  -6    0.17    0.94
   5   4  -8    4.88    1.35
   8  -4  -5    4.45    1.24
   8  -4  -5    4.33    2.47
   5   4  -8    6.46    1.68
   5  -4  -8    5.90    1.23
   5  -4  -8    7.50    1.48
   4   4  -9    4.48    1.47
   4   4  -9    5.35    1.33
   4  -4  -9    4.35    0.91
   4  -4  -9    5.04    1.24
   9   4  -4    6.59    1.59
   3   4 -10    0.66    1.16
  10  -4  -3    0.51    1.09
   3   4 -10   -0.18    1.31
  10  -4  -3   -0.55    2.67
   3   4 -10   -0.49    0.27
   3  -4 -10    1.45    1.08
  10   4  -3   -0.51    0.71
  10   4  -3   -0.76    0.92
  11  -4  -2    0.11    2.39
  11  -4  -2    0.89    1.14
 -11  -4   2    0.31    0.88
   2   4 -11   -0.27    0.38
   2   4 -11   -0.30    1.26
   2  -4 -11    0.62    1.11
  11   4  -2   -0.49    1.03
  11   4  -2    0.29    0.67
  -2  -4  11   -0.28    1.42
  -2  -4  11   -0.24    0.95
  12  -4  -1   19.55    4.14
  12  -4  -1   22.12    2.58
 -12  -4   1   17.48    2.46
  12   4  -1   22.99    2.98
 -13  -4   0   -1.01    1.04
  13  -4   0    1.64    2.32
   0   4 -13   -0.31    1.24
  13  -4   0    0.75    1.44
   0   4 -13   -0.74    0.52
   0  -4 -13   -0.03    1.12
  13   4   0    0.59    1.70
   0  -4 -13   -0.49    0.70
  -1   4 -14    2.14    1.49
  14  -4   1    1.45    1.49
  14  -4   1    4.02    2.63
  -1   4 -14    1.33    0.69
  -1  -4 -14    2.18    1.39
  14   4   1    2.51    2.31
  -1  -4 -14    1.83    0.90
  15  -4   2    6.99    3.10
  -2   4 -15   -0.39    1.47
 -15  -4  -2   -0.46    1.12
  15  -4   2    1.97    1.74
  15   4   2    6.68    3.28
  -3   4 -16    3.57    1.52
  16  -4   3    8.39    3.43
 -16  -4  -3   -0.74    1.23
  16   4   3    6.65    4.06
  -3  -4 -16   -0.19    0.92
  -4   4 -17    6.24    2.00
  17   4   4   11.27    6.11
   7   4  -7    0.56    1.12
   7  -4  -7    1.31    1.71
   7   4  -7    0.26    1.05
   7  -4  -7    2.76    1.23
   6   4  -8    8.54    1.81
   6   4  -8   10.16    1.88
   8  -4  -6    6.88    2.25
   8  -4  -6    8.10    1.67
   6  -4  -8    9.51    1.64
   8   4  -6    7.46    1.35
   6  -4  -8    8.72    2.31
   8   4  -6    6.59    1.49
   5   4  -9   70.09    4.83
   5   4  -9   75.68    4.98
  -5   4   9   75.80    4.23
  -5   4   9   77.55    4.48
   5  -4  -9   74.32    4.42
   5  -4  -9   73.17    4.76
  10  -4  -4    6.94    1.51
   4   4 -10   10.50    2.02
   4   4 -10    8.83    1.82
  10  -4  -4    9.37    2.63
   4  -4 -10    9.77    1.79
  10   4  -4    7.18    1.52
  10   4  -4    6.32    1.41
  11  -4  -3    6.81    1.55
  11  -4  -3    8.01    2.72
   3  -4 -11    1.00    1.17
 -13  -4   1   15.49    2.71
   0   4 -14   12.57    1.68
   0   4 -14   16.56    2.44
   0  -4 -14   15.68    2.20
   0  -4 -14   14.67    2.23
   0  -4  14   13.32    2.96
  -1   4 -15   -0.31    1.44
  15  -4   1    5.37    2.97
  15  -4   1    1.65    1.61
 -15  -4  -1   -2.06    1.09
  -1  -4 -15   -1.55    1.18
  15   4   1    2.53    2.85
  -1  -4 -15    0.57    0.80
 -16  -4  -2    0.22    1.37
  -2   4 -16    2.73    1.61
  16  -4   2    4.23    1.78
  -3   4 -17    3.68    1.83
  -3  -4 -17    1.84    1.03
  17   4   3   12.03    5.71
  18   4   4   12.74    6.69
   8  -4  -7    5.68    1.97
   7   4  -8    5.53    1.49
   8  -4  -7    6.45    1.46
   7   4  -8    7.77    1.58
   8   4  -7    4.71    1.35
   7  -4  -8    7.08    1.76
   8   4  -7    4.79    1.39
   7  -4  -8    8.61    1.59
   6   4  -9    3.20    1.41
   6   4  -9    4.42    1.50
   6  -4  -9    4.86    1.33
   6  -4  -9    4.73    1.36
  10  -4  -5    0.19    1.09
  10  -4  -5   -0.01    2.41
   5   4 -10    2.25    1.40
   5   4 -10    2.84    1.52
   5  -4 -10    4.61    1.35
  11  -4  -4   -0.29    2.44
  12  -4  -3    6.59    1.56
  12  -4  -3    8.26    2.65
  12   4  -3    5.36    1.65
  -3  -4  12    0.89    1.23
  -3  -4  12    0.78    1.77
   2   4 -13   -0.18    0.44
  13  -4  -2    1.79    2.18
  13  -4  -2   -1.09    1.28
   2   4 -13    0.39    1.25
  13   4  -2    1.31    1.63
   2  -4 -13   -0.54    1.07
  -2  -4  13   -0.38    1.93
   1   4 -14    1.77    0.61
  14  -4  -1    0.06    1.48
  14  -4  -1    2.36    2.55
   1   4 -14    4.13    1.60
   1  -4 -14    3.83    1.38
  14   4  -1    1.12    2.07
  -1  -4  14   -0.61    2.28
   0   4 -15    0.97    1.47
  15  -4   0   -0.94    1.64
  15  -4   0    3.81    2.68
   0  -4 -15   -0.55    1.39
   0  -4 -15    0.63    0.86
  15   4   0    1.12    2.49
  -1   4 -16    5.05    0.96
  16  -4   1    8.00    3.40
  -1  -4 -16    5.77    1.21
  16   4   1    2.48    3.52
  -1  -4 -16    7.62    1.69
  17   4   2    5.41    5.36
  18   4   3   15.68    6.84
   8   4  -8    0.87    1.17
   8  -4  -8    2.28    1.33
   8  -4  -8    1.70    1.85
   8   4  -8    1.52    1.33
   7   4  -9    5.50    1.50
   7   4  -9    4.07    1.53
   7  -4  -9    6.81    1.68
   7  -4  -9    5.71    1.53
   6   4 -10   16.94    2.57
   6   4 -10   18.41    2.55
   6  -4 -10   17.74    2.16
  11  -4  -5   11.84    2.10
   5   4 -11   17.09    2.49
  11  -4  -5   12.40    2.81
   5   4 -11   16.98    2.36
  11   4  -5    9.65    2.16
   5  -4 -11   17.07    1.99
  11   4  -5   12.69    1.78
  12  -4  -4    0.98    1.34
  12  -4  -4    2.73    2.38
  12   4  -4    0.45    1.33
  12   4  -4    1.55    0.95
   3   4 -13    2.33    0.50
   3   4 -13    3.44    1.47
   3  -4 -13    3.67    1.32
  -3  -4  13    3.95    1.55
  -3  -4  13    3.02    1.89
   2   4 -14   16.09    2.39
   2   4 -14   11.94    1.44
   2  -4 -14   14.43    2.21
  -2  -4  14   12.39    2.70
   1   4 -15    5.68    0.83
  15  -4  -1    4.67    2.73
  -1  -4  15    2.44    2.51
   1  -4 -15    8.29    1.72
  15   4  -1    1.94    2.38
   1  -4 -15    5.34    1.17
  16  -4   0    3.89    3.29
  16  -4   0    0.00    1.86
   0   4 -16    1.58    1.63
   0  -4 -16   -0.91    1.48
   0  -4 -16    0.28    0.89
  16   4   0   -1.31    3.31
  17  -4   1   12.01    4.39
  -1   4 -17    5.52    2.03
  17   4   1    1.37    4.80
  18   4   2   10.04    6.09
   9  -4  -8   14.19    2.18
   9  -4  -8   12.70    3.42
   9   4  -8   15.92    2.29
   9   4  -8   12.31    2.09
  10  -4  -7    4.84    2.62
   7   4 -10    8.59    2.01
   7   4 -10    7.31    1.89
   7  -4 -10    9.41    1.77
  11  -4  -6    2.05    2.25
   6   4 -11    3.16    1.52
   6   4 -11    2.47    1.36
   6  -4 -11    2.94    1.23
  12  -4  -5    3.40    2.43
  12  -4  -5    2.47    1.58
   5   4 -12    0.66    1.31
   5   4 -12    0.83    1.38
   5  -4 -12    0.62    1.08
  12   4  -5    1.97    1.48
  12   4  -5    3.04    1.07
  13  -4  -4    4.33    2.46
   4   4 -13    6.86    1.01
   4   4 -13    8.26    1.73
   4  -4 -13    9.08    1.77
  -4  -4  13    9.00    2.10
  -4  -4  13   11.29    1.74
   3   4 -14    0.66    1.37
  14  -4  -3    4.50    2.76
  14  -4  -3   -1.31    1.68
  -3  -4  14   -1.19    1.81
   3  -4 -14   -0.66    1.20
  14   4  -3    2.14    1.92
  15  -4  -2   -0.24    1.87
  15  -4  -2    4.35    3.08
   2  -4 -15    7.06    1.77
  -2  -4  15    3.04    2.44
  15   4  -2    1.76    2.69
  16  -4  -1    4.76    3.16
   1   4 -16    1.24    1.62
  16  -4  -1    0.21    1.97
   1  -4 -16   -0.35    1.50
  16   4  -1    3.43    3.24
   1  -4 -16    0.61    0.94
  17  -4   0    2.86    2.19
   0   4 -17    2.65    1.79
  17   4   0    6.78    4.63
  18   4   1    9.85    5.69
   9   4  -9    6.75    1.81
   9   4  -9    6.46    1.59
   9  -4  -9    6.91    1.50
  10  -4  -8   43.96    3.55
  10   4  -8   43.49    3.39
   8  -4 -10   37.37    3.48
  10   4  -8   40.47    3.57
  11  -4  -7   32.16    3.26
   7   4 -11   38.08    2.14
   7   4 -11   38.48    3.37
  11  -4  -7   38.88    4.57
   7   4 -11   37.37    3.31
   7  -4 -11   39.85    3.05
  11   4  -7   30.50    3.28
  11   4  -7   33.15    2.93
  12  -4  -6    1.76    1.73
  12  -4  -6    5.19    2.51
  12   4  -6    2.40    1.53
  12   4  -6    4.45    1.23
   5   4 -13    5.76    1.75
   5   4 -13    4.66    1.57
  13  -4  -5    7.58    2.84
  13  -4  -5    4.44    2.03
  13   4  -5    6.51    1.27
   5  -4 -13    5.73    1.44
  13   4  -5    4.79    2.00
   3   4 -15   18.64    2.69
  15  -4  -3   13.15    2.65
  -3  -4  15   14.27    2.80
   3  -4 -15   13.00    2.27
  15   4  -3   16.93    3.90
  16  -4  -2    0.68    2.11
   2   4 -16    0.04    1.65
   2  -4 -16   -0.26    1.54
   2  -4 -16   -0.88    0.93
  16   4  -2    2.09    3.35
   1   4 -17    5.63    2.04
  17  -4  -1    1.95    2.11
   1  -4 -17    2.29    1.74
  17   4  -1    5.30    4.38
   0   4 -18    5.61    2.27
   0  -4 -18    2.59    1.80
  18   4   0    6.97    5.20
  19   4   1   16.36    7.00
  10  -4  -9   -0.44    1.17
  10  -4  -9    6.16    2.63
   9   4 -10    0.62    1.16
   9   4 -10    1.52    1.67
  10   4  -9    1.97    1.51
   9  -4 -10    0.87    1.19
  10   4  -9    0.33    1.14
   8   4 -11    0.95    1.45
  11  -4  -8    4.06    1.54
  11   4  -8    4.47    1.47
  11   4  -8    2.85    1.61
  12  -4  -7    6.04    2.55
   6   4 -13    1.55    1.31
  13  -4  -6   -0.60    1.49
  13  -4  -6    6.17    2.74
   6   4 -13    1.95    1.60
  13   4  -6   -0.21    1.57
  13   4  -6    2.28    1.14
   6  -4 -13    2.88    1.29
  14  -4  -5    0.75    1.63
   5   4 -14    1.06    1.49
  14  -4  -5    7.57    2.98
  -5  -4  14    2.27    1.69
  14   4  -5    2.93    1.99
   5  -4 -14    0.84    1.33
  -5  -4  14    0.43    1.29
   4   4 -15    7.03    2.00
  15  -4  -4    8.18    3.38
  15  -4  -4    1.59    1.81
   4  -4 -15    4.75    1.55
  -4  -4  15    4.72    2.29
  15   4  -4    3.44    2.69
   3   4 -16    2.75    1.78
  16   4  -3    6.73    3.39
  17   4  -2    6.32    4.48
  18   4  -1    8.52    5.65
  19   4   0   14.75    6.78
  10  -4 -10   34.15    2.99
  10   4 -10   31.07    3.48
  10   4 -10   31.71    3.19
   9   4 -11   51.71    4.03
   9   4 -11   44.69    3.95
   9  -4 -11   50.64    3.75
  12  -4  -8   25.57    2.73
  12   4  -8   26.71    3.20
   8  -4 -12   22.02    2.20
  13  -4  -7   16.93    2.47
  13   4  -7   20.65    3.27
  13   4  -7   18.71    2.29
  14  -4  -6    7.58    3.32
   5   4 -15   34.39    3.48
  -5  -4  15   34.85    3.92
  -5  -4  15   29.40    3.12
   5  -4 -15   28.33    2.98
  16  -4  -4    8.67    2.08
  17  -4  -3    6.48    2.05
   3   4 -17   11.75    2.46
   3  -4 -17    6.62    2.10
   2   4 -18    9.30    2.47
   2  -4 -18    6.40    1.87
  18   4  -2   11.16    5.30
   2  -4 -18    4.38    1.30
   1   4 -19    3.93    2.17
   1  -4 -19    0.58    1.87
  19   4  -1    6.33    6.79
  11  -4 -10    3.19    1.49
  10   4 -11    4.49    1.52
  10   4 -11    6.01    1.88
  11   4 -10    4.51    1.64
  10  -4 -11    5.93    1.61
  11   4 -10    4.48    1.92
   9   4 -12   18.72    2.53
   9   4 -12   20.33    2.99
   9  -4 -12   20.33    2.44
  13  -4  -8    9.01    1.84
  13   4  -8    9.71    1.92
  13   4  -8    8.88    2.27
   7   4 -14    4.24    1.46
   7   4 -14    8.83    2.16
   7  -4 -14    6.55    1.61
  14   4  -7    0.64    1.96
  14   4  -7    1.01    1.39
  15  -4  -6    1.01    1.61
   6   4 -15    3.08    1.83
  -6  -4  15    4.16    1.55
  15   4  -6    3.49    2.49
   6  -4 -15    4.79    1.64
  -6  -4  15    4.45    1.99
   5   4 -16    3.82    2.07
  16  -4  -5   -0.37    1.65
  16   4  -5    5.13    3.16
  -5  -4  16    3.15    1.62
  -5  -4  16    1.40    2.17
   5  -4 -16    2.47    1.59
   4   4 -17    3.13    1.92
  17   4  -4    6.52    4.15
  18   4  -3   11.59    5.21
  19   4  -2   11.34    6.00
  11   4 -11   41.74    3.84
  11   4 -11   40.43    3.82
  11  -4 -11   36.43    3.36
  12  -4 -10   14.53    2.30
  10   4 -12   10.18    2.28
  10   4 -12   10.65    2.42
  12   4 -10   13.04    2.76
  12   4 -10   16.32    2.96
  10  -4 -12   10.89    2.20
   9   4 -13    0.82    1.83
  13   4  -9    0.85    2.14
   8   4 -14   20.30    2.97
   8   4 -14   20.41    2.63
  14  -4  -8   13.23    2.38
   8  -4 -14   16.26    2.38
  14   4  -8   18.48    2.95
  14   4  -8   16.64    3.44
   7   4 -15   21.03    2.85
   7  -4 -15   24.18    2.75
  15   4  -7   17.70    2.54
  16  -4  -6    2.90    1.80
   6   4 -16    5.80    2.14
  -6  -4  16    6.25    1.82
   6  -4 -16    4.95    1.84
  16   4  -6    7.42    3.28
  17   4  -5   10.59    4.43
   4   4 -18   22.43    3.51
   4  -4 -18   15.60    3.22
  18   4  -4   26.94    5.88
  19   4  -3   12.02    5.95
  12  -4 -11   21.03    2.73
  12   4 -11   29.89    3.47
  12   4 -11   24.30    3.38
  14  -4  -9    9.48    2.09
  14   4  -9   10.64    2.49
  14   4  -9   11.94    2.70
   8   4 -15    2.94    1.75
   8   4 -15    5.11    2.12
  15  -4  -8    6.65    1.91
  15   4  -8   10.24    2.92
  15   4  -8   11.25    2.20
   8  -4 -15    6.53    1.85
   7   4 -16    4.40    2.11
  16   4  -7    1.85    2.79
   7  -4 -16    0.93    1.69
  -7  -4  16    2.77    1.75
  -7  -4  16    5.18    2.15
  17   4  -6    9.46    4.26
   5   4 -18    5.16    2.35
  18   4  -5    7.02    5.11
  19   4  -4   10.26    5.97
  12   4 -12   17.58    2.97
  12  -4 -12   15.06    2.52
  12   4 -12   19.51    3.38
  13  -4 -11   21.96    2.96
  13   4 -11   25.54    3.67
  13   4 -11   31.16    3.72
  10   4 -14    8.33    2.39
  10   4 -14    7.62    1.88
  14  -4 -10    4.53    1.72
  14   4 -10    8.27    2.37
  10  -4 -14    7.93    1.90
  14   4 -10   14.49    3.11
   9   4 -15   19.05    3.00
   9   4 -15   20.76    3.32
   9  -4 -15   17.10    2.73
  16   4  -8   19.07    3.12
  16   4  -8   16.60    4.10
  17  -4  -7    4.51    2.05
   7   4 -17    5.33    2.31
  -7  -4  17    6.88    2.44
  17   4  -7   13.17    4.31
  -7  -4  17    6.78    2.06
   7  -4 -17    2.62    1.82
   6   4 -18   12.67    2.89
   6  -4 -18    9.61    2.51
  18   4  -6   13.70    4.84
  19   4  -5   26.64    6.19
  12   4 -13   -1.65    1.95
  12   4 -13    0.92    1.60
  13  -4 -12   -1.24    1.47
  13   4 -12    2.00    2.24
  12  -4 -13   -0.71    1.50
  13   4 -12    0.77    1.80
  14  -4 -11    9.36    2.17
  14   4 -11   10.89    2.44
  14   4 -11   12.20    2.74
  17   4  -8    7.94    4.19
  18   4  -7    8.73    4.54
  13  -4 -13   -0.43    1.60
  13   4 -13    0.64    2.24
  13   4 -13    0.53    1.76
  14  -4 -12   13.81    2.70
  14   4 -12   19.43    3.75
  11   4 -15   11.84    2.80
  11   4 -15   10.21    2.34
  15  -4 -11   14.62    2.87
  11  -4 -15    9.07    2.17
  10   4 -16   10.66    2.48
  10  -4 -16    9.90    2.23
  16   4 -10    5.61    2.37
  18   4  -8   12.91    4.84
  19   4  -7   26.47    6.29
  13   4 -14   -0.86    1.92
  14  -4 -13   -0.55    1.60
  13   4 -14    0.57    2.44
  14   4 -13    2.30    2.17
  13  -4 -14   -2.11    1.58
  14   4 -13    1.53    2.65
  12   4 -15    1.51    2.07
  12   4 -15   -0.56    2.42
  15  -4 -12   -0.93    1.76
  12  -4 -15   -0.24    1.78
  15   4 -12    4.03    2.65
  15   4 -12    1.26    2.27
  16   4 -11    9.29    2.83
  14   4 -14    9.86    3.25
  14  -4 -14    5.85    2.25
  14   4 -14    4.31    2.36
  13   4 -15    7.59    2.80
  13   4 -15    5.88    2.46
  15   4 -13    3.43    2.71
  15   4 -13   -0.01    2.45
  13  -4 -15    4.24    2.01
  16   4 -12   15.65    3.77
  16   4 -12   14.19    3.31
  17   4 -11    7.02    3.73
  17   4 -11   12.09    2.88
  14   4 -15   -0.58    2.50
  14   4 -15    0.17    2.84
  15  -4 -14   -2.66    1.98
  15   4 -14    3.25    2.69
  14  -4 -15   -2.79    1.85
  15   4 -14    5.66    3.05
  13   4 -16    2.72    2.87
  13   4 -16    1.11    2.63
  16  -4 -13    0.27    2.12
  16   4 -13    1.89    3.04
  13  -4 -16   -0.27    2.08
  16   4 -13    2.21    3.04
   0  -5   0    0.16    0.50
   0   5   0    0.48    0.78
   1  -5   1   40.17    2.65
   1  -5   1   40.77    3.06
   1   5   1   41.62    2.87
   2  -5   2   67.26    4.59
   2   5   2   71.22    4.33
   3   5   3   57.36    3.70
   3  -5   3   57.80    4.31
  -3  -5  -3   57.39    3.57
  -4  -5  -4    0.61    0.62
   4   5   4   -0.49    0.66
  -4  -5  -4   -0.19    0.38
   4  -5   4    1.25    1.76
  -5  -5  -5   10.00    1.20
  -5  -5  -5    9.53    1.31
   5   5   5    9.68    1.55
  -6  -5  -6   54.24    3.30
   6  -5   6   60.27    5.61
  -6  -5  -6   53.49    3.63
   6   5   6   57.24    3.85
  -7  -5  -7    4.50    0.97
   7  -5   7    6.88    3.09
  -7  -5  -7    4.02    0.83
  -8  -5  -8   10.00    1.65
  -8  -5  -8    6.80    1.29
   8  -5   8    9.05    3.47
   8   5   8   10.08    2.32
   9   5   9   12.51    3.34
  -9  -5  -9    9.16    1.77
   9  -5   9    5.40    3.45
 -10  -5 -10    1.32    0.89
  10  -5  10   -3.21    3.65
  10   5  10    1.86    2.41
  11  -5  11    0.13    4.16
  12  -5  12    5.13    4.60
   1   5   2    0.37    0.72
   2  -5   1    1.13    1.00
   2   5   1    1.27    0.76
   1  -5   2    0.49    0.57
   1  -5   2   -0.18    0.82
   3  -5   2   10.81    2.17
  -3  -5  -2    8.76    1.12
   2   5   3    8.21    1.30
   3   5   2    8.05    1.37
   2  -5   3    9.01    1.91
   3   5   4   30.57    2.34
  -3  -5  -4   29.93    2.25
  -3  -5  -4   29.76    2.19
   3  -5   4   31.84    3.26
   5  -5   4    3.40    2.12
  -5  -5  -4    1.76    0.69
  -5  -5  -4    1.07    0.46
   5   5   4    1.58    0.85
  -4  -5  -5    2.32    0.57
   6  -5   5   22.95    4.23
  -6  -5  -5   15.11    1.37
  -6  -5  -5   14.96    1.57
   6   5   5   14.88    1.91
   6   5   7   11.69    1.93
  -7  -5  -6   11.65    1.16
   7  -5   6   18.42    4.33
  -7  -5  -6   13.77    1.76
   7   5   6   10.95    2.26
   6  -5   7   12.78    3.30
  -6  -5  -7    8.68    1.68
  -6  -5  -7   11.77    1.27
   8   5   9    5.00    2.13
  -9  -5  -8    5.00    0.96
   9  -5   8    7.39    3.63
   8  -5   9    1.55    3.39
  10  -5   9    0.35    3.66
  10   5   9    2.36    2.39
  -9  -5 -10    2.58    0.98
   9  -5  10    5.07    3.82
  11  -5  10    0.76    3.73
  10   5  11    1.65    2.31
 -11  -5 -10    3.38    1.09
  11   5  10    6.54    3.21
 -10  -5 -11    0.53    0.95
  10  -5  11   -4.27    3.76
  12  -5  11    6.40    4.84
   1  -5  -1   10.72    1.53
   1   5  -1   10.99    1.54
   1  -5  -1   10.07    1.14
   0   5   2  200.92   11.09
   0  -5   2  206.98   11.44
   0  -5  -2  202.52   10.89
   0  -5   2  202.08   10.99
   3  -5   1   28.42    2.78
  -3  -5  -1   26.09    1.89
   1   5   3   28.92    2.17
   1  -5   3   28.71    2.06
   1  -5   3   25.04    2.47
   3   5   1   26.22    2.20
   2   5   4   16.24    1.70
  -2  -5  -4   16.79    1.58
   2  -5   4   18.94    2.37
   6  -5   4   33.31    4.29
  -6  -5  -4   27.81    1.97
  -6  -5  -4   29.22    2.13
   4   5   6   28.35    2.31
  -4  -5  -6   26.97    2.11
   6   5   4   30.87    2.54
  -4  -5  -6   26.91    2.29
   4  -5   6   30.61    3.71
  -7  -5  -5    7.46    1.05
   5   5   7   12.24    1.68
  -7  -5  -5    8.48    1.44
   7  -5   5   17.20    4.26
  -5  -5  -7   12.91    1.71
   7   5   5    7.81    2.05
   5  -5   7   17.52    3.95
  -5  -5  -7   12.49    1.31
   6   5   8   26.92    2.55
  -6  -5  -8   25.78    1.95
   6  -5   8   24.92    5.13
  -6  -5  -8   28.30    2.38
   9  -5   7   -0.55    2.93
   7   5   9    3.81    1.48
   7  -5   9    0.14    2.98
   9   5   7    2.16    1.70
  -7  -5  -9    1.35    0.90
  -7  -5  -9    3.42    0.82
  10  -5   8    2.47    3.43
 -10  -5  -8    2.12    0.84
   8   5  10    4.52    2.09
   8  -5  10    2.52    3.43
  -8  -5 -10    2.72    0.88
  10   5   8    5.80    2.74
  11  -5   9    9.15    3.88
   9   5  11    4.29    2.14
 -11  -5  -9    6.20    1.17
   9  -5  11    1.57    3.85
  12  -5  10   -0.22    4.23
 -12  -5 -10    0.79    1.09
  10  -5  12   -0.08    4.27
 -10  -5 -12    1.52    1.05
  13  -5  11    5.69    4.43
  11  -5  13   -1.44    4.95
   4  -5   1    2.22    1.45
   1  -5   4    4.23    1.27
   1  -5   4    4.34    0.90
   2   5   5    9.77    1.40
  -2   5  -5   10.03    1.30
   2  -5   5   10.60    2.44
  -2  -5  -5    9.89    1.29
   3   5   6    4.00    0.92
  -3   5  -6    3.18    1.02
   3  -5   6    4.81    1.95
  -3  -5  -6    2.30    0.66
  -3  -5  -6    3.01    0.88
  -4   5  -7   34.32    2.76
   4   5   7   35.38    2.65
  -4  -5  -7   36.09    2.74
  -4  -5  -7   34.20    2.46
   4  -5   7   40.41    4.47
  -8  -5  -5    1.73    0.69
  -8  -5  -5    1.46    0.55
   5   5   8    1.50    0.97
  -5   5  -8    1.61    1.28
   8  -5   5    3.98    2.82
   5  -5   8    2.25    2.54
  -5  -5  -8    1.68    0.78
  -5  -5  -8    1.57    0.72
   8   5   5    2.10    1.60
   6   5   9   18.59    2.21
   6  -5   9   18.97    4.39
  -6  -5  -9   16.11    1.88
  -6  -5  -9   13.97    1.56
  10  -5   7    1.12    3.32
 -10  -5  -7    0.84    0.76
  10   5   7    5.54    2.44
  -7  -5 -10    0.22    0.96
  -7  -5 -10    1.31    0.72
   7  -5  10    0.88    3.04
  11  -5   8   -0.38    3.53
   8  -5  11    7.91    4.09
  11   5   8    5.45    3.06
  -8  -5 -11    5.74    1.11
  12  -5   9    1.72    4.02
 -12  -5  -9    1.70    1.01
  -9  -5 -12    0.55    0.94
   9  -5  12   -3.23    4.11
 -13  -5 -10    1.02    1.19
  13  -5  10   -1.51    4.18
 -10  -5 -13    0.24    1.12
  10  -5  13   -2.37    4.56
   2  -5  -2  144.84    8.36
   2   5  -2  148.16    8.37
   1   5  -3   54.41    3.49
  -3  -5   1   45.95    2.83
   3  -5  -1   45.73    3.61
   1  -5  -3   51.63    3.34
   3   5  -1   45.52    3.35
   1  -5  -3   50.80    2.98
  -1   5  -5   45.58    3.07
   1   5   5   45.29    2.99
   1  -5   5   45.07    3.55
  -1  -5  -5   44.70    3.04
  -2   5  -6   48.27    3.32
   2   5   6   48.39    3.18
  -2  -5  -6   48.84    3.21
   2  -5   6   50.03    4.10
  -3   5  -7    9.15    1.61
   7  -5   3    6.32    2.73
   3   5   7    9.33    1.38
  -3  -5  -7    9.71    1.55
   3  -5   7   14.65    3.30
  -3  -5  -7   11.36    1.39
   8  -5   4    6.78    2.94
  -4   5  -8    5.98    1.41
  -8  -5  -4    3.90    0.77
   4   5   8    5.91    1.41
   4  -5   8    7.69    2.55
  -4  -5  -8    6.15    1.26
   8   5   4    6.56    1.65
   5   5   9   20.05    2.15
  -5   5  -9   19.46    2.45
  -5  -5  -9   20.32    2.10
  -5  -5  -9   20.00    1.78
   5  -5   9   21.18    4.63
   6   5  10    4.31    1.28
  10  -5   6    0.76    3.13
  -6   5 -10    4.86    1.42
  -6  -5 -10    4.51    1.04
  10   5   6    2.78    1.98
   6  -5  10    1.82    3.13
  -6  -5 -10    3.11    0.81
   7  -5  11   10.32    3.87
  -7  -5 -11    9.46    1.66
  12  -5   8   -0.85    3.55
  -8  -5 -12    2.24    0.97
  12   5   8    7.23    3.79
   8  -5  12   -1.05    4.01
  13  -5   9    9.81    4.48
  13   5   9   19.32    5.24
  14  -5  10    5.63    4.24
  10  -5  14   -2.85    4.89
   1   5  -4   34.05    2.72
   1   5  -4   33.77    2.41
   1  -5  -4   35.79    2.53
   1  -5  -4   33.10    2.50
  -1  -5   4   29.27    1.88
   1  -5  -4   33.94    2.16
   0   5  -5    8.52    1.33
   0  -5   5    9.18    1.33
   0  -5   5    9.87    1.83
   0  -5  -5   10.30    1.08
   0  -5  -5    9.26    1.36
   0  -5  -5   10.01    1.46
  -1   5  -6    3.57    1.06
   1   5   6    3.67    0.87
   1  -5   6    4.41    1.51
  -1  -5  -6    4.71    1.01
  -3   5  -8    4.15    1.30
   3   5   8    5.15    1.07
   3  -5   8    6.89    2.34
  -3  -5  -8    4.35    1.01
  -4   5  -9    3.10    1.43
   4   5   9    4.13    1.04
   9  -5   4    0.29    2.80
   4  -5   9    5.20    2.52
  -4  -5  -9    3.02    0.83
  -4  -5  -9    4.35    1.01
   5   5  10   -0.38    0.95
 -10  -5  -5    0.63    0.72
  10  -5   5   -0.27    2.82
  -5   5 -10    0.49    1.24
   5  -5  10   -2.09    2.68
  -5  -5 -10   -0.22    0.60
  -5  -5 -10   -0.78    0.81
  10   5   5    0.56    1.79
  -6   5 -11    3.90    1.41
  11  -5   6   -0.01    3.27
   6   5  11    2.72    1.20
 -11  -5  -6    0.29    0.76
  11   5   6    3.67    2.47
   6  -5  11    0.33    3.21
  -6  -5 -11    1.09    1.04
  -6  -5 -11    1.32    0.77
  12  -5   7    0.56    3.53
  -7   5 -12    1.09    1.37
 -12  -5  -7    0.49    0.90
  12   5   7    3.82    3.27
  -7  -5 -12    0.46    0.85
  13  -5   8   -1.54    3.88
 -13  -5  -8   -0.57    0.97
  13   5   8    4.94    4.48
  -8  -5 -13    2.82    1.13
   8  -5  13   -1.80    4.05
  14  -5   9   11.55    4.25
   9  -5  14   -0.74    4.56
   3   5  -3   64.91    4.17
   3  -5  -3   61.61    4.24
  -3  -5   3   61.61    3.34
   3   5  -3   61.35    3.78
  -5  -5   1    0.78    0.30
   5  -5  -1    3.27    1.76
   1   5  -5    0.09    0.69
   1   5  -5    0.77    0.98
   5   5  -1    1.48    0.96
   1  -5  -5    0.10    0.80
  -1  -5   5   -0.87    0.65
   1  -5  -5    0.84    0.75
   0   5  -6   70.76    4.53
   0  -5  -6   74.99    4.49
   0  -5  -6   75.21    4.55
   0  -5   6   71.35    4.99
   0  -5  -6   75.20    4.19
   0  -5   6   75.38    4.53
  -1   5  -7   30.68    2.60
   1   5   7   34.50    2.41
  -1  -5  -7   32.85    2.45
   1  -5   7   34.04    3.39
   2   5   8   10.66    1.38
  -2   5  -8    9.61    1.70
   8  -5   2    6.34    2.85
   2  -5   8   14.48    3.30
  -2  -5  -8   10.92    1.47
   9  -5   3    3.84    2.80
  -9  -5  -3    0.46    0.55
  -3   5  -9   -0.63    1.20
   3   5   9    0.80    0.83
  -3  -5  -9    0.84    0.75
   9   5   3    0.62    1.30
   3  -5   9    3.48    2.17
  -3  -5  -9    1.57    0.91
   4   5  10   28.83    2.35
  -4   5 -10   30.56    2.89
  -4  -5 -10   28.49    2.23
  -4  -5 -10   28.69    2.60
   4  -5  10   26.37    4.53
  11  -5   5    6.82    3.18
 -11  -5  -5    4.67    0.93
  -6   5 -12   -0.14    1.35
  12  -5   6    2.66    3.66
 -12  -5  -6   -0.10    0.86
  12   5   6    4.07    2.99
  -6  -5 -12    0.68    0.82
   6  -5  12   -2.99    3.09
  -6  -5 -12   -1.74    1.11
  -7   5 -13    2.52    1.43
  13  -5   7    2.14    3.86
  13   5   7    1.75    3.91
  -7  -5 -13    1.58    0.97
  14  -5   8    5.60    4.19
 -14  -5  -8   -0.57    1.05
  -8  -5 -14    1.40    1.17
  14   5   8   10.72    5.41
   8  -5  14   -4.85    4.40
  15   5   9   19.42    7.08
   4  -5  -3   29.02    2.96
   3   5  -4   24.22    1.99
  -4  -5   3   28.01    1.53
   3   5  -4   24.19    2.33
   4   5  -3   26.81    1.99
   4   5  -3   29.01    2.40
   3  -5  -4   23.92    2.57
   3  -5  -4   25.07    2.17
   1   5  -6   38.02    2.74
   6  -5  -1   31.03    4.11
  -1  -5   6   39.21    2.72
   1  -5  -6   40.75    2.79
  -1  -5   6   37.00    3.24
   1  -5  -6   38.28    2.78
   0   5  -7   88.78    5.36
   0  -5   7   86.07    5.82
   0  -5  -7   88.06    5.31
   0  -5   7   87.73    5.30
   0  -5  -7   90.44    5.20
   0  -5  -7   90.58    4.92
  -1  -5  -8   10.37    1.40
   2   5   9    0.78    0.78
  -2   5  -9   -0.08    1.18
   2  -5   9    2.26    1.89
  -2  -5  -9    1.11    0.90
  -3   5 -10   -0.34    1.18
 -10  -5  -3   -0.01    0.68
   3   5  10    0.72    0.83
  10  -5   3    0.64    2.76
  10   5   3    0.48    1.43
  -3  -5 -10    0.52    0.89
   3  -5  10    0.97    2.26
  -3  -5 -10    0.11    0.65
  -4   5 -11   12.54    2.07
 -11  -5  -4   10.67    1.79
   4   5  11   10.21    1.55
  11  -5   4   10.26    3.18
  -4  -5 -11   10.08    1.53
  11   5   4   14.41    3.03
   4  -5  11    9.00    2.95
  -4  -5 -11   11.45    1.85
  -5   5 -12    1.71    1.16
  12  -5   5    2.39    3.43
  -5   5 -12    5.06    1.54
  12   5   5    2.28    2.36
  -5  -5 -12    1.93    0.84
  -5  -5 -12    2.40    1.21
   5  -5  12   -0.87    3.21
  -6   5 -13    9.49    1.82
  13  -5   6    2.75    3.77
  13   5   6    5.67    3.80
  -6  -5 -13    4.90    1.16
   6  -5  13    2.32    3.83
  -6  -5 -13    5.97    1.51
  14  -5   7    9.10    4.23
  -7   5 -14    3.75    1.79
  14   5   7   10.99    5.07
  15  -5   8    5.41    4.17
  15   5   8   10.63    6.28
   4   5  -4   63.57    3.93
   4  -5  -4   64.30    4.57
   4  -5  -4   66.66    4.25
   4   5  -4   65.42    4.35
   2   5  -6   16.09    2.02
   2   5  -6   14.32    1.70
   2  -5  -6   15.89    1.72
   2  -5  -6   15.77    2.09
   1   5  -7   85.46    5.24
  -1  -5   7   84.46    5.74
  -1  -5   7   84.39    5.17
   1  -5  -7   84.63    5.23
   1  -5  -7   90.83    5.15
   8  -5   0   19.26    4.20
   0   5  -8   15.22    1.96
  -8  -5   0   15.84    1.47
   0  -5   8   14.91    2.77
   0  -5  -8   17.42    1.75
   0  -5  -8   16.40    1.64
   0  -5   8   14.29    1.96
   8   5   0   12.97    1.91
  -1  -5  -9   19.14    1.31
   3   5  11    1.92    0.81
 -11  -5  -3    2.48    0.84
  11  -5   3    4.60    3.11
  -3   5 -11    1.33    0.90
  -3   5 -11    1.40    1.24
   3  -5  11    1.13    2.41
  -3  -5 -11    1.53    0.77
  -3  -5 -11    2.26    1.09
  -4   5 -12    2.24    1.08
  -4   5 -12    7.27    1.64
  -4  -5 -12    4.27    0.97
  -4  -5 -12    5.45    1.31
   4  -5  12    2.18    2.97
 -13  -5  -5    0.60    0.84
  -5   5 -13    1.32    1.41
  13  -5   5    2.77    3.85
  -5   5 -13   -0.71    1.16
  -5  -5 -13    2.24    0.88
  -5  -5 -13    1.71    1.52
  13   5   5    7.77    3.15
  14  -5   6    2.02    3.59
  -6   5 -14    6.59    1.74
  14   5   6    8.05    4.48
  -6  -5 -14    5.79    2.14
  -6  -5 -14    4.02    1.13
  -7   5 -15    3.21    1.91
  15  -5   7    7.36    4.18
  -7  -5 -15    1.50    1.11
  15   5   7    6.37    5.85
   6  -5  -3  158.95    9.99
   6  -5  -3  178.06    9.81
  -6  -5   3  171.91    9.00
   6   5  -3  169.32    9.29
   6   5  -3  177.51    9.86
   2   5  -7    6.49    1.39
   7  -5  -2    8.71    2.69
   2   5  -7    8.02    1.86
  -7  -5   2    7.10    0.96
   7   5  -2    6.81    1.67
   2  -5  -7    7.18    1.41
   2  -5  -7    8.54    2.05
   8  -5  -1    5.11    2.85
   1   5  -8    2.01    1.12
   1  -5  -8    3.66    1.15
   1  -5  -8    3.68    1.02
  -1  -5   8    2.34    1.05
  -1  -5   8    2.44    1.56
   0  -5  -9   19.24    1.28
  -2   5 -11    2.69    1.37
 -11  -5  -2    0.44    0.79
  -2   5 -11    0.99    0.83
  11  -5   2    1.31    2.71
   2  -5  11    2.00    2.11
  11   5   2    2.41    1.74
  -2  -5 -11    1.96    1.08
  -2  -5 -11    1.59    0.80
  -3   5 -12   -0.09    1.26
 -12  -5  -3    0.89    0.79
  12  -5   3    3.97    3.09
  -3  -5 -12   -0.14    0.71
  -3  -5 -12   -1.04    1.17
 -13  -5  -4    2.73    0.99
  13  -5   4    9.83    3.92
  -4   5 -13    0.26    1.40
  14  -5   5    3.54    3.64
  -5   5 -14    2.40    1.45
  14   5   5    3.81    3.80
  -6   5 -15    4.91    1.78
  15  -5   6    9.18    4.10
  15   5   6   13.87    5.47
  16  -5   7    9.61    4.58
  -7   5 -16    4.13    2.01
  -7  -5 -16    1.18    1.26
  16   5   7    7.09    7.80
   5   5  -5   14.51    2.09
   5  -5  -5   18.03    3.07
   5  -5  -5   14.51    1.81
   5   5  -5   13.04    1.57
   7  -5  -3   73.17    4.77
  -7  -5   3   71.87    4.03
   7   5  -3   71.80    4.77
   7   5  -3   70.40    4.21
   2   5  -8   78.19    4.90
   2   5  -8   73.65    5.10
   2  -5  -8   76.54    4.35
  -2  -5   8   74.97    4.80
   2  -5  -8   77.70    4.89
   2  -5  -8   80.91    4.94
  -9  -5   1    6.23    1.24
   9  -5  -1    7.65    2.87
  -1  -5   9    1.03    1.54
   9   5  -1    6.25    1.48
 -10  -5   0   13.72    1.66
  10  -5   0   14.78    3.48
  10   5   0   13.53    2.20
  -1   5 -11   33.92    2.94
  -1   5 -11   30.60    2.54
   1  -5  11   31.10    3.91
  -1  -5 -11   29.83    2.85
  -1  -5 -11   32.50    2.60
 -12  -5  -2    5.00    1.02
  12  -5   2    8.37    3.29
  -3   5 -13    2.39    1.41
  13  -5   3    6.22    3.56
 -13  -5  -3    2.56    0.95
  -3  -5 -13   -0.16    1.21
 -14  -5  -4    3.22    1.12
  -4   5 -14    5.18    1.68
  -4  -5 -14    2.41    0.91
   4  -5  14   -2.95    3.56
  -4  -5 -14    3.97    1.50
  -5   5 -15    2.47    1.64
  15  -5   5    7.24    4.12
  15   5   5    5.38    4.42
  -6   5 -16    3.00    1.81
  16   5   6    5.57    7.17
   5   5  -6    8.29    1.57
   5   5  -6   10.50    1.95
   6  -5  -5   12.77    1.78
   6   5  -5   11.37    1.49
   6   5  -5   13.50    1.98
   5  -5  -6   15.46    3.21
   5  -5  -6   10.69    1.68
   7  -5  -4   30.04    4.30
   7  -5  -4   22.52    2.34
   7   5  -4   22.93    2.39
   7   5  -4   19.53    1.86
   1   5 -10   17.23    2.29
   1  -5 -10   16.88    2.03
  -1  -5  10   16.78    2.79
  -1  -5  10   18.11    1.97
   0   5 -11    3.31    1.36
  11  -5   0    6.81    3.07
 -11  -5   0    3.28    0.88
   0  -5  11    3.32    1.95
   0  -5 -11    4.54    1.37
  -1   5 -12    0.84    0.80
  12  -5   1    4.61    3.00
 -12  -5  -1    0.35    0.97
  -1  -5 -12    4.95    1.40
  12   5   1    3.39    1.83
   1  -5  12   -0.82    2.00
  -1  -5 -12    2.52    0.86
  13  -5   2    0.16    3.31
 -13  -5  -2   -1.33    0.82
  -2   5 -13    0.85    1.35
  -2  -5 -13    1.39    1.25
  13   5   2    2.91    2.41
  -2  -5 -13    0.37    0.74
  -3   5 -14    0.86    1.05
 -14  -5  -3    2.19    1.14
  14  -5   3    8.53    3.56
  -3   5 -14    5.22    1.71
  -3  -5 -14    2.57    1.00
  -3  -5 -14    3.20    1.48
   3  -5  14   -2.95    3.34
  -4   5 -15    4.44    1.58
  15  -5   4    8.97    3.99
  15   5   4    8.50    4.34
  -5   5 -16    4.28    1.90
  16  -5   5    9.51    4.22
  16   5   5    9.60    6.29
   6  -5  -6    4.97    2.38
   6   5  -6    5.12    1.43
   6  -5  -6    5.76    1.37
   5   5  -7   58.61    4.10
   5   5  -7   65.77    4.51
   5  -5  -7   64.00    4.27
   5  -5  -7   64.53    4.99
   4   5  -8   62.10    4.71
   8  -5  -4   86.54    5.12
   8  -5  -4   83.17    6.37
   4   5  -8   67.31    5.03
   8   5  -4   83.10    5.07
   8   5  -4   77.49    4.45
   4  -5  -8   69.22    4.81
   4  -5  -8   69.23    5.12
   3   5  -9    4.85    1.51
   9  -5  -3    9.45    3.02
   9  -5  -3    7.32    1.58
   3   5  -9    4.90    1.57
  -9  -5   3    4.63    0.81
   9   5  -3    6.78    1.44
   3  -5  -9    6.42    1.00
   3  -5  -9    6.02    1.67
   3  -5  -9    6.60    1.43
   9   5  -3    6.71    1.06
   2   5 -10   12.52    2.12
 -10  -5   2    8.33    1.66
  10  -5  -2    9.39    1.94
  10  -5  -2    7.89    3.19
  10   5  -2    6.63    1.64
  -2  -5  10   12.91    2.53
  -2  -5  10   12.93    1.76
  11  -5  -1    7.73    3.34
  11  -5  -1   10.61    1.98
  11   5  -1   11.10    2.11
   0   5 -12    5.78    1.53
  12  -5   0    7.35    3.26
 -12  -5   0    3.90    1.06
   0  -5 -12    3.96    1.35
   0  -5  12    3.09    2.02
  13  -5   1   11.52    3.54
 -13  -5  -1    5.45    1.19
  13  -5   1   10.29    2.39
 -14  -5  -2   -0.42    0.95
  -2   5 -14    0.02    1.42
  14  -5   2    1.48    2.32
  14  -5   2    5.40    3.25
  -2  -5 -14    1.83    0.91
  14   5   2    4.65    2.87
  -2  -5 -14    0.45    1.25
  -3   5 -15    1.71    1.18
  15  -5   3    3.37    2.39
  15  -5   3    8.54    3.68
  15   5   3    6.62    4.28
  -3  -5 -15    4.52    1.20
  16  -5   4   10.65    4.16
  -4   5 -16    4.03    1.72
  16   5   4    9.70    5.97
  17  -5   5   27.97    6.79
  17   5   5   16.58    6.89
   8  -5  -5    9.63    2.92
   8  -5  -5    9.76    1.87
   8   5  -5    7.59    1.74
   8   5  -5    8.37    1.34
   4   5  -9    0.94    1.32
   4   5  -9    1.47    1.27
   4  -5  -9    2.70    1.26
   4  -5  -9    1.79    1.08
   4  -5  -9    2.85    1.70
 -10  -5   3   12.08    1.90
  10  -5  -3   12.08    3.48
  10  -5  -3   15.85    2.20
  10   5  -3   12.59    2.13
  10   5  -3   13.31    1.49
  11  -5  -2    6.69    3.07
  11  -5  -2    3.14    1.53
  12  -5  -1   15.67    3.38
  12  -5  -1   16.04    2.79
 -12  -5   1   11.61    2.16
  12   5  -1   13.93    2.78
  13  -5   0    4.66    3.15
 -13  -5   0   -0.14    1.01
  13  -5   0    1.01    1.99
   0   5 -13    4.62    1.56
  13   5   0    4.30    2.15
   0  -5 -13    2.47    1.35
   0  -5  13   -0.13    2.16
 -14  -5  -1   12.39    2.56
  14  -5   1   18.13    3.17
  14  -5   1   17.50    3.81
  14   5   1   24.40    4.30
  15  -5   2   -1.06    2.18
  -2   5 -15    1.44    1.67
  15  -5   2    1.79    3.44
  -2  -5 -15   -1.42    1.23
  -2  -5 -15    0.56    0.93
  15   5   2    4.21    3.64
  16  -5   3    1.04    2.02
  -3   5 -16    2.10    1.70
  16  -5   3    6.35    4.12
  -3  -5 -16   -0.64    1.47
  16   5   3    5.21    5.02
  -3  -5 -16    0.84    0.99
  -4   5 -17    4.77    1.98
  -4  -5 -17    1.93    1.85
  -4  -5 -17    2.35    1.20
  17   5   4   15.56    6.98
   7   5  -7   51.60    3.63
   7   5  -7   52.28    3.97
   7  -5  -7   51.75    4.91
   7  -5  -7   53.72    3.99
   6   5  -8   26.47    2.66
   6   5  -8   27.38    2.76
   6  -5  -8   29.40    3.70
   6  -5  -8   28.74    2.82
   9  -5  -5   36.72    3.25
   9  -5  -5   35.97    5.24
   9   5  -5   36.15    3.20
   9   5  -5   35.05    2.67
   3   5 -11   12.25    2.06
  11  -5  -3    2.65    3.14
  -3  -5  11   12.45    2.44
  12  -5  -2    7.52    3.11
  12  -5  -2    8.93    2.14
  12   5  -2   11.80    2.66
  13  -5  -1    6.23    2.32
  13  -5  -1    7.46    3.08
 -13  -5   1    3.44    1.23
   1   5 -13    1.11    1.28
  13   5  -1    6.60    2.23
 -14  -5   0    2.48    1.15
   0   5 -14    0.79    1.39
  14  -5   0    5.96    2.41
   0  -5 -14    0.01    1.27
  15  -5   1    5.04    3.44
  15  -5   1    1.19    2.06
  -1  -5 -15    7.05    1.32
  15   5   1    3.28    3.44
   1  -5  15    1.05    3.34
  -2   5 -16    4.27    1.86
  16  -5   2    0.72    2.14
  16  -5   2    9.64    3.89
  -2  -5 -16    2.10    1.59
  16   5   2    4.34    4.81
  17   5   3   14.44    6.34
   8  -5  -7   11.02    2.20
   8  -5  -7   11.11    2.76
   8   5  -7    9.53    1.79
   8   5  -7    8.47    2.07
   9  -5  -6    2.86    2.86
   9  -5  -6    0.32    1.43
   6   5  -9    1.85    1.32
   6   5  -9    1.14    1.43
   6  -5  -9    3.61    1.32
   9   5  -6    0.27    1.07
   9   5  -6   -0.16    1.05
   6  -5  -9    3.25    1.64
  10  -5  -5    1.09    2.81
   5   5 -10    9.26    1.79
   5   5 -10    9.61    2.25
   5  -5 -10   10.24    1.84
  11  -5  -4    0.58    2.73
  11  -5  -4    0.39    1.63
   4   5 -11   -0.46    1.23
   4   5 -11    0.04    1.29
   4  -5 -11    1.46    1.20
  11   5  -4    0.16    1.32
  11   5  -4    1.61    0.87
  12  -5  -3    8.02    2.83
  12  -5  -3    6.07    2.25
  -3  -5  12    0.99    1.10
  12   5  -3    6.04    1.83
  -3  -5  12    1.09    1.48
  13  -5  -2    0.08    2.05
  13  -5  -2    2.45    2.76
   2   5 -13    4.42    1.57
   2  -5 -13    3.65    1.38
  -2  -5  13    1.03    1.80
  13   5  -2    3.12    1.90
  14  -5  -1    2.87    2.81
  14  -5  -1   -1.56    1.92
  14   5  -1    0.81    2.15
  -1  -5  14    6.61    2.65
  15  -5   0    2.87    2.16
   0   5 -15    1.93    1.67
  15  -5   0    5.96    3.24
  15   5   0    3.56    3.14
   0  -5 -15    1.03    0.94
   0  -5 -15    0.20    1.32
  16  -5   1    4.99    2.33
  -2   5 -17    2.94    1.88
  17   5   2   10.44    6.42
  -2  -5 -17    1.24    1.14
  -2  -5 -17   -0.58    1.55
  -3   5 -18    3.37    2.09
  -3  -5 -18    1.28    1.34
   8   5  -8   37.82    3.09
   8  -5  -8   37.31    3.24
   8  -5  -8   38.39    3.98
   8   5  -8   36.75    3.36
   7   5  -9   29.95    3.09
   7   5  -9   32.25    3.22
   7  -5  -9   33.97    2.97
   7  -5  -9   39.02    3.40
   6   5 -10    4.26    1.58
  10  -5  -6    3.02    1.66
  10  -5  -6    3.16    2.54
   6   5 -10    3.66    1.47
   6  -5 -10    4.56    1.44
  10   5  -6    2.87    1.24
   5   5 -11   32.87    3.06
   5   5 -11   31.38    3.12
  11  -5  -5   35.11    4.28
  11  -5  -5   32.60    3.50
  11   5  -5   31.18    2.52
  11   5  -5   32.24    3.31
   5  -5 -11   33.89    2.89
   4   5 -12   38.39    3.22
  12  -5  -4   28.84    4.82
  12  -5  -4   28.60    3.50
  -4  -5  12   39.52    2.98
  -4  -5  12   38.79    3.65
   4  -5 -12   36.73    3.02
  13  -5  -3    7.48    2.94
  13  -5  -3    5.07    2.04
   3   5 -13    5.83    1.64
   3  -5 -13    5.14    1.49
  -3  -5  13    4.49    1.35
  13   5  -3    6.12    2.20
  -3  -5  13    4.68    1.96
   2   5 -14    6.03    1.77
  14  -5  -2    6.82    3.06
  14  -5  -2    3.72    2.01
  14   5  -2    1.55    2.31
  -2  -5  14    1.90    2.22
   2  -5 -14    4.44    1.46
  15  -5  -1    9.63    3.41
  15  -5  -1    7.68    2.31
  16  -5   0   11.54    3.75
  16  -5   0    2.85    2.21
   0   5 -16    9.00    2.25
   0  -5 -16    5.98    1.85
   0  -5 -16    6.27    1.37
  16   5   0    9.18    4.23
  17   5   1    7.38    5.85
  18   5   2    9.64    6.62
   9  -5  -8    1.98    2.05
   8   5  -9    1.01    1.58
   9  -5  -8   -0.95    1.06
   8   5  -9    1.82    1.31
   8  -5  -9    0.84    1.20
   9   5  -8    1.06    1.26
   9   5  -8    0.29    1.26
  10  -5  -7    5.85    2.39
  10  -5  -7    6.18    1.64
  10   5  -7    4.60    1.62
  10   5  -7    4.50    1.39
  11  -5  -6    5.70    1.82
  11  -5  -6    7.87    2.56
  11   5  -6    6.60    1.79
  11   5  -6    8.45    1.75
  12  -5  -5    2.97    2.39
   5   5 -12   -0.88    1.31
  12  -5  -5    1.86    1.54
   5   5 -12   -1.22    1.21
   5  -5 -12    0.50    1.26
  12   5  -5    0.93    1.48
  12   5  -5    2.17    1.00
   4   5 -13    4.38    1.57
  13  -5  -4    3.30    2.67
   4  -5 -13    5.05    1.41
  -4  -5  13    4.36    1.37
  -4  -5  13    5.42    1.91
  13   5  -4    2.15    1.85
   3   5 -14    8.91    1.97
  14  -5  -3    1.92    2.96
  -3  -5  14    7.74    2.37
  14   5  -3    1.24    2.12
   2   5 -15    2.70    1.66
  15  -5  -2    4.67    2.10
   2  -5 -15    0.27    1.45
  15   5  -2    7.83    3.12
  16  -5  -1    3.19    2.03
   1   5 -16    4.96    2.06
  16  -5  -1    8.11    3.27
  16   5  -1    4.27    3.48
   1  -5 -16    1.96    1.59
   1  -5 -16    2.36    1.18
   0   5 -17    6.79    2.14
  17  -5   0   -0.05    2.18
  17  -5   0    9.92    4.36
   0  -5 -17    4.82    1.88
   0  -5 -17    2.75    1.25
  17   5   0    2.94    5.14
  18   5   1    9.60    6.27
   9   5  -9   28.85    3.19
   9   5  -9   32.49    3.25
   9  -5  -9   33.83    3.04
   8  -5 -10   17.60    2.74
   7   5 -11   16.04    2.53
   7   5 -11   16.83    2.43
   7  -5 -11   14.75    2.18
  12  -5  -6   20.36    3.74
  12  -5  -6   16.12    2.57
  12   5  -6   16.94    2.16
  12   5  -6   16.67    3.26
  13  -5  -5   15.39    2.70
  13  -5  -5   28.55    4.83
  13   5  -5   21.83    2.05
  13   5  -5   19.13    3.45
  14  -5  -4    1.04    1.74
  14  -5  -4    5.71    2.90
   4   5 -14    2.11    1.50
  14   5  -4    4.81    2.43
   4  -5 -14    0.59    1.27
  -4  -5  14   -0.27    1.91
  -4  -5  14   -0.86    1.35
   3   5 -15    4.99    1.87
  15  -5  -3   -1.13    1.93
  15  -5  -3    6.29    3.16
  15   5  -3    3.96    2.86
   3  -5 -15    2.69    1.53
  -3  -5  15    1.71    2.46
   2   5 -16    4.16    1.99
  16  -5  -2   -0.49    2.03
  16   5  -2    0.29    3.37
   2  -5 -16    2.89    1.63
  17  -5  -1    4.65    2.32
  17   5  -1   18.73    5.33
  18   5   0    9.63    5.93
   9   5 -10    4.21    1.78
   9   5 -10    5.21    1.67
  10  -5  -9    7.48    1.74
  10   5  -9    7.12    1.87
   9  -5 -10    3.19    1.47
  10   5  -9    6.91    2.03
  11  -5  -8    5.28    2.27
   8   5 -11    5.33    1.61
   8   5 -11    4.69    1.72
   8  -5 -11    3.60    1.41
  11   5  -8    1.50    1.55
  12  -5  -7    1.20    1.34
   7   5 -12    0.91    1.51
   7  -5 -12    0.17    1.26
  12   5  -7    3.41    1.38
  12   5  -7    2.16    1.78
  13  -5  -6   -1.04    1.45
  13  -5  -6    5.72    2.70
  13   5  -6   -0.11    1.72
  13   5  -6    2.22    1.24
  14  -5  -5    6.35    2.97
  15  -5  -4    2.25    1.81
   4   5 -15    1.58    1.68
  15  -5  -4    6.32    3.19
  -4  -5  15   -1.84    2.18
  -4  -5  15   -0.83    1.53
  15   5  -4    3.07    2.79
  16  -5  -3    5.82    2.26
   3   5 -16    7.71    2.24
   3  -5 -16    5.97    1.86
   2   5 -17    3.24    1.97
   2  -5 -17    0.84    1.13
  17   5  -2    4.20    4.77
   2  -5 -17    3.58    1.79
  18   5  -1    8.69    6.06
  10  -5 -10   14.40    2.34
  10   5 -10   12.99    2.54
  10   5 -10   16.95    2.80
  11  -5  -9   14.59    2.39
  11   5  -9   14.01    2.89
  11   5  -9   15.69    3.06
  12  -5  -8   20.72    2.69
   8   5 -12   22.26    3.08
   8   5 -12   22.76    2.90
  12   5  -8   23.55    2.93
  12   5  -8   20.73    3.26
   8  -5 -12   23.19    2.62
   7   5 -13    5.71    1.66
   7   5 -13    9.33    2.12
  13   5  -7    3.59    1.53
   7  -5 -13    5.03    1.60
  14  -5  -6   18.45    3.02
  14   5  -6   27.68    2.44
  14   5  -6   23.25    3.94
  15  -5  -5    8.34    2.21
   5   5 -15    4.92    1.95
  -5  -5  15    8.59    2.62
  -5  -5  15    5.51    1.93
   5  -5 -15    5.91    1.74
   4   5 -16    5.94    2.06
  -4  -5  16    0.61    2.50
   4  -5 -16    3.30    1.75
  16   5  -4    1.04    3.45
   3   5 -17    4.85    2.11
  17  -5  -3    0.42    2.03
  17   5  -3    6.64    4.84
   2   5 -18    3.39    2.23
   2  -5 -18    0.21    1.27
  18   5  -2   -1.22    5.15
  11  -5 -10   30.82    3.24
  11   5 -10   32.62    3.50
  11   5 -10   29.83    3.61
  12  -5  -9    6.09    1.90
  12   5  -9    7.63    2.06
  12   5  -9    8.47    2.19
   8   5 -13    8.70    1.91
  13  -5  -8    7.01    1.97
   8   5 -13   12.90    2.63
   8  -5 -13    7.63    1.81
  13   5  -8    9.53    2.07
  13   5  -8   10.24    2.52
   7   5 -14    8.94    2.00
   7   5 -14   12.00    2.39
   7  -5 -14    8.93    1.93
   6   5 -15    2.13    1.86
  15  -5  -6    4.41    1.94
  -6  -5  15    3.90    1.81
  15   5  -6    9.26    2.98
  -6  -5  15    4.24    2.34
   6  -5 -15    0.50    1.61
   5   5 -16    3.40    1.88
  16  -5  -5    1.29    1.98
   5  -5 -16    2.81    1.72
  16   5  -5    1.58    3.39
  -5  -5  16    3.58    1.76
  -5  -5  16    4.79    2.70
   4   5 -17    7.76    2.32
   4  -5 -17    6.20    2.09
  18   5  -3   15.80    5.71
  12  -5 -10   10.67    2.16
  10   5 -12   10.92    2.65
  10   5 -12    8.02    2.32
  10  -5 -12    7.80    1.92
  12   5 -10   13.67    2.97
  12   5 -10   16.05    2.98
   9   5 -13   21.23    3.05
  13  -5  -9   18.01    2.76
   9   5 -13   19.86    2.90
  13   5  -9   21.68    3.24
   9  -5 -13   18.10    2.62
  13   5  -9   19.62    3.46
  14  -5  -8    5.22    1.94
  14   5  -8    6.99    2.67
  14   5  -8    8.43    2.12
   7   5 -15    5.04    2.20
  15  -5  -7    2.26    1.81
   7  -5 -15    6.15    1.81
  15   5  -7    3.60    2.67
  15   5  -7    6.55    1.56
   6   5 -16    4.09    2.08
  16  -5  -6   10.22    2.40
  -6  -5  16    5.25    2.02
  -6  -5  16    6.66    2.57
  16   5  -6   14.41    4.14
   5   5 -17    7.70    2.45
  17  -5  -5    4.54    2.37
  17   5  -5   12.58    4.78
   5  -5 -17    3.00    2.07
  18   5  -4    5.45    5.53
  11   5 -12    7.01    2.18
  11   5 -12    5.86    1.91
  11  -5 -12    4.97    1.83
  12   5 -11    2.37    2.06
  13  -5 -10   19.87    2.92
  13   5 -10   23.10    3.79
  13   5 -10   27.44    3.56
  14   5  -9   12.39    2.96
  14   5  -9   16.54    3.04
   8   5 -15    0.03    1.94
  15   5  -8    4.30    2.05
  15   5  -8    0.81    2.63
  16   5  -7   20.25    5.35
  -7  -5  16   16.78    4.32
   6   5 -17    7.81    2.39
   6  -5 -17    5.60    2.14
  17   5  -6    6.83    4.23
  -6  -5  17    4.56    2.11
  -6  -5  17    6.63    3.07
  18   5  -5    6.77    5.06
  12   5 -12    7.99    2.38
  12  -5 -12    6.02    2.01
  12   5 -12    5.40    2.04
  11   5 -13   15.31    3.13
  11   5 -13   19.98    3.50
  11  -5 -13   14.26    2.62
  10   5 -14   12.60    2.95
  10   5 -14   11.95    2.59
  10  -5 -14   11.69    2.31
  15  -5  -9   17.81    3.03
  15   5  -9   23.02    4.35
  15   5  -9   25.60    3.49
   7   5 -17    7.17    2.68
   7  -5 -17    6.39    2.22
  17   5  -7    6.78    4.15
  -7  -5  17   10.95    3.06
  -7  -5  17    5.21    2.27
  18   5  -6    9.25    4.93
  12   5 -13    3.92    2.31
  13  -5 -12    6.49    2.08
  13   5 -12    8.39    2.41
  15  -5 -10    9.84    2.45
  15   5 -10   13.06    3.56
  15   5 -10   15.75    3.38
  16   5  -9   19.68    3.38
  -8  -5  17   17.93    4.50
  18   5  -7   11.47    4.51
  13   5 -13   26.95    4.17
  13   5 -13   22.17    3.99
  13  -5 -13   17.15    2.98
  12   5 -14    8.31    2.73
  14   5 -12    0.48    2.22
  12  -5 -14    5.59    1.98
  14   5 -12    2.96    2.56
  17   5  -9   14.29    4.32
  13   5 -14    3.70    2.94
  13   5 -14   -0.15    2.32
  14  -5 -13    1.41    1.98
  13  -5 -14   -0.41    1.81
  14   5 -13    6.07    2.56
  14   5 -13    9.11    3.19
  12   5 -15    1.97    2.39
  15  -5 -12    2.01    2.07
  12   5 -15    0.59    2.52
  12  -5 -15   -1.64    1.83
  15   5 -12    4.12    2.83
  15   5 -12    7.99    2.98
  14   5 -14   13.58    3.62
  14  -5 -14    4.70    2.20
  14   5 -14    6.18    2.86
  13   5 -15    1.36    2.66
  15  -5 -13    4.70    2.39
  13   5 -15    3.34    3.00
  13  -5 -15    1.15    2.12
  12   5 -16    3.61    2.68
  12   5 -16    6.25    2.85
  12  -5 -16    3.12    2.35
  16   5 -12    0.86    2.94
  16   5 -12    4.27    2.98
   0  -6   0   76.38    4.69
   0  -6   0   79.85    5.21
   1  -6   1  103.10    6.57
   1   6   1  107.71    6.35
   1  -6   1  107.15    6.11
   2  -6   2    8.69    2.27
   2   6   2    9.70    1.57
   3   6   3   72.64    4.80
   3  -6   3   76.84    5.60
  -3  -6  -3   77.89    4.58
   4  -6   4   89.30    6.46
  -4  -6  -4   91.05    5.45
  -4  -6  -4   95.96    5.53
   4   6   4   94.34    5.70
  -5  -6  -5    2.20    0.85
   5   6   5    1.82    1.03
  -5  -6  -5    1.49    0.63
   5  -6   5    4.72    2.45
  -6  -6  -6   22.90    1.89
   6   6   6   22.73    2.74
  -6  -6  -6   22.64    2.29
   6  -6   6   27.90    4.89
  -7  -6  -7   26.05    2.01
  -7  -6  -7   29.41    2.53
   7   6   7   30.47    3.50
   7  -6   7   26.00    5.03
   8   6   8    9.72    2.16
   8  -6   8    7.49    3.52
  -8  -6  -8    8.79    1.75
   9  -6   9   -0.21    3.72
  -9  -6  -9    4.57    1.05
  10  -6  10   -4.85    4.26
 -10  -6 -10    0.44    1.00
  10   6  10    1.78    2.35
  11   6  11    8.00    4.47
 -11  -6 -11    2.72    1.16
  11  -6  11   -1.10    4.86
   0  -6   1    9.98    1.43
   0  -6  -1   11.68    1.32
   0  -6  -1   10.92    1.95
   0  -6   1   10.90    1.92
   1   6   2    2.63    1.01
   2  -6   1    1.09    1.26
   2   6   1    1.31    0.93
   1  -6   2    2.16    1.23
   1  -6   2    3.48    0.90
  -5  -6  -4    3.00    0.92
   4   6   5    5.73    1.49
   5  -6   4    6.84    2.51
  -5  -6  -4    3.09    0.65
  -4  -6  -5    4.28    0.79
   5   6   4    3.85    1.18
   4  -6   5    7.21    2.27
  -4  -6  -5    4.99    1.10
  -6  -6  -5    3.14    0.76
   6  -6   5    8.14    2.99
   5   6   6    3.55    1.22
   6   6   5    4.53    1.46
  -5  -6  -6    5.03    1.01
   5  -6   6    6.32    2.47
  -5  -6  -6    3.36    0.85
   7  -6   6    2.35    3.00
   7   6   6    1.02    1.50
   8  -6   7    1.03    2.99
   7   6   8    4.34    1.98
   8   6   7    0.72    1.46
  -7  -6  -8    2.26    0.82
  -7  -6  -8    1.82    0.85
   7  -6   8    1.99    3.07
   8   6   9   10.15    2.17
  -8  -6  -9   10.16    1.84
   9   6   8    6.36    2.22
   8  -6   9    8.92    3.85
   9   6  10    1.80    1.93
 -10  -6  -9    0.86    0.93
  10  -6   9   -0.68    4.16
   9  -6  10   -5.02    3.99
  -9  -6 -10    1.07    0.91
  10   6   9    2.80    2.47
  11  -6  10   -0.04    4.24
 -11  -6 -10    0.50    0.99
  10   6  11    4.48    2.50
  11   6  10    2.28    2.95
 -10  -6 -11    0.27    0.99
  12  -6  11   -1.90    5.17
 -12  -6 -11   -0.22    1.12
  11  -6  12   -0.35    5.18
 -11  -6 -12    1.19    1.25
   1   6  -1   52.57    3.74
   1  -6  -1   51.75    3.30
   1  -6  -1   52.13    3.79
   1   6   3  124.09    7.11
   1  -6   3  122.07    7.55
   1  -6   3  120.27    6.99
   4   6   6   34.77    2.88
   4  -6   6   38.13    4.26
  -4  -6  -6   36.61    2.66
  -4  -6  -6   38.26    2.90
   5   6   7   14.61    2.11
   5  -6   7   16.91    4.10
  -5  -6  -7   15.81    2.02
  -5  -6  -7   13.27    1.54
   6   6   8    0.42    1.26
   8  -6   6    0.18    2.92
  -8  -6  -6    0.21    0.71
  -8  -6  -6   -0.03    0.71
   8   6   6    1.18    1.40
  -6  -6  -8    0.38    0.79
   6  -6   8   -1.42    2.57
  -6  -6  -8    0.73    0.70
   8   6  10    2.04    1.86
 -10  -6  -8    4.62    1.04
  10  -6   8    6.23    4.08
   9   6  11    3.02    1.95
  11  -6   9   -3.48    4.04
 -11  -6  -9    1.89    0.96
  -9  -6 -11    3.63    1.13
  11   6   9    2.84    2.90
 -12  -6 -10    4.47    1.29
  12  -6  10    6.55    5.36
  -3  -6   0    1.41    0.44
   3  -6   0    3.02    1.57
   0  -6  -3    0.06    0.91
   0  -6  -3    0.54    0.64
   0  -6   3    0.29    0.82
   3   6   0    2.48    1.08
   0  -6   3   -0.29    1.14
   1   6   4   16.38    1.85
   1  -6   4   15.81    1.81
   1  -6   4   13.43    2.41
  -1  -6  -4   16.68    1.79
   3   6   6   17.08    1.97
  -3  -6  -6   17.27    1.77
  -3  -6  -6   15.53    1.86
   3  -6   6   21.36    3.24
   4   6   7    0.61    0.95
   7  -6   4    2.36    2.88
  -7  -6  -4    0.37    0.74
  -7  -6  -4    0.12    0.54
   4  -6   7    1.08    2.28
  -4  -6  -7    1.40    0.93
   7   6   4    0.35    1.24
  -4  -6  -7    0.72    0.76
  -8  -6  -5    5.02    0.95
  -8  -6  -5    5.23    1.06
   8  -6   5    6.88    3.04
   8   6   5    7.24    1.76
   9  -6   6    2.58    3.33
  -9  -6  -6    2.08    0.77
   6   6   9    0.98    1.32
  -6  -6  -9   -0.05    0.68
   6  -6   9   -1.70    3.07
  -6  -6  -9   -0.36    0.84
   9   6   6    3.37    1.80
 -10  -6  -7   -0.16    0.79
  10  -6   7   -2.64    3.79
   7   6  10    1.53    1.71
  10   6   7    2.27    2.19
  -7  -6 -10    0.26    0.73
  -7  -6 -10   -1.39    0.99
   7  -6  10   -3.33    3.17
  11  -6   8    0.39    4.05
 -11  -6  -8   -0.59    0.86
   8   6  11    1.53    1.83
   8  -6  11   -5.49    4.01
  -8  -6 -11    0.22    0.88
  11   6   8    0.64    2.70
  12  -6   9    4.70    4.72
 -12  -6  -9    1.60    1.05
  -9  -6 -12    0.36    1.09
  12   6   9    5.56    3.64
  13  -6  10   -0.09    5.13
 -13  -6 -10    0.17    1.20
  10  -6  13   -2.82    5.24
  13   6  10    4.67    4.08
 -10  -6 -13    0.62    1.24
   2  -6  -2   11.00    2.06
   2   6  -2   10.07    1.85
  -3  -6   1   36.72    2.51
   3  -6  -1   35.83    3.47
   1  -6  -3   48.36    3.27
   1  -6  -3   50.22    2.77
   3   6  -1   34.40    3.15
   4  -6   0  134.63    7.27
   0  -6   4   98.55    6.37
   0  -6  -4  101.44    6.45
   0  -6  -4  112.82    6.66
   0  -6   4  102.11    6.95
   0  -6  -4  109.55    6.19
   2   6   6   19.57    2.03
   6  -6   2   16.04    4.22
  -2  -6  -6   19.69    1.87
   2  -6   6   21.76    2.93
   3   6   7   30.78    2.60
  -3  -6  -7   31.45    2.48
  -3  -6  -7   33.37    2.93
   3  -6   7   33.28    3.86
   8  -6   4    5.87    3.08
   4   6   8    3.00    1.11
  -8  -6  -4    3.69    0.82
  -8  -6  -4    2.28    0.75
  -4  -6  -8    2.49    0.79
  -4  -6  -8    2.98    0.96
   4  -6   8    2.90    2.43
   8   6   4    3.14    1.46
   5   6   9   15.01    2.10
  -5  -6  -9   12.21    1.52
   5  -6   9   10.96    3.19
  -5  -6  -9   12.29    1.88
 -10  -6  -6    0.91    0.77
  10  -6   6    0.34    3.74
   6   6  10    0.56    1.27
  -6  -6 -10   -0.13    0.87
   6  -6  10   -1.97    3.11
  -6  -6 -10    0.82    0.72
  11  -6   7    5.66    4.29
   7   6  11    3.68    1.74
 -11  -6  -7    5.09    1.04
   7  -6  11   -0.03    3.63
  12  -6   8    2.11    4.55
 -12  -6  -8    3.78    1.14
  -8  -6 -12    1.41    0.99
 -13  -6  -9   -0.18    1.08
  13  -6   9   -0.09    4.76
  13   6   9    3.00    4.10
  -9  -6 -13    0.25    1.16
  -3  -6   2    4.46    0.78
   3  -6  -2    4.69    1.60
   2   6  -3    7.27    1.85
   3   6  -2    4.39    1.31
   0   6  -5   31.87    2.58
   0  -6   5   32.51    2.58
   0  -6  -5   32.19    2.58
   0  -6   5   32.52    3.16
   0  -6  -5   35.04    2.32
   0  -6  -5   35.16    2.81
   1   6   6    8.41    1.61
  -1   6  -6    6.98    1.51
   6   6   1   10.73    1.98
   1  -6   6   10.40    2.25
  -1  -6  -6    8.60    1.48
   8  -6   3    5.80    3.07
  -3   6  -8    5.03    1.50
   3   6   8    5.84    1.53
   3  -6   8    6.26    2.40
  -3  -6  -8    5.78    1.19
   8   6   3    4.91    1.52
  -9  -6  -4    0.47    0.77
   9  -6   4   -0.43    2.93
  -4   6  -9    1.22    1.30
   4   6   9    1.16    1.10
  -4  -6  -9    0.92    0.84
   9   6   4    0.70    1.39
  -4  -6  -9    0.71    0.68
   4  -6   9    0.72    2.35
  10  -6   5   11.55    3.83
  -5   6 -10    4.89    1.51
   5   6  10    4.96    1.29
  -5  -6 -10    3.91    1.10
   5  -6  10    3.66    3.10
  -5  -6 -10    2.54    0.87
 -11  -6  -6    0.27    0.78
   6   6  11    0.45    1.23
  11  -6   6   -0.69    3.76
  -6  -6 -11    1.45    0.87
  11   6   6    5.70    2.59
 -12  -6  -7    0.30    0.88
  12  -6   7   -2.03    3.89
  12   6   7    4.05    3.29
   7  -6  12   -4.54    3.73
  13  -6   8   -2.75    4.71
 -13  -6  -8    0.63    1.03
  -8  -6 -13    1.19    1.14
  14  -6   9    0.66    4.78
 -14  -6  -9   -0.81    1.18
  14   6   9    8.53    5.15
  -9  -6 -14   -0.30    1.36
   9  -6  14   -7.28    5.28
   3   6  -3    2.05    1.21
  -3  -6   3    1.39    0.28
   3  -6  -3    2.64    1.50
  -4  -6   2   10.95    0.95
   4  -6  -2   13.97    2.72
   4   6  -2    8.88    1.89
   3   6   9   10.61    1.74
  -9  -6  -3   13.14    1.26
  -3   6  -9   10.82    1.94
   9  -6   3   15.77    3.58
   3  -6   9   12.34    2.72
  -3  -6  -9    9.43    1.84
  -3  -6  -9    9.73    1.62
 -10  -6  -4   -0.23    0.64
  10  -6   4    0.83    3.37
   4   6  10    1.63    1.07
  -4   6 -10   -0.54    1.26
  10   6   4    0.64    1.66
  -4  -6 -10    0.66    0.79
   4  -6  10   -0.82    2.47
  -4  -6 -10    1.33    0.94
   5   6  11   -0.27    1.08
  11  -6   5    1.45    3.63
 -11  -6  -5    0.62    0.75
  -5   6 -11    2.00    1.40
  -5  -6 -11   -0.47    0.96
  11   6   5    3.24    2.08
  -5  -6 -11    0.78    0.78
   5  -6  11   -1.87    3.03
  -6   6 -12    2.48    1.54
  12  -6   6    4.55    4.37
 -12  -6  -6    3.19    0.95
  -6  -6 -12    1.48    0.96
  13  -6   7    4.05    4.91
 -13  -6  -7    0.38    0.95
  13   6   7    3.18    3.87
  -7  -6 -13    2.04    1.07
  14  -6   8    8.08    5.00
  14   6   8   17.43    5.41
  -4  -6   3    0.13    0.22
   4  -6  -3    1.40    1.70
   3   6  -4    0.87    1.07
   3   6  -4   -0.71    0.72
   3  -6  -4    0.28    0.88
   3  -6  -4    1.43    1.41
   4   6  -3    0.33    1.06
  -5  -6   2   30.02    1.69
   2   6  -5   21.39    2.15
   5  -6  -2   32.85    3.72
   2   6  -5   23.06    2.70
   2  -6  -5   23.39    2.29
   5   6  -2   28.62    2.62
   2  -6  -5   23.60    2.67
   6  -6  -1   23.60    4.33
   1   6  -6   23.15    2.19
  -1  -6   6   23.68    2.07
   1  -6  -6   23.72    2.18
   1  -6  -6   25.33    2.42
   6   6  -1   18.89    2.26
  -1  -6   6   22.15    2.65
  -8  -6  -1    2.54    0.59
   8  -6   1    6.75    3.04
   1  -6   8   -0.11    1.52
  -1  -6  -8    0.87    0.64
  -1  -6  -8    0.73    0.98
   8   6   1    4.89    1.47
   2   6   9   37.57    2.84
  -2   6  -9   36.00    3.19
   2  -6   9   38.15    4.18
  -2  -6  -9   40.04    3.19
  -2  -6  -9   41.48    2.98
  -3   6 -10    2.06    1.27
  10  -6   3    7.78    3.40
   3   6  10    0.61    1.01
  -3  -6 -10    0.53    0.76
  -3  -6 -10    0.78    1.07
   3  -6  10    1.14    2.26
   4   6  11    1.32    1.02
  11  -6   4    3.03    3.66
  -4   6 -11    1.76    1.35
  -4  -6 -11    1.86    0.80
  11   6   4    2.82    1.90
  -4  -6 -11    0.90    1.12
   4  -6  11    0.14    2.85
  12  -6   5    1.69    3.97
  -5   6 -12    6.30    1.70
 -12  -6  -5    2.45    0.94
  -5  -6 -12    3.77    1.48
  -5  -6 -12    3.27    1.01
   5  -6  12   -1.18    3.60
 -13  -6  -6    0.61    0.92
  13  -6   6   -0.20    4.30
  -6   6 -13    0.22    1.47
  -6  -6 -13   -0.25    0.90
  13   6   6    6.62    3.99
  14  -6   7    2.17    4.75
  14   6   7    7.89    4.95
  -7  -6 -14    1.11    1.14
   4  -6  -4   12.50    1.77
   4   6  -4   12.34    1.95
   4   6  -4    9.65    1.43
   6  -6  -2   10.35    2.86
   2   6  -6    7.46    1.43
  -6  -6   2    6.21    0.85
   2   6  -6    8.04    1.94
   2  -6  -6    7.67    1.61
   6   6  -2    7.05    1.67
   2  -6  -6    8.41    2.10
   1   6  -7   10.80    1.78
  -7  -6   1    8.89    1.10
   7  -6  -1    9.65    2.83
  -1  -6   7   10.20    1.49
  -1  -6   7    8.66    2.07
   7   6  -1    7.29    1.75
   1  -6  -7   10.60    1.61
   1  -6  -7   10.31    1.96
  -8  -6   0    3.21    0.62
   0  -6   8    1.24    0.90
   8   6   0    5.58    1.41
  -1   6  -9   17.20    2.16
   1  -6   9   15.94    3.01
  -1  -6  -9   18.72    1.97
  -1  -6  -9   18.89    2.10
  -1  -6  -9   17.74    1.51
  11  -6   3    8.36    3.61
 -11  -6  -3    5.42    1.03
  -4  -6 -12   17.16    2.30
  -4  -6 -12   12.37    2.15
   4  -6  12   13.62    3.70
  13  -6   5    2.35    4.40
  13   6   5    1.98    3.03
   5  -6  13   -2.94    3.80
  -5  -6 -13    4.64    1.65
  14  -6   6    1.51    4.67
  -6   6 -14    3.81    1.75
  14   6   6    3.57    4.51
  -6  -6 -14    3.09    1.22
  15  -6   7    3.93    4.61
  15   6   7    8.45    6.43
  -7  -6 -15    0.90    1.28
  -6  -6   3    8.32    0.84
   3   6  -6    6.07    1.52
   3   6  -6    5.56    1.32
   6   6  -3    7.54    1.79
   3  -6  -6    7.48    1.81
   3  -6  -6    4.65    1.28
   7  -6  -2    9.87    2.89
   2   6  -7    1.77    1.15
   1   6  -8    7.01    1.62
   8  -6  -1    2.39    3.06
  -1  -6   8    4.94    1.69
   1  -6  -8    6.17    1.50
  -1  -6   8    8.62    1.52
   1  -6  -8    6.50    1.40
   0   6  -9   24.53    2.40
   0  -6  -9   21.22    2.28
   0  -6   9   19.94    2.96
   0  -6  -9   22.06    2.36
 -10  -6  -1    8.38    1.56
  10  -6   1    8.74    3.57
  -2   6 -11   15.75    2.36
   2  -6  11   13.30    2.99
  -2  -6 -11   18.05    2.24
  -2  -6 -11   15.95    2.28
 -12  -6  -3    1.94    0.84
  -3   6 -12    1.49    1.42
  12  -6   3    3.73    3.65
  12   6   3    4.65    2.22
 -13  -6  -4   -0.51    0.85
  -4   6 -13    1.37    1.44
  13  -6   4    5.35    4.36
  -4  -6 -13   -0.03    0.94
  13   6   4    4.00    3.06
  -4  -6 -13   -0.38    1.18
  14  -6   5    2.62    4.66
  -5   6 -14    2.12    1.49
  14   6   5    3.49    4.06
  -6   6 -15    4.05    1.98
  15  -6   6    4.96    4.66
  -6  -6 -15   -0.62    1.11
  15   6   6    1.17    5.93
   5   6  -5   43.26    3.48
   5  -6  -5   39.73    3.22
   5   6  -5   37.11    2.85
   5  -6  -5   44.56    4.40
   3   6  -7    3.51    1.29
   7  -6  -3    1.86    1.25
   7  -6  -3    5.82    2.92
   3   6  -7    4.60    1.32
   3  -6  -7    3.98    1.23
   3  -6  -7    5.42    1.88
   2   6  -8   22.83    2.50
   2  -6  -8   24.21    2.49
  -2  -6   8   27.00    2.28
   2  -6  -8   22.78    2.89
  -2  -6   8   22.90    2.92
   9  -6  -1   28.03    5.66
   1   6  -9   28.14    2.63
   1  -6  -9   28.19    2.73
  -1  -6   9   27.34    2.39
   1  -6  -9   25.82    2.82
  -1  -6   9   29.90    3.16
   0  -6 -10    8.60    1.96
  -1   6 -11    4.51    1.45
  11  -6   1    6.75    3.40
 -11  -6  -1    3.12    0.90
  11   6   1    6.88    2.10
   1  -6  11    3.07    2.26
  -1  -6 -11    5.06    1.51
  12  -6   2    3.28    3.75
   2  -6  12    8.04    3.01
  -2  -6 -12    9.10    1.90
  -2  -6 -12   13.78    2.12
  13  -6   3    4.07    4.20
  -3   6 -13    9.96    1.99
  -3  -6 -13   11.04    2.13
  -3  -6 -13    7.08    1.48
   3  -6  13    5.51    3.57
  13   6   3    7.77    3.12
  14  -6   4    4.36    4.40
  -4   6 -14   -0.23    1.49
  14   6   4    6.85    3.76
  -5   6 -15    2.44    1.76
 -15  -6  -5   -1.44    1.10
  15  -6   5    5.56    4.48
  15   6   5    1.10    5.27
  -5  -6 -15   -0.15    1.08
  16  -6   6    7.28    4.91
  16   6   6   10.24    7.00
   5   6  -6    2.21    1.08
   5   6  -6    4.07    1.41
   5  -6  -6    3.88    2.30
   5  -6  -6    3.46    1.38
   3   6  -8    7.49    1.73
   3   6  -8    4.51    1.49
  -8  -6   3    4.76    0.72
   8  -6  -3    6.81    1.73
   3  -6  -8    7.85    1.74
   8   6  -3    8.65    1.70
   3  -6  -8    7.22    2.10
   9  -6  -2    5.25    1.84
   9  -6  -2    7.72    3.47
   2   6  -9   10.00    1.88
   2  -6  -9   11.47    2.07
   2  -6  -9    8.63    1.96
   9   6  -2    6.06    1.61
  -2  -6   9   10.37    2.33
  -2  -6   9    9.36    1.62
 -10  -6   1    3.39    0.75
  10  -6  -1    8.17    3.44
   0   6 -11    1.00    1.21
  11  -6   0   -0.54    2.96
 -11  -6   0   -1.13    0.71
  11   6   0    1.03    1.56
   0  -6 -11   -0.18    1.23
 -12  -6  -1    1.95    0.97
  12  -6   1    4.67    3.67
  -1   6 -12    1.09    1.27
  12   6   1    3.78    2.13
  -1  -6 -12   -0.16    0.85
  -1  -6 -12    0.67    1.20
  13  -6   2    7.19    3.95
 -13  -6  -2    3.05    0.97
  -3   6 -14    2.13    1.57
 -14  -6  -3   -1.00    0.88
  14  -6   3    1.06    4.23
  14   6   3    1.51    3.26
  -3  -6 -14    1.11    1.02
  -3  -6 -14    1.25    1.34
  -4   6 -15    2.89    1.69
  15  -6   4    4.55    4.42
  15   6   4    7.81    4.50
  16  -6   5   12.40    5.10
  -5   6 -16    3.94    2.01
  16   6   5    2.20    6.64
  -5  -6 -16    1.43    1.22
   6  -6  -6   71.98    4.98
   6   6  -6   69.21    4.95
   6   6  -6   68.18    4.47
   6  -6  -6   73.72    5.98
   5   6  -7    4.61    1.48
   5   6  -7    4.06    1.31
   5  -6  -7    5.65    1.61
   5  -6  -7    5.64    2.39
   4   6  -8   37.62    3.23
   4   6  -8   40.24    3.54
   4  -6  -8   38.89    3.35
   4  -6  -8   38.46    3.99
   2  -6 -10   31.95    3.24
  11  -6  -1   15.93    2.97
  11  -6  -1   15.37    3.59
 -11  -6   1   14.28    1.93
  11   6  -1   18.97    3.15
 -12  -6   0   -0.99    0.93
  12  -6   0    2.20    3.39
   0   6 -12    3.47    1.45
  12   6   0    1.38    1.89
   0  -6  12    0.92    1.99
   0  -6 -12    0.86    1.18
  13  -6   1    4.35    3.80
 -13  -6  -1    2.14    1.05
   1  -6  13    1.94    2.70
  -1  -6 -13    4.19    1.13
  -1  -6 -13    7.41    1.49
  14  -6   2    1.27    4.07
  -2   6 -14    9.00    1.88
   2  -6  14   -0.64    3.38
  14   6   2    6.94    3.24
  -2  -6 -14    5.61    1.48
  -2  -6 -14    5.01    1.24
  -3   6 -15    1.55    1.71
  15  -6   3    6.30    4.22
 -15  -6  -3   -1.23    1.13
  15  -6   3    3.43    2.35
  15   6   3    1.75    4.48
  -3  -6 -15    0.65    1.02
  -4   6 -16    4.84    2.01
  16  -6   4    3.34    2.64
  16  -6   4    5.39    4.66
  16   6   4    2.56    6.10
  -4  -6 -16    2.20    1.21
   9  -6  -4    5.81    1.78
   9  -6  -4    9.88    3.41
  10  -6  -3    5.09    3.30
  10  -6  -3    7.06    1.89
 -10  -6   3    3.33    0.82
   3   6 -10    1.30    1.26
  -3  -6  10    3.12    1.09
  10   6  -3    5.82    1.66
   3  -6 -10    1.08    1.19
  -3  -6  10    2.00    1.45
  11  -6  -2    6.12    3.35
  11  -6  -2    6.43    1.92
   2   6 -11    9.61    1.94
  -2  -6  11    7.22    2.02
  -2  -6  11    7.10    1.39
  11   6  -2    7.03    1.95
   2  -6 -11    7.14    1.66
 -12  -6   1    8.89    1.26
  12  -6  -1   14.16    3.84
  12   6  -1   14.77    3.19
 -13  -6   0   -0.15    1.01
  13  -6   0    3.62    1.94
   0   6 -13    0.96    1.39
  13  -6   0    4.35    3.80
  13   6   0    2.44    2.54
   0  -6 -13   -0.92    1.19
  14  -6   1    1.19    3.88
  14  -6   1    0.14    1.91
  -1   6 -14    2.90    1.65
 -14  -6  -1   -0.41    0.93
  -1  -6 -14    0.57    1.30
  14   6   1    4.91    3.12
  -1  -6 -14   -0.39    0.93
  15  -6   2   11.69    4.47
  15  -6   2    8.62    2.56
  -2   6 -15    1.87    1.72
  -3   6 -16    3.64    1.92
  16  -6   3    0.73    2.46
  16   6   3    1.70    5.61
   7  -6  -7   16.21    2.22
   7  -6  -7   16.79    4.32
   7   6  -7   13.14    2.10
   7   6  -7   15.40    2.33
   3   6 -11   23.92    2.56
  -3  -6  11   20.90    2.33
   3  -6 -11   21.23    2.52
  -3  -6  11   26.11    3.39
  12  -6  -2    4.93    1.91
  12  -6  -2    7.51    3.68
  12   6  -2    5.68    2.18
   0   6 -14   16.78    2.60
  14  -6   0   10.94    4.09
  14  -6   0    7.15    2.28
   0  -6  14    8.09    3.42
  14   6   0   11.35    3.29
   0  -6 -14   11.46    1.98
   0  -6 -14   13.82    2.46
 -15  -6  -1    5.66    1.33
  16  -6   2    0.47    2.30
  -2   6 -16    3.62    1.84
  16  -6   2    7.06    4.46
  16   6   2    2.72    5.68
  -3   6 -17    5.98    2.22
  17   6   3   15.73    6.59
   7   6  -8    0.18    1.37
   8  -6  -7   -0.26    1.18
   7   6  -8    0.25    1.35
   8  -6  -7    1.25    2.92
   7  -6  -8    0.56    2.42
   7  -6  -8    1.36    1.25
   8   6  -7    1.04    1.30
   8   6  -7    0.53    1.08
   6   6  -9    4.59    1.60
   9  -6  -6    2.16    1.34
   6   6  -9    3.99    1.59
   9  -6  -6    2.32    2.83
   9   6  -6    2.71    1.18
   6  -6  -9    5.52    2.26
   6  -6  -9    4.92    1.52
   9   6  -6    1.34    1.29
   5   6 -10    4.59    1.51
   5   6 -10    4.40    1.54
  10  -6  -5    0.27    1.50
  10  -6  -5   -1.16    2.71
   5  -6 -10    5.56    1.80
  10   6  -5    0.54    1.33
   5  -6 -10    4.41    1.43
  10   6  -5    1.11    0.96
   4   6 -11    4.60    1.58
  11  -6  -4    1.98    3.17
  11  -6  -4    1.08    1.54
  11   6  -4    1.06    0.98
  11   6  -4    1.31    1.65
   4  -6 -11    1.86    1.27
   3   6 -12    0.16    1.26
  12  -6  -3    4.65    1.81
  12  -6  -3    7.75    3.56
  -3  -6  12    0.11    1.11
  -3  -6  12    0.80    1.60
   3  -6 -12    0.42    1.36
  12   6  -3    4.52    1.97
 -13  -6   2    5.72    1.32
  14  -6  -1    3.95    3.41
   1   6 -14    2.59    1.65
  14  -6  -1    2.05    1.95
  14   6  -1    2.93    2.87
   1  -6 -14    0.55    1.28
  15  -6   0    4.53    3.65
   0   6 -15    3.13    1.81
  15  -6   0    1.85    2.06
   0  -6 -15   -0.07    1.30
  15   6   0    2.42    3.42
   0  -6 -15    0.96    1.13
  16  -6   1    2.17    2.36
  -1   6 -16    1.92    1.80
  16  -6   1    6.69    4.14
  -1  -6 -16    0.31    1.17
  16   6   1    6.59    5.16
  -1  -6 -16   -0.75    1.55
  -2   6 -17    5.10    2.02
  17  -6   2    5.12    2.68
  17  -6   2   12.90    4.74
  17   6   2   16.95    6.66
   8  -6  -8    6.17    2.66
   8   6  -8    5.28    1.68
   8   6  -8    4.76    1.61
   8  -6  -8    5.45    1.54
   9  -6  -7   26.36    2.95
   9  -6  -7   29.82    4.56
   9   6  -7   29.09    3.14
   9   6  -7   27.57    2.68
   6   6 -10   48.11    4.01
  10  -6  -6   52.43    5.42
  10  -6  -6   48.99    3.98
   6   6 -10   43.54    3.69
  10   6  -6   45.09    3.36
  10   6  -6   46.10    4.19
   6  -6 -10   49.93    3.75
   6  -6 -10   45.46    3.72
  11  -6  -5   21.98    5.09
  11  -6  -5   18.84    2.60
  11   6  -5   18.91    3.08
  11   6  -5   18.88    2.01
   4   6 -12    1.63    1.48
  12  -6  -4    3.48    3.06
  12  -6  -4    0.45    1.55
  12   6  -4    1.44    1.73
  -4  -6  12    0.67    1.17
   4  -6 -12    0.38    1.24
  12   6  -4    1.99    1.02
  -4  -6  12    1.54    1.69
  13  -6  -3   35.46    3.88
   3   6 -13   43.52    3.69
  13  -6  -3   41.36    5.98
  -3  -6  13   42.46    3.46
  13   6  -3   44.19    4.65
   3  -6 -13   40.72    3.45
  -3  -6  13   44.33    4.54
   2   6 -14    8.39    2.07
  -2  -6  14    7.87    2.81
   2  -6 -14    9.25    1.84
   1   6 -15    0.93    1.62
  15  -6  -1    8.28    3.68
  15  -6  -1    3.46    2.27
  15   6  -1    4.90    3.53
  16  -6   0    7.52    2.71
   0   6 -16    7.45    2.17
  16   6   0   16.08    5.55
   0  -6 -16    3.90    1.34
  17  -6   1    6.39    2.81
  -1   6 -17    5.76    2.07
  17   6   1   17.41    6.34
   8   6  -9    2.29    1.49
   8   6  -9    0.30    1.37
   8  -6  -9   -0.46    1.27
   8  -6  -9    0.82    1.94
   9   6  -8    6.65    1.96
  10  -6  -7    4.72    2.59
   7   6 -10    1.48    1.39
  10  -6  -7    1.84    1.49
   7   6 -10   -0.02    1.41
  10   6  -7    1.63    1.36
  10   6  -7    2.27    1.55
   7  -6 -10    0.24    1.22
   5   6 -12    4.75    1.71
  12  -6  -5    5.32    1.80
   5   6 -12    4.31    1.64
  12  -6  -5    3.53    2.76
  12   6  -5    5.33    1.25
   5  -6 -12    3.80    1.58
  12   6  -5    5.08    2.19
   4   6 -13    0.87    1.46
  13  -6  -4    0.54    1.66
  13  -6  -4    3.92    2.88
  13   6  -4    0.76    2.07
  -4  -6  13    0.55    1.93
  -4  -6  13   -0.17    1.36
   4  -6 -13   -1.39    1.21
  14  -6  -3    2.24    3.04
   3   6 -14    0.12    1.50
  14  -6  -3    1.37    1.92
  14   6  -3    0.63    2.59
   3  -6 -14    0.53    1.38
   2   6 -15    5.45    2.03
  15  -6  -2    3.50    3.30
  15  -6  -2   -0.77    2.07
  15   6  -2    4.18    3.50
   2  -6 -15    3.58    1.52
  -2  -6  15   -0.39    2.85
   1   6 -16    3.38    1.94
  16  -6  -1    5.14    3.84
  16  -6  -1    1.74    2.37
  16   6  -1   -0.86    4.63
   1  -6 -16    2.26    1.24
   1  -6 -16    0.80    1.51
  17  -6   0    2.26    2.50
   0   6 -17    1.94    2.15
  17   6   0    4.11    5.44
   0  -6 -17    0.89    1.28
   9   6  -9   37.72    3.89
   9  -6  -9   40.94    3.64
   9  -6  -9   49.57    4.66
   9   6  -9   42.56    3.74
  11  -6  -7   32.11    4.34
  11  -6  -7   25.00    3.01
  11   6  -7   21.16    3.66
   7  -6 -11   29.88    3.45
  11   6  -7   25.01    2.70
  12  -6  -6   15.99    2.69
  12  -6  -6   24.14    4.69
  12   6  -6   15.66    2.11
  12   6  -6   14.00    3.36
   5   6 -13   17.97    2.70
   5  -6 -13   15.64    2.43
  -5  -6  13   19.75    3.49
  -5  -6  13   14.67    2.53
  14  -6  -4    6.02    3.13
   4   6 -14   13.43    2.56
  14   6  -4    3.47    2.75
   4  -6 -14    8.52    1.90
  -4  -6  14    9.66    2.76
  -4  -6  14    7.73    1.89
  15  -6  -3   12.60    2.69
  16  -6  -2   24.51    4.20
  16   6  -2   34.01    5.95
  17  -6  -1    8.45    4.08
  17  -6  -1    0.76    2.48
   1  -6 -17    1.63    1.28
   1  -6 -17    1.84    1.89
  17   6  -1    1.38    5.36
   0   6 -18    1.83    2.36
   0  -6 -18    0.61    1.44
  10  -6  -9   18.22    2.78
  10   6  -9   24.00    2.99
   9  -6 -10   24.60    3.97
  10   6  -9   18.73    3.12
   8   6 -11    3.50    1.74
   8   6 -11    4.75    1.71
  11  -6  -8    1.74    1.66
  11  -6  -8    5.42    2.44
   8  -6 -11    4.41    1.64
  11   6  -8    0.82    1.94
  11   6  -8    1.11    1.72
  12  -6  -7    6.55    2.65
  12  -6  -7    5.92    1.85
   7   6 -12    9.24    2.14
   7   6 -12    4.90    1.78
  12   6  -7    3.25    2.13
   7  -6 -12    4.86    1.61
  12   6  -7    5.85    1.68
   6   6 -13   -0.82    1.46
   6   6 -13   -0.17    1.44
  13  -6  -6    1.25    1.87
  13  -6  -6    5.30    2.92
  13   6  -6    3.81    1.31
   6  -6 -13    1.33    1.52
  13   6  -6    2.41    2.18
   5   6 -14    3.33    1.80
  14  -6  -5    1.30    1.82
  14  -6  -5    6.85    3.20
  14   6  -5    5.53    2.82
  -5  -6  14    3.01    1.78
  -5  -6  14    5.65    2.46
   5  -6 -14    2.50    1.56
  15  -6  -4    8.18    3.40
   4   6 -15    8.27    2.19
  15  -6  -4    0.96    2.07
  -4  -6  15    5.45    1.95
  -4  -6  15    4.54    2.81
   4  -6 -15    6.23    1.76
  15   6  -4    5.22    3.22
  16  -6  -3    9.37    3.79
   3   6 -16    2.33    1.94
  16  -6  -3   -2.69    2.27
  16   6  -3    4.07    4.15
   3  -6 -16   -0.46    1.56
   2   6 -17    2.70    2.08
  17  -6  -2   -0.84    2.46
  17   6  -2    4.58    4.98
   1   6 -18    2.99    2.36
  18  -6  -1   -1.23    2.44
   1  -6 -18    0.74    1.43
  18   6  -1    4.63    7.19
  10   6 -10    4.90    1.88
  10   6 -10    5.29    1.89
  10  -6 -10    2.42    1.65
  11  -6  -9   15.68    2.64
   9   6 -11   11.25    2.30
  11   6  -9   16.16    3.18
  11   6  -9   18.51    2.83
  12  -6  -8    5.50    2.52
  12  -6  -8   -0.84    1.51
   8   6 -12    1.65    1.63
  12   6  -8   -0.97    1.74
   8  -6 -12    0.17    1.47
  12   6  -8    3.00    1.94
  13  -6  -7   19.51    3.00
  13   6  -7   23.35    3.89
  13   6  -7   25.24    2.92
  14  -6  -6   10.39    2.43
   6   6 -14   16.04    2.76
  -6  -6  14   15.74    2.41
   6  -6 -14   12.73    2.54
  14   6  -6   14.37    2.05
  14   6  -6   18.45    3.74
  15  -6  -5   -0.70    2.08
  15  -6  -5    6.72    3.27
   5   6 -15    1.67    1.77
  -5  -6  15   -0.64    1.72
  -5  -6  15    0.48    2.45
  15   6  -5   -2.63    2.80
   5  -6 -15    0.74    1.51
   4   6 -16    0.51    1.95
  16  -6  -4    1.51    2.17
  16   6  -4    4.41    4.15
  17  -6  -3    4.37    2.59
  17   6  -3   10.37    4.92
   2   6 -18    2.13    2.41
  18  -6  -2    6.02    2.68
  18   6  -2   15.35    6.74
  10   6 -11    8.87    2.16
  10   6 -11    9.47    2.20
  10  -6 -11    7.77    2.04
   9   6 -12   14.14    2.87
   9   6 -12   10.05    2.24
   9  -6 -12    8.80    2.01
   8   6 -13    1.24    1.57
   8   6 -13    3.05    1.97
  13  -6  -8   -0.05    1.60
   8  -6 -13    0.98    1.56
  13   6  -8    0.48    2.16
  13   6  -8    3.68    2.00
   7   6 -14    7.80    2.24
  14  -6  -7    5.28    2.12
   7   6 -14    4.07    1.88
   7  -6 -14    5.22    1.91
  14   6  -7    7.01    1.79
  14   6  -7    8.15    3.03
  15  -6  -6    0.03    2.01
   6   6 -15    5.17    2.15
  -6  -6  15    8.78    2.83
  -6  -6  15    4.52    1.96
  15   6  -6    0.43    2.92
   6  -6 -15    4.04    1.80
  16  -6  -5    0.36    2.28
   5   6 -16    3.91    2.01
  16   6  -5    0.51    3.92
  -5  -6  16    0.17    1.86
  -5  -6  16   -0.39    2.88
  17   6  -4   10.92    4.74
  18  -6  -3   -0.94    2.51
   3   6 -18    3.37    2.46
  18   6  -3    4.99    5.86
  10   6 -12    3.15    1.94
  12  -6 -10    4.41    1.98
  12   6 -10    5.31    2.09
  12   6 -10    7.53    2.29
   9   6 -13    2.28    1.92
  13  -6  -9    1.27    1.79
  13   6  -9    5.46    2.05
  13   6  -9    1.92    2.28
  14  -6  -8    1.18    1.84
   8   6 -14    0.87    1.87
  14   6  -8    3.74    1.86
  14   6  -8    0.77    2.24
  15  -6  -7    7.77    2.37
   7   6 -15    9.20    2.49
  15   6  -7   12.00    3.87
  -7  -6  15    5.75    2.15
   7  -6 -15    6.58    2.06
  16   6  -6   12.31    4.83
  17   6  -5    2.52    4.28
  18   6  -4   14.27    6.16
  11   6 -12   11.80    2.55
  11   6 -12   13.46    3.33
  12  -6 -11    9.62    2.31
  12   6 -11   19.09    3.48
  12   6 -11   12.24    3.28
  11  -6 -12    6.58    2.11
  10   6 -13   11.82    2.48
  10   6 -13    8.25    2.26
  10  -6 -13    7.70    2.08
  15  -6  -8    5.79    2.37
  15   6  -8    8.77    3.69
  15   6  -8    9.34    2.01
   6   6 -17    3.13    2.33
  17   6  -6   -0.71    4.49
  18   6  -5    7.37    5.24
  12   6 -12    8.04    2.46
  12  -6 -12    5.79    2.19
  12   6 -12    7.23    2.29
  14   6 -10    8.59    2.44
   9   6 -15    5.56    2.27
   9   6 -15    9.02    2.72
   9  -6 -15    8.59    2.17
  15   6  -9    4.12    2.00
   8   6 -16   11.53    2.77
   8  -6 -16    8.19    2.32
  16   6  -8    5.17    3.47
  -8  -6  16    9.29    2.55
  -7  -6  17    2.43    3.20
  17   6  -7    8.55    4.12
  -7  -6  17    2.30    2.31
  13  -6 -12   11.01    2.40
  13   6 -12    9.98    2.76
  -8  -6  17   25.69    6.02
  13   6 -13    6.33    2.72
  13  -6 -13    5.08    2.31
  12   6 -14   -0.47    2.40
  14  -6 -12    3.54    2.14
  12   6 -14    5.46    2.98
  14   6 -12    4.61    2.69
  14   6 -12    3.32    2.75
  12  -6 -14   -0.04    2.01
  10   6 -16    7.10    2.86
  10   6 -16   11.62    3.04
  16   6 -10    5.95    3.04
  10  -6 -16   11.99    2.65
  14  -6 -13   -1.44    1.99
  13   6 -14    8.46    3.10
  13   6 -14    3.12    2.82
  13  -6 -14   -0.80    2.05
  14   6 -13    2.90    2.85
  14   6 -13    5.10    3.29
  12   6 -15    4.52    2.93
  15  -6 -12   -1.42    2.15
  12   6 -15    0.09    2.74
  15   6 -12    0.41    2.73
  12  -6 -15   -0.68    2.14
  16  -6 -11   -0.65    2.26
  11   6 -16    3.87    3.01
  11   6 -16    0.34    2.75
  11  -6 -16    0.53    2.17
  16   6 -11   -0.58    3.07
  16   6 -11    5.05    2.83
   0  -7   0   -0.16    1.43
   0  -7   0    0.39    0.94
   1   7   1   35.85    3.25
   1  -7   1   31.22    3.27
   1  -7   1   32.85    2.57
   2   7   2  111.84    6.78
   2  -7   2  107.72    7.20
   3  -7   3   19.31    3.30
   3   7   3   16.54    2.47
   4  -7   4   16.54    3.63
   4   7   4   12.74    2.47
  -4  -7  -4   13.11    1.67
  -4  -7  -4   11.56    1.70
  -5  -7  -5   69.97    4.45
  -5  -7  -5   65.76    4.27
   5   7   5   69.64    4.94
   5  -7   5   62.70    5.97
   6   7   6   36.54    3.57
  -6  -7  -6   34.15    2.65
  -6  -7  -6   37.28    2.87
   6  -7   6   30.09    5.07
   7   7   7    0.27    1.57
  -7  -7  -7   -0.40    0.91
   7  -7   7   -3.23    3.10
  -7  -7  -7    0.28    0.74
  -8  -7  -8   15.05    2.16
   8  -7   8   15.62    4.55
   8   7   8   16.32    3.54
  -9  -7  -9    2.60    0.97
   9   7   9    6.03    2.51
   9  -7   9   -0.75    4.28
  10   7  10    2.50    2.48
 -10  -7 -10    0.31    1.01
 -11  -7 -11    0.24    1.11
   1  -7   0    6.08    1.22
   1  -7   0    5.73    1.76
   0  -7  -1    0.66    0.91
   1   7   2   27.14    2.82
   1  -7   2   23.15    2.82
   1  -7   2   23.92    2.13
   3  -7   2   25.78    3.52
   2   7   3   33.70    2.91
   3   7   2   22.43    2.95
   2  -7   3   32.65    3.37
   3   7   4    1.19    1.24
   3  -7   4    2.89    1.89
  -3  -7  -4    1.75    0.97
   6  -7   5    2.75    2.82
  -6  -7  -5    1.74    0.85
   5   7   6    1.24    1.70
  -5  -7  -6   -0.21    0.75
   6   7   5    3.14    1.47
   5  -7   6   -0.83    2.53
  -5  -7  -6    0.66    0.91
   7  -7   6    9.72    3.57
  -7  -7  -6    7.90    1.44
  -7  -7  -6    8.20    1.65
   6  -7   7   -0.56    3.05
   7   7   8    1.00    1.61
   8  -7   7    0.85    3.65
  -8  -7  -7    1.41    0.77
  -7  -7  -8    0.13    0.80
   8   7   7    2.13    1.91
   7  -7   8   -3.05    3.47
   9  -7   8   -5.04    3.82
  -9  -7  -8    0.35    0.85
   8   7   9    1.94    1.91
   8  -7   9   -4.96    3.93
  -8  -7  -9    2.22    0.93
   9   7   8    2.64    2.28
   9   7  10    1.46    2.25
 -10  -7  -9    0.85    1.03
  10  -7   9   -4.26    4.46
  -9  -7 -10    0.61    0.93
  10   7   9    1.56    2.53
  11  -7  10   -6.19    5.22
 -11  -7 -10    1.07    1.05
 -10  -7 -11   -0.26    1.12
   1   7  -1   48.55    3.72
  -1  -7   1   46.26    3.31
   1  -7  -1   47.01    3.96
   1  -7  -1   45.86    3.28
   0  -7  -2   52.72    3.57
   0  -7   2   54.45    3.59
   0  -7   2   50.43    4.22
   0  -7  -2   52.67    4.28
   3   7   5   70.98    4.80
  -3  -7  -5   74.33    4.70
   3  -7   5   71.72    5.70
  -3  -7  -5   70.15    4.58
   8  -7   6   15.46    4.07
  -8  -7  -6   11.19    1.58
  -8  -7  -6   14.84    1.86
   8   7   6   16.65    3.15
  -9  -7  -7    3.03    0.89
   7   7   9    3.83    1.88
   9  -7   7    0.62    4.12
   7  -7   9    0.07    3.71
  -7  -7  -9    3.90    0.97
  -7  -7  -9    2.51    1.20
   9   7   7    5.44    2.36
 -10  -7  -8    6.31    1.21
  10  -7   8    8.78    4.74
  11  -7   9    1.10    5.32
 -11  -7  -9    2.27    1.05
  -9  -7 -11    0.02    0.99
 -12  -7 -10   -0.05    1.06
  12  -7  10   -5.49    5.45
  12   7  10    0.19    3.29
 -10  -7 -12   -1.10    1.16
   1   7  -2    8.67    1.99
   2  -7  -1    6.97    1.98
   1  -7  -2    5.79    1.71
  -1  -7   2    7.28    1.39
   2   7  -1    7.26    1.81
   1  -7  -2    5.07    1.17
   6  -7   3    4.64    2.85
  -6  -7  -3    1.61    0.60
   3   7   6    2.64    1.24
   6   7   3    1.20    1.28
  -3  -7  -6    2.22    0.91
  -3  -7  -6    3.23    1.12
   3  -7   6    4.46    2.14
  -7  -7  -4    2.13    0.99
  -7  -7  -4    0.92    0.75
   7  -7   4    1.91    2.96
   4   7   7    0.51    1.24
   4  -7   7    0.18    2.38
  -4  -7  -7    0.01    0.97
  -4  -7  -7    0.10    0.69
   7   7   4    1.46    1.42
   8  -7   5   -2.50    3.10
  -8  -7  -5    0.07    0.87
  -8  -7  -5    0.72    0.65
   5   7   8    1.02    1.48
  -5  -7  -8    1.09    0.80
   8   7   5    1.98    1.61
   5  -7   8   -0.38    2.67
  -5  -7  -8    0.27    0.93
  -9  -7  -6    2.59    0.86
   9  -7   6   -0.68    3.86
   6   7   9    1.21    1.84
   6  -7   9   -3.72    3.22
  -6  -7  -9    1.27    0.80
  10  -7   7   -1.53    4.29
   7   7  10    1.14    1.78
 -10  -7  -7    1.78    0.84
  -7  -7 -10    0.64    0.87
  10   7   7    3.99    2.52
 -11  -7  -8    2.04    0.95
  11  -7   8   -3.92    4.75
  11   7   8    3.59    3.20
  -8  -7 -11    0.08    0.93
 -12  -7  -9    2.19    1.15
  12  -7   9    2.55    5.39
  -9  -7 -12    0.17    1.09
   2   7  -2   53.41    3.98
   2  -7  -2   53.24    4.37
  -3  -7   1   23.48    1.75
   3  -7  -1   25.14    3.38
  -1  -7   3   21.55    2.75
   3   7  -1   22.99    2.45
   1  -7  -3   21.30    2.71
   1  -7  -3   20.12    1.91
  -1  -7   3   18.24    2.00
   4  -7   0    2.72    2.01
   0  -7   4    3.54    0.99
   0  -7  -4    3.56    1.39
   0  -7  -4    3.22    0.95
   4   7   0    1.31    1.22
   0  -7   4    2.13    1.36
  -1  -7  -5   13.35    1.60
  -1  -7  -5   10.50    1.76
  -1  -7  -5   12.68    2.15
   1  -7   5   13.94    2.55
   2   7   6    7.09    1.84
   6  -7   2    8.98    3.01
  -2  -7  -6    5.79    1.37
   6   7   2    4.95    1.52
   2  -7   6    6.54    2.10
  -7  -7  -3    1.93    0.59
   3   7   7    0.11    1.12
  -7  -7  -3    3.57    1.08
   7  -7   3    2.73    2.99
  -3  -7  -7    0.90    0.82
   7   7   3    1.84    1.31
  -3  -7  -7    0.90    1.05
   3  -7   7    0.47    1.99
   8  -7   4   12.18    3.70
   9  -7   5    7.78    3.92
   5   7   9    5.61    1.76
  -5  -7  -9    5.19    1.27
   5  -7   9    4.57    3.19
  -5  -7  -9    4.72    1.01
  10  -7   6   12.10    4.67
 -10  -7  -6   10.67    2.04
 -11  -7  -7    0.32    0.88
  11  -7   7   -4.54    4.34
  11   7   7   -1.58    2.77
  -7  -7 -11   -0.15    0.90
 -12  -7  -8    3.40    1.09
  12  -7   8    1.60    5.30
 -13  -7  -9    1.31    1.21
  13  -7   9   -0.58    5.87
  -9  -7 -13    1.59    1.44
   3  -7  -2   12.53    3.20
  -3  -7   2    9.71    1.08
   3   7  -2   10.71    1.97
  -4  -7   1    6.04    0.93
   4  -7  -1    5.83    2.20
   4   7  -1    4.93    1.40
   5  -7   0    5.26    2.50
   0  -7  -5   10.00    1.46
   0  -7   5    9.99    2.20
   0  -7  -5   11.61    2.14
   0  -7  -5   10.46    1.77
   0  -7   5    8.88    1.45
   7  -7   2   23.02    5.17
  -8  -7  -3    2.54    0.77
  -8  -7  -3    1.88    0.96
   8  -7   3    2.80    2.96
   3   7   8    0.89    1.16
  -3  -7  -8    2.16    0.83
   8   7   3    4.40    1.53
  -3  -7  -8    2.02    1.18
   3  -7   8    2.82    2.29
   9  -7   4    2.11    3.33
  -9  -7  -4    1.91    0.82
   9   7   4    4.09    1.86
  -4  -7  -9    2.65    0.85
   4  -7   9    2.26    2.66
  10  -7   5   -0.24    3.78
 -10  -7  -5   -0.40    0.72
   5   7  10    0.50    1.35
  10   7   5    2.89    2.04
  -5  -7 -10    0.11    1.04
  -5  -7 -10    0.97    0.83
   5  -7  10   -2.59    3.25
  11  -7   6   -4.58    4.32
 -11  -7  -6    0.94    0.78
  11   7   6    5.69    2.89
  -6  -7 -11    0.76    0.91
  -6  -7 -11   -0.81    1.14
 -12  -7  -7    1.50    0.96
  12  -7   7   -2.58    5.17
  -7  -7 -12    1.33    1.07
  12   7   7    5.74    3.62
 -13  -7  -8   -0.91    1.03
  13  -7   8   -3.83    5.39
  -8  -7 -13   -0.26    1.07
  13   7   8    6.35    4.45
   3   7  -3   45.18    3.66
   3  -7  -3   44.92    4.15
  -3  -7   3   46.15    2.67
   4  -7  -2    6.91    2.27
  -4  -7   2    5.07    0.82
   4   7  -2    5.56    1.46
  -6  -7   0    5.77    1.06
   6  -7   0   10.84    3.01
   0  -7   6    4.38    1.12
   0  -7  -6    4.25    1.30
   0  -7   6    5.72    1.63
   0  -7  -6    6.55    1.26
   0  -7  -6    5.56    1.48
   6   7   0    6.26    1.52
   8  -7   2   22.59    5.16
   9  -7   3    0.92    3.14
  -9  -7  -3    1.07    0.89
   3   7   9   -0.51    1.12
  -3  -7  -9   -0.75    0.77
   9   7   3    1.15    1.61
   3  -7   9   -1.56    2.22
  -3  -7  -9    0.12    1.23
  10  -7   4   10.25    4.29
 -10  -7  -4   12.27    1.75
  11  -7   5    6.26    4.43
 -11  -7  -5    5.38    1.07
 -12  -7  -6    1.80    0.98
  12  -7   6   -1.43    4.84
  -6  -7 -12    2.45    1.08
  13  -7   7   -3.89    5.28
 -13  -7  -7   -0.72    1.00
  -7  -7 -13   -0.49    1.11
  13   7   7    3.71    4.28
   3  -7  -4    1.00    1.17
   3  -7  -4    3.60    1.87
  -5  -7   2    1.50    0.38
   2   7  -5    2.25    1.35
   5  -7  -2    3.41    2.37
   2  -7  -5   -0.54    1.00
   2  -7  -5    2.12    1.52
   5   7  -2    2.44    1.16
   1   7  -6    2.02    1.28
   6  -7  -1    1.02    2.69
   1  -7  -6    3.88    1.30
   1  -7  -6    2.30    1.37
  -1  -7   6    3.41    1.46
   6   7  -1    1.24    1.14
  -1  -7   6    3.28    1.07
   0   7  -7    4.36    1.33
   7  -7   0    5.18    3.19
  -7  -7   0    2.97    0.59
   0  -7   7    3.92    1.65
   0  -7   7    2.87    1.05
   0  -7  -7    2.97    1.29
   7   7   0    3.31    1.39
   0  -7  -7    3.46    1.34
  -8  -7  -1    7.40    1.33
  -1   7  -8    5.03    1.40
   8  -7   1    5.87    3.13
  -1  -7  -8    5.20    1.54
   1  -7   8    4.19    2.07
   8   7   1    6.82    1.71
  -1  -7  -8    5.42    1.03
  -1  -7  -8    7.54    1.98
   9  -7   2    3.64    3.39
  -2   7  -9    1.12    1.25
  -9  -7  -2    3.15    0.80
   2  -7   9    0.79    2.13
  -2  -7  -9    2.96    1.43
  -2  -7  -9    3.26    0.93
  -2  -7  -9    4.26    1.35
   9   7   2    4.49    1.82
   3   7  10    1.20    1.20
  10  -7   3   -2.14    3.71
 -10  -7  -3    0.38    0.76
  -3   7 -10    3.04    1.38
  10   7   3    1.63    1.82
  -3  -7 -10    3.70    1.51
   3  -7  10    0.63    2.66
  -3  -7 -10    2.31    0.98
  11  -7   4    0.65    4.30
 -11  -7  -4    2.29    0.83
  -4  -7 -11    3.42    0.99
  -4  -7 -11    5.89    1.61
   4  -7  11    2.40    3.31
  12  -7   5    1.35    4.47
 -12  -7  -5    0.94    0.86
  -5  -7 -12   -0.22    1.37
  12   7   5    6.76    3.46
  -5  -7 -12    0.44    0.94
  13  -7   6   -3.90    5.04
 -13  -7  -6    0.20    1.02
  13   7   6    4.78    4.15
  -6  -7 -13    1.06    1.11
  14  -7   7   -4.50    5.60
 -14  -7  -7   -0.22    1.06
  14   7   7    6.25    5.47
  -7  -7 -14    0.60    1.26
   4  -7  -4    0.93    1.24
   4   7  -4    1.25    1.16
   4  -7  -4    1.26    2.07
   3   7  -5    2.25    1.34
   5  -7  -3    4.18    2.50
  -5  -7   3    1.76    0.37
   3  -7  -5    1.23    1.33
   5   7  -3    3.29    1.30
   3  -7  -5    2.72    1.73
   2   7  -6    3.37    1.55
   2   7  -6    1.32    1.25
   2  -7  -6    1.92    1.25
   2  -7  -6    3.70    1.64
   1   7  -7   58.94    4.22
   1  -7  -7   63.20    4.42
  -1  -7   7   61.55    4.16
  -1  -7   7   62.29    4.89
   1  -7  -7   61.83    4.42
   0   7  -8    9.89    1.81
   0  -7   8   10.58    2.29
   0  -7  -8   11.34    2.30
   0  -7  -8   11.30    2.15
  -1   7  -9    0.89    1.16
   9  -7   1    2.95    3.45
  -1  -7  -9   -0.74    1.11
  -1  -7  -9    0.27    1.43
   1  -7   9   -1.21    1.76
  -2   7 -10    6.41    1.67
  -2  -7 -10    8.23    1.82
   2  -7  10    6.59    2.61
  -2  -7 -10    4.52    1.15
  -2  -7 -10    7.31    1.39
  11  -7   3    0.25    4.06
  -3   7 -11   10.62    2.22
  -3  -7 -11   10.27    1.91
  11   7   3    5.60    2.48
  -3  -7 -11   11.56    2.19
   3  -7  11    7.49    3.06
  12  -7   4    1.90    4.46
 -12  -7  -4    2.28    0.91
  -4   7 -12    1.36    1.58
  -4  -7 -12    0.29    0.99
  -4  -7 -12   -0.17    1.24
 -13  -7  -5    1.05    0.94
  13  -7   5    1.33    5.26
  -5  -7 -13   -1.40    1.37
  13   7   5    6.68    4.10
  -5  -7 -13    1.57    1.03
  14  -7   6   -1.61    5.35
  14   7   6    2.82    5.47
  -6  -7 -14    2.54    1.29
   5  -7  -4    6.32    2.66
   5  -7  -4    2.69    1.52
   5   7  -4    4.91    1.44
   3   7  -6    7.24    1.79
   6  -7  -3    3.89    2.80
   3   7  -6    7.13    1.59
   3  -7  -6    5.84    2.00
   3  -7  -6    5.51    1.58
   6   7  -3    3.45    1.35
   7  -7  -2    4.03    3.13
   2   7  -7   10.21    1.83
  -2  -7   7   10.63    1.72
  -2  -7   7    9.36    2.38
   2  -7  -7    9.67    2.11
   2  -7  -7   10.08    2.00
   8  -7  -1    3.27    3.07
   1   7  -8    9.02    1.63
   1  -7  -8    8.53    1.87
   1  -7  -8    9.86    1.96
  -1  -7   8    8.47    1.45
  -1  -7   8    9.47    2.52
   0   7  -9    0.46    1.10
  -9  -7   0   -0.05    0.53
   9  -7   0   -1.31    3.16
   0  -7   9    0.38    1.63
   0  -7  -9   -0.87    1.27
   0  -7  -9    1.24    1.47
   9   7   0    1.54    1.44
  10  -7   1   -1.79    3.43
  -1   7 -10    1.08    1.31
 -10  -7  -1   -0.05    0.67
  -1  -7 -10   -1.44    1.28
   1  -7  10   -0.98    2.06
  -1  -7 -10    2.10    1.37
  10   7   1    0.60    1.63
  11  -7   2    0.88    4.06
  -2   7 -11    2.08    1.41
   2  -7  11   -0.67    2.61
  -2  -7 -11    2.11    1.33
  -2  -7 -11    1.50    1.00
  11   7   2    1.39    2.02
  -3   7 -12    3.48    1.76
  12  -7   3   -3.40    4.03
 -12  -7  -3   -0.95    0.74
  -3  -7 -12    0.57    1.19
  12   7   3    1.27    2.69
   3  -7  12   -2.56    3.07
  -3  -7 -12    0.99    0.99
 -13  -7  -4   -0.58    0.76
  13  -7   4   -3.17    4.98
  -4   7 -13    1.34    1.62
  -4  -7 -13   -0.66    0.98
  13   7   4    5.57    3.82
  -4  -7 -13   -0.97    1.23
  -5   7 -14    3.19    1.83
  14  -7   5   -1.53    5.42
  -5  -7 -14   -2.60    2.33
  14   7   5    2.88    4.55
  -5  -7 -14   -0.87    1.06
  15  -7   6    5.09    6.15
  -6  -7 -15   -0.60    1.32
  15   7   6    2.13    6.81
   5   7  -5   13.78    1.86
   5   7  -5   16.62    2.40
   5  -7  -5   17.38    4.10
   5  -7  -5   15.77    2.25
  -6  -7   4    2.55    0.46
   4   7  -6    2.63    1.42
   6  -7  -4    5.75    1.52
   4   7  -6    3.18    1.32
   4  -7  -6    4.62    2.23
   6   7  -4    5.23    1.42
   4  -7  -6    4.35    1.45
   2   7  -8   26.92    2.51
  -2  -7   8   25.96    2.57
   2  -7  -8   30.70    2.97
   2  -7  -8   20.25    3.17
  -2  -7   8   27.11    3.32
   1   7  -9    1.86    1.21
  -1  -7   9    2.02    1.15
   1  -7  -9    4.10    1.50
  -1  -7   9    2.17    1.73
   0   7 -10    4.63    1.44
  10  -7   0   -1.48    3.74
   0  -7 -10    5.47    1.52
  10   7   0    2.62    1.77
   0  -7  10    3.86    2.07
  11  -7   1    1.75    4.08
   1  -7  11   15.88    3.84
  12  -7   2   -1.61    4.17
 -12  -7  -2   -1.09    0.72
  -2   7 -12    3.49    1.65
  -2  -7 -12    2.30    1.24
   2  -7  12   -1.55    2.79
  12   7   2   -0.10    2.57
  -2  -7 -12   -0.23    0.92
 -13  -7  -3   -0.97    0.81
  13  -7   3   -0.94    4.56
  -3   7 -13    2.33    1.64
  -3  -7 -13    0.08    0.98
  13   7   3    3.31    3.50
  -4   7 -14    6.12    2.11
  14  -7   4    4.43    5.48
  14   7   4    9.18    4.49
  -5   7 -15   13.18    2.86
  15  -7   5    8.75    5.87
  15   7   5    6.19    6.49
   6  -7  -5    9.76    3.02
   6  -7  -5    8.52    1.86
   6   7  -5    7.99    1.42
   5  -7  -6    0.63    2.60
  -7  -7   4   31.83    2.17
   7  -7  -4   36.06    3.13
   4   7  -7   31.80    2.95
   4   7  -7   31.88    3.31
   7  -7  -4   38.54    5.25
   4  -7  -7   32.97    3.07
   4  -7  -7   29.86    4.10
   7   7  -4   40.29    3.40
   3   7  -8    1.47    1.09
   3   7  -8    0.92    1.53
  -8  -7   3    3.14    0.61
   8  -7  -3    4.55    3.33
   3  -7  -8    1.12    1.25
   2   7  -9    1.02    1.07
   9  -7  -2    1.31    3.35
  -2  -7   9   -0.27    1.53
  -2  -7   9    0.29    1.15
   2  -7  -9    1.17    1.30
   9   7  -2    1.35    1.32
  10  -7  -1    0.77    3.77
   1  -7 -10    3.43    1.80
  10   7  -1    1.24    1.71
 -11  -7   0    9.02    1.78
  11  -7   0   12.45    4.37
  11   7   0   13.19    3.53
  12  -7   1    0.04    4.27
  -1   7 -12    5.89    1.80
  -1  -7 -12    2.85    1.08
  -1  -7 -12    4.21    1.44
   1  -7  12    1.56    2.66
  12   7   1    1.94    2.38
  -2   7 -13    1.92    1.59
  13  -7   2   -0.57    4.35
 -13  -7  -2   -1.36    0.81
  -2  -7 -13   -0.23    1.20
  13   7   2    1.55    2.95
  -2  -7 -13    1.07    1.06
  -3   7 -14    1.01    1.66
  14  -7   3    3.53    5.19
 -14  -7  -3   -1.18    0.96
  -3  -7 -14   -0.13    1.08
  14   7   3    0.25    3.75
  15  -7   4    3.76    5.52
  -4   7 -15    3.66    2.10
  15   7   4   11.56    6.07
   6  -7  -6    9.62    3.08
   6   7  -6   11.86    1.90
   6  -7  -6    9.80    1.97
   6   7  -6    9.04    2.28
   3  -7  -9    9.76    2.43
  10  -7  -2   -0.82    3.66
   2   7 -10    3.18    1.37
  10  -7  -2    1.77    1.52
  10   7  -2    2.14    1.67
   2  -7 -10    3.50    1.54
  -2  -7  10    3.19    1.81
  -2  -7  10    2.31    1.19
  11  -7  -1    3.29    3.96
   0   7 -12   17.51    2.48
   0  -7  12   14.43    3.81
  12   7   0   11.56    3.03
   0  -7 -12   17.22    2.28
 -13  -7  -1   -0.64    0.89
  -1   7 -13    1.40    1.64
  13  -7   1    1.19    4.31
  13   7   1    5.74    3.10
  -1  -7 -13   -0.68    0.97
  -1  -7 -13    0.28    1.24
  -2   7 -14    2.88    1.83
  14  -7   2    4.63    5.14
  -2  -7 -14    1.51    1.34
  14   7   2    8.78    4.02
  -2  -7 -14    0.93    1.15
  15  -7   3   -3.47    5.08
  -3  -7 -15    3.26    1.26
  15   7   3    9.04    5.59
  -3  -7 -15    5.70    1.80
  -4   7 -16    4.09    2.20
  -4  -7 -16    2.12    1.52
   6   7  -7   10.06    1.86
   6   7  -7   10.84    2.36
   6  -7  -7    7.35    1.66
   6  -7  -7    7.03    3.04
   9  -7  -4   13.63    3.71
  10  -7  -3    1.24    3.63
   3   7 -10    1.55    1.27
  10  -7  -3    0.55    1.41
  10   7  -3    2.42    1.56
  -3  -7  10    4.45    1.91
   3  -7 -10    4.11    1.58
  -3  -7  10    3.13    1.19
  11  -7  -2   -0.68    3.54
   1   7 -12    6.91    1.72
  12  -7  -1   -1.95    3.86
  -1  -7  12    3.91    2.39
   1  -7 -12    7.08    1.69
  12   7  -1    0.62    2.09
   0   7 -13   10.95    2.36
  13  -7   0    6.50    4.75
   0  -7 -13    7.44    1.62
  13   7   0    6.81    2.91
  14  -7   1   -0.08    2.11
  14  -7   1    0.49    4.87
  -1   7 -14    1.67    1.74
  -1  -7 -14    1.13    1.24
  -1  -7 -14    0.75    1.29
  14   7   1    2.88    3.36
  15  -7   2    4.46    5.21
  15  -7   2    2.59    2.54
  -2   7 -15    1.20    1.86
  -2  -7 -15   -0.21    1.41
  -2  -7 -15    0.09    1.17
  15   7   2    7.42    5.10
  -3   7 -16    5.80    2.27
  16  -7   3    7.41    5.19
  16  -7   3   -0.30    2.65
  -3  -7 -16    1.43    1.42
  16   7   3    7.71    5.85
   7   7  -7   17.22    2.77
   7  -7  -7   19.22    3.63
   7  -7  -7   19.06    2.49
   7   7  -7   18.89    2.47
   6   7  -8   25.79    2.63
   6   7  -8   30.46    3.28
   6  -7  -8   21.34    4.43
   6  -7  -8   28.89    2.91
   5   7  -9   47.93    3.88
   9  -7  -5   35.72    5.81
   9  -7  -5   33.42    3.39
   9   7  -5   36.34    3.81
   5  -7  -9   38.45    4.47
   9   7  -5   33.27    2.91
   4   7 -10   11.70    2.65
   4   7 -10   14.85    2.14
  -4  -7  10   12.35    2.05
   4  -7 -10   12.02    2.19
  12  -7  -2   19.15    2.88
   2   7 -12   20.07    2.55
 -12  -7   2   13.10    2.34
  12  -7  -2   20.43    4.70
  12   7  -2   19.96    3.76
   2  -7 -12   19.10    2.57
  -2  -7  12   20.21    3.82
   1   7 -13    1.56    1.50
  13  -7  -1    7.00    4.34
  13  -7  -1    3.83    2.02
   1  -7 -13    1.46    1.31
  14  -7   0    2.32    2.33
  14  -7   0    7.31    4.65
   0  -7 -14    2.83    1.25
   0  -7  14   -1.93    3.20
   0  -7 -14    4.63    1.58
  14   7   0    9.60    3.76
  15  -7   1    1.80    5.15
  15  -7   1   -0.87    2.26
  -1   7 -15    8.60    2.21
  -1  -7 -15    3.30    1.67
  -1  -7 -15    4.26    1.39
  15   7   1    5.07    4.82
  16  -7   2    3.64    5.19
  16  -7   2   -1.16    2.65
  -2   7 -16    3.08    1.97
  16   7   2    1.18    5.68
  -2  -7 -16   -0.55    1.21
   8  -7  -7    2.69    2.91
   7   7  -8    5.46    1.52
   7   7  -8    3.98    1.84
   8  -7  -7    4.75    1.48
   7  -7  -8    2.30    2.92
   8   7  -7    6.28    1.77
   7  -7  -8    4.03    1.54
   8   7  -7    6.52    1.85
   9  -7  -6    0.99    2.95
   6   7  -9   10.46    1.95
   6  -7  -9    6.37    2.62
  10  -7  -5    6.77    3.32
  10  -7  -5    8.70    2.00
  10   7  -5    6.36    1.45
  10   7  -5    7.57    2.01
  11  -7  -4    4.68    1.73
  11  -7  -4   -0.93    3.36
   4   7 -11   -0.47    1.34
  -4  -7  11    1.52    2.01
   4  -7 -11    0.51    1.38
  11   7  -4    3.84    2.02
  -4  -7  11   -0.40    1.31
  12  -7  -3    3.77    1.87
   3   7 -12    8.89    1.89
  12  -7  -3    3.41    4.00
  -3  -7  12    8.29    1.63
   3  -7 -12    6.31    1.77
  -3  -7  12   10.62    2.61
  12   7  -3    5.63    2.43
   2   7 -13    3.07    1.68
  13  -7  -2    1.83    1.82
  13  -7  -2    1.09    4.29
   2  -7 -13    3.21    1.49
  13   7  -2    0.28    2.57
  -2  -7  13    2.61    2.41
   1   7 -14    0.65    1.60
  14  -7  -1    1.91    2.22
  14  -7  -1    3.47    4.44
  14   7  -1    7.35    3.46
   1  -7 -14   -0.77    1.35
  15  -7   0    2.71    4.63
  15  -7   0    1.28    2.29
   0   7 -15    3.24    1.83
   0  -7 -15   -0.79    1.44
   0  -7 -15    1.43    1.23
  15   7   0    6.05    4.67
  16  -7   1   -1.83    2.48
  16  -7   1    8.14    4.95
  -1   7 -16    1.76    1.98
  -1  -7 -16   -0.76    1.58
  -1  -7 -16   -0.94    1.16
  16   7   1    5.12    5.33
   8  -7  -8   32.15    3.20
   8   7  -8   34.52    3.88
   8   7  -8   30.57    2.98
   8  -7  -8   25.89    4.95
   7   7  -9   28.99    2.84
   7   7  -9   31.03    3.54
   7  -7  -9   24.29    4.61
   7  -7  -9   30.31    3.13
  10  -7  -6    0.87    3.04
  10  -7  -6    2.97    1.69
   6  -7 -10    5.80    1.73
  10   7  -6    2.08    1.88
  10   7  -6    2.23    1.37
   6  -7 -10    2.34    2.34
  13  -7  -3    2.25    3.84
   3   7 -13    2.50    1.61
  13  -7  -3   -0.39    1.76
  13   7  -3    0.19    2.45
  -3  -7  13    1.87    1.58
  -3  -7  13    4.56    2.44
   3  -7 -13    2.90    1.57
  14  -7  -2    5.99    4.41
  14  -7  -2    5.73    2.28
   2   7 -14    7.95    2.13
  14   7  -2    7.47    3.62
   2  -7 -14    7.20    1.74
  -2  -7  14    4.86    3.14
   1   7 -15   15.55    2.85
  15  -7  -1    8.49    2.77
  15  -7  -1   12.77    4.84
   1  -7 -15   12.51    2.08
  -1  -7  15    5.93    3.95
  15   7  -1   15.78    4.92
  16  -7   0    0.97    2.62
  16  -7   0    7.06    4.75
   0   7 -16    4.40    2.17
  16   7   0    8.68    5.19
   8   7  -9   17.22    3.02
   9  -7  -8    9.43    3.13
   8   7  -9   15.81    2.44
   9   7  -8   11.99    2.29
   8  -7  -9   15.12    2.49
   8  -7  -9   19.01    4.68
   7   7 -10    2.20    1.43
  10  -7  -7    0.27    1.49
  10  -7  -7   -0.86    2.90
   7   7 -10   -0.01    1.62
   7  -7 -10    0.72    1.39
   7  -7 -10   -0.84    2.21
  10   7  -7    1.73    1.63
  10   7  -7    2.09    1.79
  11  -7  -6    2.65    1.74
   6   7 -11    1.45    1.49
  11  -7  -6    3.91    3.32
   6   7 -11   -0.35    1.48
  11   7  -6    4.30    2.08
   6  -7 -11    0.46    1.48
  12  -7  -5    3.31    1.78
   5   7 -12    1.96    1.49
  12  -7  -5    6.98    3.77
  -5  -7  12    1.87    1.90
  12   7  -5    6.94    2.66
  -5  -7  12    2.25    1.41
   5  -7 -12    0.32    1.44
  13  -7  -4    0.66    3.45
   4   7 -13    2.52    1.67
  13  -7  -4    2.15    1.78
   4  -7 -13    2.70    1.57
  13   7  -4    2.15    2.40
  -4  -7  13    2.31    1.54
  -4  -7  13    2.32    2.33
  14  -7  -3    3.07    2.01
   3   7 -14    1.50    1.72
  14  -7  -3    0.49    3.72
  -3  -7  14   -2.65    2.72
  14   7  -3    4.69    3.11
  15  -7  -2    3.35    2.56
  15  -7  -2    8.68    4.34
   2   7 -15    1.75    1.90
   2  -7 -15    0.27    1.48
  16  -7  -1   -0.35    2.62
   1   7 -16    0.93    2.00
  16  -7  -1    7.64    4.41
  16   7  -1    8.65    4.98
   1  -7 -16    0.82    1.33
   0   7 -17    3.58    2.33
  17  -7   0    8.84    4.91
  17  -7   0   -1.06    2.84
  17   7   0   12.08    6.53
   0  -7 -17    0.21    1.43
   9   7  -9    8.36    2.25
   9   7  -9   13.68    2.25
   9  -7  -9    9.21    2.07
   9  -7  -9   10.00    2.85
  12  -7  -6    4.93    3.30
  12  -7  -6    2.63    1.65
  12   7  -6    5.18    1.69
  12   7  -6    1.07    2.09
   5   7 -13    1.40    1.57
  13  -7  -5    4.90    2.01
  13  -7  -5    4.48    3.45
  -5  -7  13    1.12    1.64
  -5  -7  13    1.48    2.33
   5  -7 -13   -1.37    1.48
   4   7 -14    7.36    2.12
  14  -7  -4    9.50    2.47
  -4  -7  14    6.37    2.93
  -4  -7  14    3.23    1.81
   4  -7 -14    5.15    1.87
   3   7 -15   15.12    2.74
  15   7  -3    6.08    4.25
  -3  -7  15   11.13    3.73
   3  -7 -15   11.31    2.13
   2   7 -16    2.03    1.98
  16  -7  -2    5.08    2.57
  16   7  -2   13.91    5.12
  17  -7  -1    5.97    3.05
   1   7 -17    2.19    2.28
   9   7 -10    2.88    1.63
   9   7 -10   -0.75    1.71
  10  -7  -9    0.93    1.63
  10  -7  -9    1.50    2.36
  10   7  -9    2.52    1.57
   9  -7 -10    5.06    2.42
  10   7  -9    1.90    1.83
   9  -7 -10    1.55    1.66
  11  -7  -8   21.70    4.62
  11  -7  -8   23.23    3.12
  11   7  -8   19.74    3.69
  11   7  -8   21.00    2.77
  12  -7  -7    0.79    1.69
   7   7 -12    0.13    1.69
   7   7 -12    4.18    1.76
  12  -7  -7    0.10    2.71
  12   7  -7    1.40    1.75
  12   7  -7    1.81    2.13
   7  -7 -12    0.09    1.51
  13  -7  -6    1.93    1.90
   6   7 -13    4.46    1.81
   6   7 -13   -0.85    1.83
  13  -7  -6    2.77    2.95
  13   7  -6    5.34    2.67
  -6  -7  13    1.90    1.78
  13   7  -6    3.43    1.68
   6  -7 -13    1.89    1.83
  14  -7  -5    5.08    2.15
  14  -7  -5    4.55    3.50
   5   7 -14    4.31    1.98
  -5  -7  14    7.67    3.01
  -5  -7  14    2.46    1.87
  14   7  -5    4.65    3.32
   5  -7 -14    1.24    1.77
  15  -7  -4    6.68    3.69
   4   7 -15    1.49    1.77
  15  -7  -4    0.61    2.27
  15   7  -4    2.80    4.10
   4  -7 -15   -0.36    1.50
  16  -7  -3    7.25    4.38
   3   7 -16    2.10    2.02
  16  -7  -3   -0.63    2.56
  16   7  -3    5.29    4.67
   3  -7 -16   -1.47    1.67
  17  -7  -2    0.39    2.68
   2   7 -17    0.72    2.39
  17  -7  -2   11.14    4.65
  17   7  -2    7.27    5.70
   2  -7 -17    1.00    1.49
  10   7 -10    4.81    1.84
  10  -7 -10    3.73    1.82
  10   7 -10    2.60    1.94
  11  -7  -9   14.35    2.86
  11  -7  -9   20.77    4.44
  11   7  -9   15.37    2.78
  11   7  -9   13.76    3.57
  12  -7  -8   27.28    5.08
  12  -7  -8   19.26    3.11
   8   7 -12   20.26    3.48
   8   7 -12   22.13    3.04
   8  -7 -12   16.80    2.88
  12   7  -8   19.32    3.93
  12   7  -8   21.37    2.89
  13  -7  -7    1.83    2.02
   7   7 -13    3.41    1.86
  13   7  -7    3.41    2.41
  13   7  -7    5.29    2.01
  14  -7  -6    7.77    3.41
  14  -7  -6    1.65    2.16
   6   7 -14    2.55    2.10
   6  -7 -14    0.50    1.66
  14   7  -6    1.33    3.13
  -6  -7  14    3.22    1.92
  -6  -7  14    7.16    2.87
  15  -7  -5    8.98    2.77
  -5  -7  15    3.74    3.16
  15   7  -5   17.07    4.63
   4   7 -16    2.28    1.99
  16  -7  -4   -1.02    2.44
  16   7  -4    4.15    4.39
  17   7  -3    8.65    5.69
  10   7 -11    1.68    1.88
  11  -7 -10    1.04    1.89
  11   7 -10    1.90    1.76
  12  -7  -9    2.33    2.14
   9   7 -12    2.36    1.95
  12  -7  -9    6.54    2.83
   9  -7 -12   -1.02    1.70
  12   7  -9    4.41    1.88
  12   7  -9    1.43    2.23
   8   7 -13   -1.26    1.90
  13  -7  -8    1.18    1.89
   8   7 -13    1.90    1.93
   8  -7 -13    0.00    1.81
  13   7  -8    3.40    2.42
  13   7  -8    4.94    1.80
  14  -7  -7    0.83    2.14
   7   7 -14    6.49    2.16
  14   7  -7    2.12    1.86
   7  -7 -14    4.18    1.92
  14   7  -7   -0.23    2.99
  15  -7  -6    1.73    2.31
   6   7 -15    1.34    1.92
  15   7  -6    4.89    3.85
  -6  -7  15    5.29    3.14
   5   7 -16    3.46    2.16
  16  -7  -5    0.36    2.47
  -5  -7  16    0.00    2.21
  16   7  -5    1.91    4.19
  17  -7  -4    1.28    2.70
   4   7 -17    3.02    2.54
  17   7  -4    5.02    5.59
   4  -7 -17   -0.25    1.86
  11  -7 -11    0.48    2.02
  11   7 -11    3.82    2.06
  11   7 -11    1.51    2.06
  10   7 -12    4.18    2.27
  10   7 -12    6.55    2.33
  12   7 -10    5.13    2.15
  10  -7 -12    4.68    1.99
   9   7 -13    5.20    2.23
  13  -7  -9    2.47    2.06
   9   7 -13    1.54    2.13
  13   7  -9    4.04    1.81
  13   7  -9    2.12    2.44
   9  -7 -13    2.63    1.92
   8   7 -14    1.35    1.84
  14  -7  -8    0.62    2.03
   8  -7 -14    0.69    1.76
  14   7  -8    2.20    2.83
  14   7  -8    3.38    1.77
   7   7 -15    1.54    2.10
  15  -7  -7    5.60    2.41
  -7  -7  15    7.97    3.41
  15   7  -7    5.92    3.83
  16  -7  -6    4.13    2.71
  16   7  -6    8.29    4.22
  17   7  -5   14.69    5.60
  12  -7 -11   -1.90    1.77
  11   7 -12    0.07    2.12
  11   7 -12    2.78    2.22
  11  -7 -12   -1.13    1.90
  12   7 -11    3.19    2.24
  12   7 -11    1.41    2.32
   8   7 -15    3.11    2.33
   7   7 -16    3.68    2.42
  -7  -7  16    3.82    3.69
  12   7 -12    2.29    2.53
  12   7 -12    0.69    2.56
  12  -7 -12   -0.84    1.95
  11   7 -13    3.26    2.51
  11   7 -13    7.91    2.70
  13  -7 -11   -1.66    1.96
  13   7 -11    4.99    2.53
  11  -7 -13    2.32    1.98
  -8  -7  16   28.23    6.47
  12   7 -13    3.66    2.75
  12   7 -13    0.59    2.68
  13  -7 -12    0.55    2.05
  13   7 -12    4.93    2.72
  12  -7 -13   -2.20    2.04
  13   7 -12    2.12    2.61
  11   7 -14    0.29    2.60
  14  -7 -11   -0.44    2.16
  11   7 -14    4.36    2.71
  14   7 -11    3.27    2.70
  14   7 -11    4.78    2.54
  11  -7 -14    0.94    2.16
  13   7 -13    3.47    3.03
  13  -7 -13    0.63    2.40
  13   7 -13   -0.27    2.70
  14  -7 -12   -0.92    2.40
  12   7 -14    9.33    3.22
  12   7 -14    3.49    2.88
  12  -7 -14    0.48    2.41
  14   7 -12    7.35    2.91
  14   7 -12    2.64    2.87
  11   7 -15    6.42    3.08
  15   7 -11    7.20    2.63
   0  -8   0   21.96    2.22
   0  -8   0   23.50    3.22
   1  -8   1   63.51    4.98
   1  -8   1   55.53    4.04
  -1  -8  -1   58.91    4.13
  -1  -8  -1   63.97    5.06
   2  -8   2    3.26    2.01
   2   8   2    3.02    1.45
   3   8   3   12.07    2.25
   3  -8   3   14.25    3.62
  -3  -8  -3   12.81    1.84
  -4  -8  -4   24.95    2.56
  -4  -8  -4   26.49    2.53
   4  -8   4   25.79    4.36
   4   8   4   25.92    3.01
   5   8   5    0.31    1.45
   5  -8   5   -0.82    2.77
  -5  -8  -5    0.12    0.75
  -5  -8  -5    0.92    1.17
   6   8   6    3.88    1.79
  -6  -8  -6    3.59    1.19
   6  -8   6    1.37    3.14
  -6  -8  -6    1.83    0.72
   7   8   7   10.04    2.24
  -7  -8  -7    5.56    1.10
   7  -8   7    3.91    4.29
  -7  -8  -7    6.49    1.37
   8  -8   8   -4.96    4.29
   8   8   8    3.51    2.26
  -8  -8  -8    1.02    0.90
   9   8   9    1.60    2.54
  -9  -8  -9   -0.13    0.92
 -10  -8 -10   -0.62    1.01
   1  -8   0   10.99    1.80
  -1  -8   0   11.52    1.80
   1  -8   0   10.95    2.76
  -1  -8   0   11.29    2.80
   0  -8   1   14.81    2.79
   0  -8  -1   15.90    2.91
   0  -8  -1   11.95    1.91
   0  -8   1   12.64    1.85
   2  -8   1    0.54    1.82
  -1  -8  -2    0.63    1.59
   2   8   1    0.89    1.35
  -1  -8  -2   -0.39    0.92
   1  -8   2    0.24    1.55
  -3  -8  -2   10.93    1.59
   3  -8   2   12.52    2.82
   3   8   2    9.50    2.35
   3   8   4   15.68    2.59
   3  -8   4   19.02    3.85
  -3  -8  -4   16.47    2.20
  -3  -8  -4   17.94    2.13
  -5  -8  -4   13.56    2.09
   5  -8   4   11.94    3.34
  -5  -8  -4   10.79    1.93
   4  -8   5   16.16    3.22
   5   8   4   12.19    2.60
   6  -8   5   12.16    3.55
   5   8   6    6.21    1.79
  -5  -8  -6    6.52    1.41
   5  -8   6    6.02    3.15
   7  -8   6   -0.78    3.57
   6   8   7    5.77    1.95
  -7  -8  -6    2.07    1.20
  -7  -8  -6    1.45    0.77
   6  -8   7    2.82    3.62
  -6  -8  -7    3.77    0.93
   7   8   6    2.81    1.86
  -6  -8  -7    4.62    1.34
  -8  -8  -7    3.39    0.92
   8  -8   7    2.86    4.33
   8   8   9    2.34    2.21
  -9  -8  -8    0.23    0.89
  -8  -8  -9    1.60    0.98
   9   8   8    1.31    2.58
 -10  -8  -9    1.34    1.01
  -9  -8 -10    0.13    1.04
  10   8   9    3.84    3.02
 -11  -8 -10    2.29    1.18
 -10  -8 -11   -0.64    1.20
  -1  -8   1   56.28    4.67
   1  -8  -1   51.79    4.54
   1  -8  -1   51.39    3.66
  -1  -8   1   52.93    3.82
   2   8   4    1.68    1.49
  -4  -8  -2    4.29    0.81
   4  -8   2    9.49    2.76
   2  -8   4    0.90    1.91
   4   8   2    6.40    1.66
   5  -8   3    3.17    2.64
   3   8   5    6.01    1.71
  -3  -8  -5    4.07    1.16
   5   8   3    3.86    1.59
   3  -8   5    6.00    2.56
  -3  -8  -5    6.18    1.44
   7   8   5    1.43    1.70
   5  -8   7    7.78    3.47
  -8  -8  -6    2.31    0.85
   8  -8   6    0.56    4.17
  -6  -8  -8    2.96    0.94
   6  -8   8    4.25    3.89
  -6  -8  -8    4.63    1.33
   8   8   6    4.29    2.23
   7   8   9    1.43    2.00
   9  -8   7    1.97    4.79
   7  -8   9   -4.63    4.05
  -7  -8  -9    0.64    0.85
   8   8  10    0.85    2.29
 -10  -8  -8    1.26    0.99
  10  -8   8   -7.04    5.15
  -8  -8 -10    0.01    0.97
  10   8   8    2.82    2.94
 -11  -8  -9    0.27    1.03
  11   8   9    2.52    3.39
  -9  -8 -11    1.28    1.17
  -4  -8  -1    6.62    1.28
   4  -8   1    5.55    2.59
   4   8   1    4.75    1.53
  -1  -8  -4    5.44    2.22
  -1  -8  -4    6.14    1.43
   1  -8   4    5.08    2.12
   5  -8   2    2.17    2.66
  -5  -8  -2    1.39    0.61
   2   8   5    1.57    1.61
   2  -8   5    0.72    1.98
   5   8   2    2.92    1.48
  -2  -8  -5    0.77    1.21
   3   8   6   10.32    2.09
   6  -8   3    9.84    3.37
  -6  -8  -3    9.86    1.74
  -3  -8  -6   12.63    2.23
   3  -8   6    9.30    2.81
   6   8   3   11.12    2.17
  -3  -8  -6   11.16    2.17
   7  -8   4    4.30    3.83
  -7  -8  -4    7.11    1.37
   4   8   7    5.41    1.84
  -7  -8  -4    4.30    0.94
   4  -8   7    4.92    3.13
  -4  -8  -7    3.61    0.92
  -4  -8  -7    6.06    1.60
   5   8   8   -1.87    1.56
  -8  -8  -5    0.64    0.71
  -8  -8  -5    1.99    1.16
   8  -8   5   -1.09    3.94
   8   8   5   -0.54    1.88
  -5  -8  -8   -0.55    0.79
  -5  -8  -8    0.77    1.31
   5  -8   8   -3.13    3.20
  -9  -8  -6    1.84    0.81
   9  -8   6    1.05    4.21
   6   8   9   -0.49    1.79
  -6  -8  -9    0.85    0.93
   9   8   6    4.88    2.61
  -6  -8  -9   -1.59    1.22
  10  -8   7    1.88    5.45
 -11  -8  -8    0.93    0.95
  11   8   8    3.96    3.63
  -8  -8 -11    0.62    1.06
   2  -8  -2    3.23    1.97
   2   8  -2    3.04    1.51
   3  -8  -1   43.97    4.81
  -3  -8   1   43.63    2.81
   3   8  -1   39.49    3.61
  -1  -8   3   44.40    4.20
   1  -8  -3   41.21    4.26
  -1  -8   3   41.56    3.24
  -5  -8  -1    8.41    1.38
   5  -8   1    7.78    2.86
  -1  -8  -5   11.59    2.26
   5   8   1    6.57    1.81
   3   8   7   12.34    2.31
   7  -8   3    7.51    3.52
  -7  -8  -3    8.25    1.84
  -3  -8  -7   12.94    2.13
  -3  -8  -7   11.72    2.36
   3  -8   7   10.51    2.97
   7   8   3   10.96    2.28
   4   8   8    1.42    1.79
  -8  -8  -4    2.80    1.20
   8  -8   4    1.56    4.12
  -8  -8  -4    2.52    0.78
   8   8   4    4.26    2.13
  -4  -8  -8    0.33    1.44
   4  -8   8   -2.40    2.73
  -4  -8  -8    0.19    0.89
   9  -8   5   -4.85    4.29
  -9  -8  -5    0.10    0.75
   5   8   9   -1.71    1.66
   9   8   5   -0.39    2.24
  -5  -8  -9    0.08    0.84
  -5  -8  -9   -0.29    1.46
 -10  -8  -6    2.53    0.89
  10  -8   6   -2.27    4.99
   6   8  10    1.02    1.76
  -6  -8 -10   -0.71    1.45
  -6  -8 -10    0.02    0.90
  10   8   6    6.32    3.07
 -11  -8  -7    0.34    0.87
  -7  -8 -11   -0.06    0.97
  11   8   7    2.69    3.58
 -12  -8  -8   -1.23    0.98
  12   8   8    2.42    4.15
  -8  -8 -12   -0.66    1.13
   0  -8  -5    8.36    1.82
   0  -8   5   10.38    2.28
   0  -8   5   10.36    1.73
   0  -8  -5   11.14    2.52
   0  -8  -5   10.29    1.62
  -1  -8  -6    1.39    2.02
   7  -8   2   -0.65    3.15
  -7  -8  -2   -0.27    0.58
   2  -8   7    0.75    2.18
  -2  -8  -7    2.05    1.37
  -2  -8  -7   -0.12    1.53
   7   8   2    0.29    1.47
   8  -8   3   14.04    4.25
   9  -8   4    5.56    4.23
  -4  -8  -9   -0.30    1.57
   4  -8   9   -2.26    3.04
 -10  -8  -5    0.98    0.80
   5   8  10   -0.22    1.83
  10  -8   5   -5.14    4.49
  10   8   5    3.64    2.80
  -5  -8 -10    0.74    0.91
  -5  -8 -10    0.19    1.51
 -11  -8  -6    0.02    0.89
  11  -8   6   -2.23    5.20
  -6  -8 -11   -0.95    0.95
  11   8   6    3.86    3.42
  12  -8   7   -2.18    5.87
 -12  -8  -7    3.48    1.12
  12   8   7   11.81    4.74
   3   8  -3    3.18    1.46
  -3  -8   3    1.46    0.45
   3  -8  -3    2.90    2.13
   6  -8   0    8.74    3.09
   0  -8  -6    1.05    1.46
   0  -8  -6    1.34    1.87
   0  -8   6    1.40    1.67
  -7  -8  -1    0.51    0.52
   7  -8   1   -1.66    3.20
  -1  -8  -7   -0.45    1.10
   1  -8   7   -1.14    1.79
  -1  -8  -7    3.28    1.78
   7   8   1    0.13    1.36
  -1  -8  -7    0.36    1.52
   8  -8   2    4.50    4.03
  -8  -8  -2    4.97    0.93
  -2  -8  -8    6.78    1.82
  -2  -8  -8    9.23    2.12
  -2  -8  -8    7.35    1.47
   2  -8   8    5.37    2.57
  -9  -8  -3   17.19    2.72
  -9  -8  -3   14.62    2.00
   9  -8   3   13.18    4.51
   9   8   3   13.28    3.50
  -3  -8  -9   16.79    3.17
 -10  -8  -4    2.21    0.80
  10  -8   4   -1.76    4.31
   4   8  10   -0.18    1.63
  10   8   4    5.74    2.61
  -4  -8 -10    1.17    1.02
  -4  -8 -10    0.07    1.36
 -11  -8  -5    0.47    0.82
  11  -8   5   -4.73    5.14
  -5  -8 -11   -0.52    1.29
  -5  -8 -11    1.55    1.07
  11   8   5    4.44    3.19
 -12  -8  -6    1.77    0.99
  12  -8   6   -4.19    5.73
  -6  -8 -12    1.14    1.13
  12   8   6    7.13    4.33
 -13  -8  -7   -0.86    1.13
  13   8   7    0.03    5.05
  -7  -8 -13    1.93    1.34
   4  -8  -3    3.03    2.38
  -4  -8   3    2.15    0.43
   3   8  -4    2.00    1.44
   3  -8  -4    1.13    2.11
  -3  -8   4    1.32    0.37
   4   8  -3    3.88    1.53
   2  -8  -5   13.50    3.37
  -2  -8   5   16.23    2.83
   2  -8  -5   12.38    2.16
  -2  -8   5   14.00    1.97
   6  -8  -1    2.23    2.93
  -1  -8   6    6.44    1.96
   1  -8  -6    5.29    2.14
  -1  -8   6    4.70    1.30
   1  -8  -6    3.56    1.60
   8  -8   1    3.27    3.65
   8   8   1    5.49    1.99
   9  -8   2   -0.77    3.73
  -9  -8  -2    0.91    0.88
   2  -8   9   -1.04    2.67
  -2  -8  -9    2.53    1.47
  -2  -8  -9    1.89    0.97
   9   8   2    0.35    2.02
  -2  -8  -9    2.68    1.12
  10  -8   3   -1.76    4.18
 -10  -8  -3    2.78    0.85
  -3  -8 -10    1.81    0.97
  -3  -8 -10    1.78    1.24
  11  -8   4    4.40    5.58
 -11  -8  -4    4.07    0.95
  -4  -8 -11    1.07    1.32
  12   8   5    0.29    3.66
  -5  -8 -12   -2.26    1.38
  -5  -8 -12    1.58    1.08
  13  -8   6   -6.30    5.64
 -13  -8  -6   -1.21    0.98
  -6  -8 -13   -0.29    1.08
  13   8   6    4.71    4.82
  -4  -8   4   25.03    1.49
   4  -8  -4   20.79    4.12
   4  -8  -4   18.91    2.45
   4   8  -4   23.07    3.02
   5  -8  -3    2.10    2.50
   3  -8  -5   10.22    2.53
   3  -8  -5   10.47    1.96
   0  -8  -8   10.38    2.61
  10  -8   2   -0.26    4.31
 -10  -8  -2   -0.63    0.74
  -2  -8 -10    1.25    1.30
  -2  -8 -10    2.01    0.97
  10   8   2    2.56    2.30
   2  -8  10   -1.24    2.74
 -11  -8  -3    1.86    0.85
  11  -8   3   -0.58    5.16
  11   8   3    5.46    3.01
   3  -8  11   -3.51    3.00
  -3  -8 -11   -0.38    0.98
  -3  -8 -11    0.82    1.23
 -12  -8  -4   -1.50    0.80
  12  -8   4   -7.20    5.25
  12   8   4    0.62    3.47
  -4  -8 -12   -0.21    1.32
  -4  -8 -12    0.41    1.10
 -13  -8  -5   -0.98    0.96
  13  -8   5   -7.27    5.56
  -5  -8 -13    2.91    1.25
  13   8   5    8.96    4.88
 -14  -8  -6   -0.38    1.12
  -6  -8 -14    1.64    1.42
   4   8  -5    3.36    1.58
   4  -8  -5    2.61    2.28
   4  -8  -5    5.16    1.51
   3  -8  -6    8.06    2.75
   2  -8  -7   31.90    3.10
  -2  -8   7   34.06    3.98
   2  -8  -7   27.27    3.71
  -2  -8   7   36.08    2.96
  -8  -8   1    0.61    0.55
   8  -8  -1   -1.03    3.21
  -1  -8   8    0.36    1.75
   1  -8  -8    1.18    1.31
   8   8  -1    2.02    1.63
  -1  -8   8    0.31    1.14
   9  -8   0   -1.43    3.59
   0   8  -9    3.97    1.43
   0  -8  -9    4.68    1.59
   0  -8  -9    2.57    1.76
   9   8   0    1.24    1.79
   0  -8   9    3.30    2.27
  -1   8 -10    6.38    1.71
  10  -8   1    6.09    4.78
   1  -8  10    4.65    2.86
  -1  -8 -10    6.18    1.58
  10   8   1    7.88    2.43
  11  -8   2   -1.88    4.85
  -2   8 -11    4.40    1.75
   2  -8  11   -0.61    2.98
  -2  -8 -11    2.87    1.15
  11   8   2    3.20    2.55
  -2  -8 -11    4.34    1.47
 -12  -8  -3    0.49    0.86
  -3  -8 -12   -1.54    1.14
  -3  -8 -12   -0.05    1.10
  12   8   3    5.04    3.49
  13  -8   4   -4.93    5.51
  -4  -8 -13    2.06    1.17
  -4  -8 -13   -1.12    1.44
  13   8   4    1.07    4.20
  14  -8   5   -7.24    6.17
 -14  -8  -5   -1.47    1.01
  14   8   5    0.85    5.93
  -5  -8 -14   -0.27    1.28
   5  -8  -5   12.19    2.05
   5  -8  -5    9.77    2.84
   5   8  -5   13.12    2.64
   6  -8  -4    8.57    1.77
   6  -8  -4    6.29    3.01
   6   8  -4    6.06    1.77
   3   8  -7    0.99    1.15
   7  -8  -3   -1.94    3.02
   3   8  -7   -0.14    1.66
  -3  -8   7   -0.26    1.09
   3  -8  -7    0.22    1.28
   7   8  -3    1.16    1.45
   8  -8  -2   19.86    5.33
   9  -8  -1    2.29    3.83
   9   8  -1    7.50    2.21
   1  -8  -9   10.73    2.80
  10  -8   0   -2.37    4.39
 -10  -8   0   -0.88    0.66
   0   8 -10    1.34    1.41
   0  -8 -10    0.99    1.44
   0  -8  10   -1.60    2.23
  10   8   0   -0.68    1.85
  -1   8 -11    0.69    1.42
  11  -8   1   -4.17    4.65
 -11  -8  -1   -1.07    0.78
  -1  -8 -11   -0.70    1.28
  11   8   1    1.32    2.47
 -12  -8  -2   -1.05    0.77
  12  -8   2   -3.54    5.04
  -2   8 -12    0.64    1.63
  -2  -8 -12   -0.32    1.06
  -2  -8 -12    0.36    1.37
  12   8   2    3.21    3.11
  13  -8   3   -3.18    5.47
  -3   8 -13    6.25    1.96
  -3  -8 -13    2.63    1.52
  13   8   3    5.26    3.63
  -3  -8 -13    2.59    1.26
  14  -8   4   -1.49    6.15
  14   8   4    2.75    5.51
  -4  -8 -14    2.77    1.28
   6  -8  -5    4.60    1.64
   6  -8  -5    5.84    2.93
   6   8  -5    9.02    2.11
   4   8  -7   10.26    2.29
   4   8  -7    9.65    2.02
   4  -8  -7   11.01    2.14
   3   8  -8    2.40    1.35
   8  -8  -3   -0.63    3.39
   8  -8  -3    0.54    1.34
   8   8  -3    1.36    1.64
  -3  -8   8    3.52    1.36
   3  -8  -8    4.15    1.59
  -3  -8   8    5.80    2.09
   9  -8  -2    0.42    3.75
   2  -8  -9    6.91    1.84
   9   8  -2    3.03    1.90
  -2  -8   9    6.23    1.60
   1   8 -10   11.26    2.07
   1  -8 -10   12.10    2.34
  -1  -8  10    7.92    2.73
  11  -8   0   -1.27    4.69
 -11  -8   0   -0.21    0.93
   0   8 -11    1.85    1.58
   0  -8 -11    3.78    1.40
   0  -8  11    0.05    2.55
  11   8   0    1.93    2.21
  -1   8 -12   -0.10    1.62
  12  -8   1   -6.28    5.20
  -1  -8 -12   -0.71    1.08
  -1  -8 -12   -0.78    1.23
  12   8   1   -0.39    2.91
  13  -8   2   -1.91    5.18
  -2   8 -13    4.78    2.02
  -2  -8 -13    4.01    1.34
  -2  -8 -13    2.68    1.45
  13   8   2    0.74    3.74
  -3   8 -14    5.95    2.23
  14  -8   3   -3.07    5.86
  -3  -8 -14   -0.31    1.55
  14   8   3    7.00    4.91
  -3  -8 -14    1.63    1.26
   6   8  -6   23.88    3.34
   6  -8  -6   24.27    3.68
   6  -8  -6   27.16    2.89
   7  -8  -5    9.04    3.22
   4   8  -8    2.01    1.35
   8  -8  -4   -3.19    3.24
   8  -8  -4    1.22    1.36
   4   8  -8    0.83    1.69
   4  -8  -8    2.34    1.36
   8   8  -4    1.61    1.67
   3   8  -9   14.18    2.23
   9  -8  -3    9.16    2.07
   9  -8  -3   11.87    4.25
   9   8  -3   12.47    3.10
   3  -8  -9   13.44    2.36
  -3  -8   9   11.21    1.96
 -10  -8   2    8.95    1.83
  10  -8  -2   17.68    5.13
  10  -8  -2   14.41    2.59
   1   8 -11    1.65    1.41
  11  -8  -1   -4.06    4.76
   1  -8 -11   -0.48    1.53
  -1  -8  11   -0.71    2.28
  11   8  -1    2.28    2.07
  12  -8   0   -2.62    4.93
   0   8 -12    2.25    1.69
   0  -8 -12    3.41    1.49
  12   8   0    4.10    2.80
   0  -8  12   -3.55    2.83
 -13  -8  -1   -1.51    0.96
  13  -8   1   -0.15    5.19
  13   8   1    6.03    3.52
   1  -8  13   -2.91    3.39
  -2   8 -14    4.12    2.01
  14  -8   2   -3.13    6.04
  -2  -8 -14    2.03    1.52
  14   8   2    9.69    5.41
  -2  -8 -14    2.23    1.33
  15  -8   3   -3.13    6.09
  -3   8 -15    2.21    2.04
  -3  -8 -15    0.20    1.41
   7  -8  -6   16.54    3.49
   5   8  -8    2.96    1.43
   8  -8  -5   -0.27    1.37
   8  -8  -5   -1.28    3.26
   5   8  -8    1.95    1.76
   8   8  -5    0.82    1.68
   5  -8  -8   -3.58    2.70
   5  -8  -8    0.95    1.46
   4   8  -9    2.85    2.00
   9  -8  -4    3.39    1.61
   9  -8  -4   -1.57    3.88
   4   8  -9    3.63    1.47
  -4  -8   9    2.19    1.54
   9   8  -4    1.70    1.96
   4  -8  -9    2.31    1.60
   3   8 -10   20.22    2.62
   3  -8 -10   22.98    2.88
  -3  -8  10   23.41    2.77
  -3  -8  10   27.94    4.07
  11  -8  -2    3.38    1.69
   2   8 -11    6.40    1.75
  11  -8  -2   -3.34    4.62
   2  -8 -11    6.02    1.72
  -2  -8  11    4.45    1.59
  11   8  -2    0.65    2.18
  -2  -8  11    7.15    2.73
  12  -8  -1    1.32    1.82
 -12  -8   1   -1.34    1.16
   1   8 -12    1.46    1.59
  12  -8  -1    1.76    4.72
  12   8  -1    1.46    2.76
   1  -8 -12   -0.74    1.39
   0   8 -13    2.34    1.78
  13  -8   0   -3.09    5.27
 -13  -8   0   -1.35    1.14
  13  -8   0    2.21    2.15
   0  -8 -13    0.08    1.32
   0  -8  13   -4.24    3.23
  13   8   0    3.44    3.32
  14  -8   1    0.82    2.28
  14  -8   1   -2.90    6.02
  -1  -8 -14    2.64    1.53
  -1  -8 -14    1.05    1.32
  14   8   1    3.79    4.37
  15  -8   2    2.58    2.83
  -2   8 -15    2.75    2.14
  15  -8   2    1.26    6.07
  -2  -8 -15    0.51    1.41
  15   8   2    4.83    5.28
   7   8  -7    4.21    1.96
   7  -8  -7    3.93    1.63
   7  -8  -7   -0.07    2.89
   7   8  -7    5.03    1.61
   6   8  -8   -0.41    1.68
   6   8  -8    2.00    1.28
   8  -8  -6    1.61    3.39
   6  -8  -8    0.85    1.43
   5   8  -9   15.85    2.33
   5   8  -9   14.19    3.40
   9  -8  -5   19.93    2.75
   5  -8  -9   12.65    2.42
   4   8 -10    9.89    2.14
  -4  -8  10   10.42    1.99
  11  -8  -3    9.89    4.69
   3   8 -11    2.34    1.53
   3  -8 -11    0.49    1.53
  -3  -8  11    3.32    1.48
  -3  -8  11    2.89    2.31
 -12  -8   2    0.69    1.32
   2   8 -12    3.28    1.60
  12  -8  -2    4.93    4.77
  -2  -8  12   -0.89    2.59
   2  -8 -12    2.26    1.64
   1   8 -13    4.69    1.91
  13  -8  -1    0.61    1.96
  13  -8  -1   -5.47    4.62
   1  -8 -13    2.06    1.57
  13   8  -1    1.91    3.25
  -1  -8  13   -3.02    2.91
   0   8 -14    6.39    2.13
  14  -8   0    1.45    5.86
  14  -8   0    1.54    2.44
   0  -8 -14    5.61    1.68
  14   8   0    5.50    4.36
   0  -8 -14    2.12    1.46
  15  -8   1    3.67    2.82
  -1   8 -15    1.55    2.04
  15  -8   1    2.44    6.09
  -1  -8 -15    2.66    1.44
  15   8   1    9.10    5.37
   8  -8  -7    3.82    3.31
   7   8  -8    7.04    1.71
   7   8  -8    9.37    2.47
   8  -8  -7    6.09    1.78
   8   8  -7    8.70    2.49
   8   8  -7    8.31    1.71
   7  -8  -8    7.26    1.80
   9  -8  -6    2.09    1.68
   9  -8  -6   -2.57    3.46
   6   8  -9    4.23    2.16
   6   8  -9    5.81    1.63
   6  -8  -9    2.88    1.67
   9   8  -6    2.89    2.00
   5   8 -10   27.59    2.85
   5   8 -10   22.49    3.71
   5  -8 -10   19.84    5.09
   5  -8 -10   28.89    3.17
  11  -8  -4   -0.17    3.99
   4   8 -11    5.16    1.70
  11  -8  -4    1.88    1.77
  11   8  -4    1.36    2.27
   4  -8 -11    5.10    1.86
  -4  -8  11   10.17    2.74
  -4  -8  11    6.94    1.74
  13  -8  -2   -4.74    4.62
   2  -8 -13    6.30    1.83
  -2  -8  13    3.53    2.99
  13   8  -2    0.43    2.94
  14  -8  -1    1.88    2.29
   1   8 -14    6.54    2.18
  14  -8  -1   -1.63    5.18
  14   8  -1    1.64    3.93
   1  -8 -14    5.12    1.76
  -1  -8  14   -1.59    3.62
   0   8 -15    2.09    2.02
  15  -8   0    1.86    2.65
  15  -8   0    2.09    5.64
   0  -8 -15   -1.46    1.53
  15   8   0    4.20    5.06
   0  -8 -15    1.60    1.44
   8   8  -8    0.67    1.85
   8   8  -8    1.34    1.34
   8  -8  -8    1.56    1.55
   9  -8  -7    6.66    3.48
   7   8  -9    7.07    2.36
   9  -8  -7   11.49    2.41
   7  -8  -9    2.32    3.11
   7  -8  -9    7.73    2.04
   6   8 -10   15.25    3.28
  10  -8  -6    9.17    2.32
   6  -8 -10   13.98    2.69
   6  -8 -10   11.74    4.17
  10   8  -6   10.15    2.71
   5   8 -11    6.70    1.85
  11  -8  -5    2.68    1.87
  11   8  -5    2.59    2.48
   5  -8 -11    6.58    1.94
  -5  -8  11    8.42    2.52
  -5  -8  11    6.01    1.74
  12  -8  -4    1.59    4.16
   4   8 -12    2.90    1.62
  12  -8  -4    2.59    2.01
  -4  -8  12    4.24    2.58
  12   8  -4    4.66    2.62
  -4  -8  12    4.57    1.81
   4  -8 -12    1.00    1.57
  13  -8  -3    9.85    5.16
  13  -8  -3   10.78    2.47
  -3  -8  13    5.60    1.84
   2   8 -14    3.58    2.04
  14  -8  -2    2.33    2.19
  14  -8  -2   -3.36    4.65
   2  -8 -14    3.54    1.74
  14   8  -2    4.87    4.16
  15  -8  -1    2.12    2.62
   1   8 -15    1.35    1.92
  15  -8  -1   -2.65    5.02
   1  -8 -15   -1.58    1.55
  15   8  -1    7.24    5.00
   0   8 -16    3.12    2.36
  16  -8   0    1.83    2.78
  16  -8   0    7.09    5.78
  16   8   0    7.75    5.84
   0  -8 -16   -1.41    1.83
   0  -8 -16    0.43    1.61
   8   8  -9    3.03    2.10
   9  -8  -8    5.88    1.89
   8   8  -9    5.30    1.67
   9  -8  -8   -0.62    3.21
   9   8  -8    5.94    1.65
   9   8  -8    4.61    2.23
   8  -8  -9    3.65    1.82
   7   8 -10    9.72    1.96
   7   8 -10    9.55    2.56
  10  -8  -7   13.34    4.04
  10   8  -7   16.71    3.78
   7  -8 -10    4.16    3.44
   7  -8 -10    9.41    2.12
  11  -8  -6    4.53    2.03
   6   8 -11    4.97    1.78
   6   8 -11    3.24    2.14
  11  -8  -6   -0.45    3.62
   6  -8 -11    4.07    1.81
  11   8  -6    8.65    2.80
  12  -8  -5    4.31    4.38
   5   8 -12    3.82    1.76
  12  -8  -5    8.05    2.21
  -5  -8  12    3.56    1.86
   5  -8 -12    2.73    1.89
  -5  -8  12    6.63    2.78
   4   8 -13    5.69    1.96
  13  -8  -4    5.33    2.12
  13  -8  -4   -0.08    4.33
   4  -8 -13    4.00    1.80
  -4  -8  13    2.43    3.04
  13   8  -4    8.15    3.48
  14  -8  -3    3.71    5.12
   3   8 -14    2.76    1.86
  14  -8  -3    4.75    2.42
  -3  -8  14   -1.79    3.29
  14   8  -3    8.15    4.26
   3  -8 -14   -0.71    1.57
  15  -8  -2    0.54    2.47
   2   8 -15   -3.04    1.91
  15  -8  -2    0.30    4.85
  15   8  -2    2.74    4.32
   2  -8 -15   -0.99    1.59
   1   8 -16    1.44    2.37
  16  -8  -1    4.56    5.01
  16  -8  -1   -1.90    2.63
  16   8  -1    5.89    5.58
   1  -8 -16   -0.62    1.64
   9  -8  -9    4.18    1.93
   9   8  -9    4.29    1.70
   9   8  -9    4.60    2.40
  11  -8  -7    8.32    3.88
  11  -8  -7   14.18    2.86
  12  -8  -6    6.72    4.20
  12  -8  -6    8.90    2.33
  12   8  -6   15.63    4.15
   5   8 -13    7.06    2.13
  13   8  -5    4.74    3.21
   5  -8 -13    5.64    1.99
  -5  -8  13    6.35    2.18
  -5  -8  13   10.04    3.18
   4   8 -14    3.66    1.95
  14  -8  -4    3.64    4.65
  14  -8  -4    2.78    2.19
  -4  -8  14    4.00    2.06
  14   8  -4    4.37    4.00
   4  -8 -14    4.14    1.79
  -4  -8  14    3.64    3.45
  15  -8  -3    5.68    4.73
  15  -8  -3    3.58    2.56
   3   8 -15    2.68    1.98
   3  -8 -15   -0.58    1.66
  15   8  -3    9.30    4.53
  16  -8  -2    4.22    4.70
  16  -8  -2    2.71    2.81
   2   8 -16    1.05    2.36
   2  -8 -16   -0.58    1.68
  16   8  -2    6.46    5.59
   9   8 -10    4.18    1.77
  10  -8  -9    6.51    2.17
  10  -8  -9    4.66    3.19
  10   8  -9    7.03    2.49
   9  -8 -10   -0.32    2.97
   9  -8 -10    1.18    1.86
  10   8  -9    8.37    2.01
   8   8 -11    1.26    2.10
   8   8 -11    3.66    1.72
  11  -8  -8   -0.37    1.92
  11   8  -8    1.30    1.69
   8  -8 -11    1.70    1.94
  11   8  -8   -0.28    2.33
  12  -8  -7    4.05    2.06
   7   8 -12    2.38    1.67
  12  -8  -7    2.23    3.70
   7   8 -12   -0.81    1.94
   7  -8 -12    0.10    1.83
  13  -8  -6    3.47    2.19
   6   8 -13    2.08    1.91
  13  -8  -6    3.78    3.93
  -6  -8  13   -1.33    1.84
  13   8  -6    3.77    3.10
  -6  -8  13    5.66    2.99
   5   8 -14    1.92    1.97
  14  -8  -5    3.02    4.00
  14  -8  -5    1.77    2.23
  -5  -8  14   -1.95    2.03
   5  -8 -14   -1.59    1.66
  -5  -8  14    0.66    3.07
  14   8  -5   -0.23    3.48
   4   8 -15    2.07    2.09
  15  -8  -4    4.20    4.33
  15  -8  -4    0.61    2.62
   4  -8 -15   -2.39    1.58
  15   8  -4   -1.07    4.12
  -4  -8  15   -1.29    3.75
  16  -8  -3    3.75    2.84
  16  -8  -3    9.10    4.77
   3   8 -16    2.28    2.35
  16   8  -3    9.58    5.72
  10  -8 -10    7.70    3.28
  10   8 -10    5.68    2.42
  10  -8 -10    8.35    2.34
  10   8 -10    8.06    2.07
  11  -8  -9   -2.60    2.69
   9   8 -11    2.88    2.26
  11  -8  -9   -0.52    1.96
  11   8  -9    1.95    1.93
   9  -8 -11    2.98    1.98
  11   8  -9    1.41    2.29
   8   8 -12   -2.06    2.00
   8   8 -12    4.39    1.95
  12  -8  -8   -0.59    1.98
  12  -8  -8    0.36    3.15
  12   8  -8    2.21    1.75
  12   8  -8    1.14    2.76
   8  -8 -12    2.52    2.00
   7   8 -13    3.33    1.79
  13  -8  -7    6.71    2.36
  13  -8  -7    7.23    3.64
   7   8 -13    1.32    2.23
  13   8  -7    8.13    3.51
   7  -8 -13    2.54    1.95
  14  -8  -6   17.01    4.40
  14  -8  -6   10.48    2.89
  14   8  -6   16.55    4.06
  -6  -8  14    7.74    3.66
  15  -8  -5    4.09    4.19
   5   8 -15    7.43    2.44
  15  -8  -5    1.06    2.60
   5  -8 -15    1.74    1.95
  -5  -8  15    5.16    2.51
  15   8  -5    4.59    4.11
  -5  -8  15    4.11    3.96
  16  -8  -4    9.25    4.36
  16  -8  -4   -0.18    2.54
   4   8 -16    1.52    2.48
  16   8  -4   -0.27    5.12
   4  -8 -16   -2.53    1.82
  10   8 -11   -1.12    2.31
  11  -8 -10    2.29    3.11
  10   8 -11    4.99    2.01
  11  -8 -10    0.54    1.96
  11   8 -10    3.11    2.05
  11   8 -10    2.76    2.78
  10  -8 -11   -0.17    1.83
  12  -8  -9   -1.47    1.98
   9   8 -12   -0.90    2.18
   9   8 -12    0.89    1.81
  12  -8  -9    3.00    3.13
  12   8  -9    3.84    2.02
  12   8  -9   -0.83    2.88
   9  -8 -12    1.22    2.05
  13  -8  -8   -0.09    2.26
  13  -8  -8    4.06    3.49
   8   8 -13    3.29    2.00
  13   8  -8    1.57    3.03
  13   8  -8    3.03    1.92
   8  -8 -13   -2.43    1.90
  14  -8  -7    6.04    3.79
  14  -8  -7    1.80    2.29
   7   8 -14   -2.05    1.87
   7  -8 -14    1.34    1.98
  14   8  -7    1.98    3.37
  -7  -8  14    6.09    3.45
  -7  -8  14    1.99    2.31
  15  -8  -6   10.29    4.26
   6   8 -15    0.67    2.16
  15   8  -6    5.89    3.80
  -6  -8  15    4.83    4.25
   5   8 -16    0.98    2.47
  16  -8  -5    0.86    2.58
   5  -8 -16   -1.27    1.93
  16   8  -5    3.83    5.46
  -5  -8  16   -4.61    4.34
  11   8 -11    5.90    2.30
  11   8 -11    4.64    2.77
  11  -8 -11    2.75    2.15
  12  -8 -10    4.48    2.30
  10   8 -12    4.12    2.14
  10   8 -12    1.39    2.59
  10  -8 -12    0.41    2.09
  12   8 -10    6.41    2.27
  12   8 -10    1.55    2.88
   9   8 -13    4.56    2.18
  13  -8  -9   -0.61    2.02
   9   8 -13   -0.16    2.50
  13   8  -9    0.66    2.77
   9  -8 -13   -0.56    2.10
  13   8  -9    3.45    1.97
   8   8 -14    3.81    2.35
  14  -8  -8    2.86    2.50
  14   8  -8    3.02    3.25
  14   8  -8    6.86    2.09
   7   8 -15    6.11    2.40
  15  -8  -7    0.71    2.60
  -7  -8  15   11.33    4.76
  15   8  -7    0.29    3.70
  -7  -8  15    3.58    2.95
   7  -8 -15    1.50    2.19
  12  -8 -11    1.83    2.36
  11   8 -12    6.81    2.54
  11   8 -12   -0.55    2.68
  12   8 -11    0.89    2.82
  11  -8 -12    1.03    2.18
  12   8 -11    4.26    2.24
  13  -8 -10    0.42    2.13
  10   8 -13   -2.58    2.40
  10   8 -13    1.72    2.22
  13   8 -10    3.77    2.32
  10  -8 -13   -2.73    1.93
  13   8 -10    1.40    2.93
   9   8 -14    0.81    2.40
  14  -8  -9    0.23    2.27
  14   8  -9    5.35    2.23
  14   8  -9    0.08    3.11
  15   8  -8    4.10    3.81
  -8  -8  15   11.31    4.49
  12   8 -12    4.65    2.69
  12  -8 -12    1.45    2.36
  12   8 -12    4.70    3.04
  11   8 -13   -0.14    2.75
  13  -8 -11    3.87    2.64
  11   8 -13    1.76    2.59
  11  -8 -13   -0.12    2.47
  13   8 -11    8.81    2.63
  13   8 -11    3.43    3.10
  14  -8 -10    2.43    2.62
  10   8 -14    3.79    2.52
  10   8 -14    1.14    2.76
  14   8 -10    9.40    2.49
  14   8 -10    4.73    3.36
  10  -8 -14    1.20    2.45
   0  -9   0    0.39    1.09
   0  -9   0   -0.35    1.98
  -1  -9  -1    2.50    1.99
  -1  -9  -1    3.61    1.24
   1  -9   1    3.75    2.28
   2   9   2    0.39    1.54
   2  -9   2   -2.32    2.14
  -2  -9  -2   -0.47    1.12
  -2  -9  -2    1.72    1.94
   3   9   3   32.20    3.62
   3  -9   3   25.07    5.16
  -3  -9  -3   34.09    3.05
   4   9   4    3.06    1.77
  -4  -9  -4    1.63    0.95
   4  -9   4    0.02    3.00
  -4  -9  -4    1.77    1.89
   5  -9   5   -3.66    3.42
   5   9   5    2.12    1.91
  -5  -9  -5    1.49    0.77
  -5  -9  -5    1.25    1.71
  -6  -9  -6   -0.62    1.68
   6   9   6   -0.64    1.92
  -6  -9  -6   -0.68    0.67
   7   9   7    3.24    2.48
   8   9   8    1.28    2.63
  -8  -9  -8    0.55    0.88
  -9  -9  -9    1.47    1.13
   9   9   9    1.04    2.87
  -1  -9   0    4.46    1.39
   1  -9   0    5.32    2.46
  -1  -9   0    4.78    2.21
   0  -9   1    3.23    1.24
   0  -9   1    5.42    2.14
   0  -9  -1    2.04    2.00
   0  -9  -1    1.97    1.19
   2  -9   1   12.61    2.99
  -2  -9  -1   14.14    3.28
  -2  -9  -1   10.29    2.00
   2   9   1   12.75    2.38
   3  -9   2    8.28    3.05
  -3  -9  -2    8.84    1.70
   3   9   2    8.05    2.02
  -2  -9  -3    1.84    1.88
   2  -9   3    0.95    2.34
   3   9   4    2.09    1.64
  -4  -9  -3    1.66    0.95
   4  -9   3   -1.73    2.84
   4   9   3    2.10    1.73
   3  -9   4   -0.39    2.58
  -3  -9  -4   -0.18    0.97
  -3  -9  -4   -0.34    1.69
  -5  -9  -4    2.38    0.91
  -5  -9  -4    5.60    1.92
   5  -9   4    0.35    3.46
   4   9   5    2.47    1.82
   5   9   4    3.38    1.91
   4  -9   5   -0.96    3.04
  -4  -9  -5    1.76    0.90
  -4  -9  -5    3.84    2.01
   6  -9   5    4.83    3.78
   5   9   6    6.78    2.12
  -6  -9  -5    4.61    0.95
  -6  -9  -5    7.43    1.86
  -5  -9  -6    3.40    0.95
  -5  -9  -6    6.87    2.16
   5  -9   6    1.26    3.74
   6   9   5    7.80    2.37
   7  -9   6   -6.07    4.36
   6   9   7   -2.02    2.02
  -6  -9  -7    0.17    1.82
  -6  -9  -7   -0.64    0.78
   7   9   8   10.29    2.78
   7  -9   8    0.75    5.08
   8   9   7    2.24    2.69
  -7  -9  -8    5.25    1.10
   8   9   9    0.90    2.70
  -9  -9  -8    0.64    0.98
   9   9   8   -0.57    2.98
  -8  -9  -9    0.07    0.87
 -10  -9  -9    2.57    1.26
  -9  -9 -10    1.44    1.13
  10   9   9    3.40    3.33
  -1  -9   1    1.20    1.82
  -1  -9   1    2.05    1.20
   1  -9  -1    0.46    1.96
  -2  -9   0   11.81    2.04
   2  -9   0   16.30    3.22
   2   9   0   11.59    2.81
  -4  -9  -2    0.88    0.67
   4  -9   2    0.15    2.83
   4   9   2    1.11    1.54
  -2  -9  -4    2.64    1.17
   2  -9   4    1.82    2.50
  -2  -9  -4    5.41    2.08
  -5  -9  -3   -0.28    0.86
   5  -9   3   -0.62    3.17
   3   9   5    0.71    1.63
  -3  -9  -5    0.31    0.91
   5   9   3   -0.79    1.50
  -3  -9  -5   -0.30    1.55
   3  -9   5    0.40    2.86
   4   9   6    5.70    2.05
  -6  -9  -4    4.23    0.91
  -6  -9  -4    6.01    1.75
   6  -9   4    3.26    3.99
   6   9   4    7.49    2.23
  -4  -9  -6    6.40    1.92
   4  -9   6    3.51    3.45
   7  -9   5   -1.96    4.22
  -7  -9  -5    3.13    1.52
  -7  -9  -5    2.55    0.83
  -5  -9  -7    4.35    1.08
   7   9   5    7.33    2.60
   5  -9   7    3.05    3.78
   6   9   8   -0.82    2.17
  -8  -9  -6    0.02    0.77
  -6  -9  -8   -1.41    1.80
  -6  -9  -8    1.62    0.90
   8   9   6   -0.03    2.40
  -9  -9  -7    0.24    0.88
   7   9   9    1.36    2.34
   9   9   7    0.31    2.98
  -7  -9  -9    2.23    1.02
 -10  -9  -8    0.21    1.01
  10   9   8    1.87    3.20
  -8  -9 -10    2.90    1.16
   2  -9  -1    8.01    2.64
  -2  -9   1    6.52    2.24
  -2  -9   1    5.10    1.39
   0  -9  -3   14.00    3.51
   0  -9   3   14.12    3.33
   5  -9   2    5.00    3.44
  -5  -9  -2    3.19    0.82
  -2  -9  -5    1.98    1.51
  -2  -9  -5    3.36    1.97
   5   9   2    6.25    2.13
  -2  -9  -5    1.38    1.20
   2  -9   5   -1.47    2.49
  -6  -9  -3    5.56    1.16
   3   9   6    9.78    2.28
   6  -9   3    8.81    4.01
  -3  -9  -6   10.36    1.99
   3  -9   6    8.43    3.38
   6   9   3    9.61    2.33
  -3  -9  -6    6.50    1.21
   4   9   7    0.50    1.90
   7  -9   4    2.00    4.23
  -4  -9  -7    1.26    1.49
   7   9   4    4.69    2.37
  -4  -9  -7    0.02    0.83
   5   9   8   -1.04    1.87
   8  -9   5    1.70    4.79
  -5  -9  -8    0.01    1.50
  -5  -9  -8   -0.16    0.89
   9  -9   6   -5.35    5.04
   6   9   9   -0.57    2.04
  -9  -9  -6    1.83    0.86
  -6  -9  -9    1.45    1.80
   9   9   6    4.78    2.93
  -6  -9  -9    1.74    0.97
 -10  -9  -7    1.75    0.98
  10   9   7    2.01    3.35
  -7  -9 -10    0.28    1.04
 -11  -9  -8   -0.14    1.10
  -8  -9 -11   -0.16    1.14
  11   9   8    2.48    3.93
   2  -9  -2   16.48    3.11
  -2  -9   2   13.67    2.18
  -2  -9   2   18.92    3.50
   3  -9  -1   -0.80    2.38
   1  -9  -3    2.09    2.10
   3   9  -1    1.10    1.59
  -1  -9   3    2.16    1.25
  -1  -9   3    4.39    2.15
   0  -9  -4   12.02    3.21
   0  -9  -4   12.40    1.86
   0  -9   4   14.94    3.50
   0  -9   4   11.16    2.01
  -2  -9  -6   34.62    3.33
   2  -9   6   33.69    5.13
  -2  -9  -6   35.96    2.97
   7  -9   3   -1.45    4.08
  -3  -9  -7    9.20    1.80
  -3  -9  -7    5.63    1.22
   3  -9   7    6.64    3.53
   8  -9   4   -4.52    4.70
  -8  -9  -4    1.32    0.75
   4   9   8   -0.73    1.74
  -8  -9  -4    3.54    1.58
  -4  -9  -8    0.34    1.43
   8   9   4    4.12    2.50
  -4  -9  -8   -0.18    0.86
  -9  -9  -5    1.51    0.80
   9  -9   5   -6.22    5.17
   5  -9   9    0.75    4.08
  -5  -9  -9    3.61    1.65
  -5  -9  -9    3.96    1.10
   9   9   5    5.65    2.88
 -10  -9  -6    0.52    0.84
  10   9   6    0.91    3.21
   6  -9  10   -5.43    5.12
 -11  -9  -7   -0.31    0.98
  -7  -9 -11    0.43    1.11
  11   9   7    2.22    3.97
   3  -9  -2    4.63    2.68
  -3  -9   2    6.68    1.27
   3   9  -2    6.77    1.94
  -2  -9   3    0.60    1.19
  -2  -9   3    3.14    2.03
  -4  -9   1   17.56    1.67
   4  -9  -1   17.26    3.54
   4   9  -1   12.47    2.84
   5  -9   0   11.46    3.50
   0  -9   5    5.53    1.49
   0  -9  -5    7.42    2.20
   0  -9   5    5.77    2.31
   0  -9  -5    4.57    1.67
   6  -9   1    6.62    3.77
  -6  -9  -1    3.70    0.75
   6   9   1    7.35    2.21
  -1  -9  -6    1.13    1.91
  -1  -9  -6    2.19    1.56
  -1  -9  -6    2.58    1.15
   1  -9   6    0.64    2.50
   7  -9   2    5.05    4.33
  -7  -9  -2    5.25    1.02
  -2  -9  -7    3.46    1.93
  -8  -9  -3    2.44    0.82
  -8  -9  -3    1.92    1.46
   8  -9   3   -1.42    4.77
  -3  -9  -8    1.57    1.35
   8   9   3    3.91    2.39
  -3  -9  -8    0.73    1.41
   3  -9   8   -2.07    3.02
  -9  -9  -4   -0.73    0.75
   4   9   9   -1.65    1.84
  -4  -9  -9    0.56    0.89
  -4  -9  -9    0.99    1.42
   9   9   4    3.06    2.63
  -4  -9  -9    3.23    1.63
 -10  -9  -5    1.73    0.89
  -5  -9 -10    0.50    0.99
  10   9   5    5.81    3.34
 -11  -9  -6   -0.69    0.97
  11   9   6    4.25    4.11
  -6  -9 -11    0.93    1.11
  -3  -9   3   13.44    1.45
   3   9  -3   12.78    2.95
   3  -9  -3   12.93    2.91
  -2  -9   4   11.61    2.19
  -5  -9   1   -0.34    0.51
   5  -9  -1    0.69    2.80
   1  -9  -5   -2.34    1.74
   1  -9  -5    1.09    1.37
  -1  -9   5    0.52    2.02
  -1  -9   5    1.69    1.30
   5   9  -1    0.30    1.59
   7  -9   1   11.58    4.56
  -1  -9  -7   11.81    2.17
  -1  -9  -7   10.25    2.36
  -1  -9  -7    6.51    1.42
   1  -9   7    6.74    2.96
   8  -9   2   -4.57    4.40
  -8  -9  -2    1.21    0.95
  -2  -9  -8    0.61    0.95
   2  -9   8   -2.70    3.00
   8   9   2    3.88    2.21
  -2  -9  -8    1.84    2.02
  -2  -9  -8   -0.57    1.19
  -2  -9  -8   -0.56    1.38
  -9  -9  -3    3.67    0.86
   9  -9   3    0.81    4.90
  -3  -9  -9    4.03    1.56
  -3  -9  -9    2.36    1.51
   9   9   3    6.55    2.66
   4  -9  10    1.89    4.34
  -4  -9 -10    9.35    1.86
  10   9   4    1.57    3.16
 -11  -9  -5    0.07    0.90
  11   9   5    5.61    4.16
  -5  -9 -11    1.81    1.17
  -5  -9 -11   -0.26    1.60
 -12  -9  -6    0.37    1.05
  12   9   6    3.22    4.90
  -6  -9 -12    2.20    1.16
   3   9  -4    1.51    1.79
   4  -9  -3   -2.03    2.51
  -4  -9   3    1.71    0.79
   4   9  -3    3.71    1.85
   5  -9  -2   11.67    3.48
   6  -9  -1    1.08    3.55
  -6  -9   1    8.05    1.32
   1  -9  -6    8.80    1.87
   6   9  -1    5.71    2.09
   1  -9  -6    5.12    2.15
  -1  -9   6    7.22    1.59
  -1  -9   6    8.47    2.66
   0  -9  -7    1.43    1.98
   0  -9  -7    3.12    1.56
   7   9   0    0.68    1.73
   0  -9   7    3.35    2.50
  -8  -9  -1    2.27    0.80
   8  -9   1   -1.13    4.28
   8   9   1    4.81    2.34
   1  -9   8   -0.17    2.81
  -1  -9  -8    3.25    1.56
  -1  -9  -8    0.33    2.05
   9  -9   2    0.96    4.64
  -9  -9  -2    3.03    0.89
   2  -9   9   -3.54    3.05
  -2  -9  -9    1.23    1.49
  -2  -9  -9    1.65    1.10
  -2  -9  -9    1.19    1.42
  -2  -9  -9    1.86    2.34
 -10  -9  -3   -0.37    0.75
  10   9   3    0.03    2.86
  -3  -9 -10   -0.28    1.05
  -3  -9 -10   -0.30    1.34
 -11  -9  -4   -0.33    0.84
  -4  -9 -11    0.17    1.06
  -4  -9 -11   -0.83    1.46
  11   9   4    4.17    3.61
 -12  -9  -5   -1.62    0.98
  12   9   5    6.10    5.13
  -5  -9 -12    0.82    1.14
   4  -9  -4   36.62    4.96
   4   9  -4   42.25    4.26
   4  -9  -4   41.22    3.61
   2  -9  -6    3.51    2.24
   2  -9  -6    6.85    1.79
   6   9  -2    0.83    1.70
   1  -9  -7   13.84    2.78
  -1  -9   7   19.28    3.95
   1  -9  -7   20.94    2.54
  -1  -9   7   14.71    2.40
   8  -9   0    8.37    4.65
  -8  -9   0   10.81    1.69
   8   9   0   15.13    3.03
   9  -9   1    1.37    4.73
  -1  -9  -9    2.19    1.54
   1  -9   9   -0.75    2.96
  -2  -9 -10    8.82    1.77
  -2  -9 -10    7.14    1.43
  10   9   2    2.98    2.85
   2  -9  10    6.05    3.68
 -11  -9  -3    2.66    0.98
  11  -9   3   -4.53    5.97
   3  -9  11   -4.51    3.84
  11   9   3    7.61    3.78
  -3  -9 -11    1.91    1.17
  -3  -9 -11    0.73    1.49
 -12  -9  -4   -0.12    1.00
  -4  -9 -12   -1.74    1.46
  -4  -9 -12   -0.76    1.20
  12   9   4    7.09    4.64
  13   9   5    1.96    5.89
  -5  -9 -13    2.77    1.43
   4   9  -5   11.86    3.16
   4  -9  -5   13.49    2.22
   4  -9  -5    8.79    2.80
   6   9  -3    1.39    1.85
  -3  -9   6    4.87    2.28
   3  -9  -6    2.24    1.42
  -3  -9   6    1.28    1.48
  -7  -9   2   -0.58    0.83
  -2  -9   7    2.04    1.41
   2  -9  -7   -1.85    2.05
   7   9  -2    0.47    1.89
   2  -9  -7    1.88    1.56
  -2  -9   7    2.37    2.32
   1  -9  -8    6.68    2.61
   9  -9   0   -3.73    4.35
  -9  -9   0   -0.18    0.71
   0  -9  -9    2.57    1.57
   9   9   0    0.34    2.05
  10  -9   1   -6.24    5.00
 -10  -9  -1   -0.24    0.94
  -1  -9 -10   -0.54    1.46
  10   9   1    3.12    2.55
 -11  -9  -2   -0.47    0.93
  -2  -9 -11    0.08    1.18
  11   9   2    2.81    3.36
  -2  -9 -11   -0.79    1.45
 -12  -9  -3   -1.48    0.96
  12   9   3    1.32    4.22
  -3  -9 -12    0.93    1.58
  -3  -9 -12    0.18    1.23
  13   9   4    2.24    5.84
  -4  -9 -13   -0.68    1.32
   5   9  -5    0.90    1.67
   5  -9  -5    0.70    1.39
   6  -9  -4   14.21    2.42
   6  -9  -4   13.71    3.78
   4   9  -6   11.85    2.66
   4  -9  -6   11.78    2.50
   6   9  -4   16.25    3.40
  -3  -9   7   25.22    2.85
   3  -9  -7   21.74    2.78
   3  -9  -7   18.74    3.18
   7   9  -3   15.26    3.07
   8  -9  -2    0.91    4.13
   2  -9  -8    5.86    1.85
  -2  -9   8    5.32    1.66
  -2  -9   8    4.21    2.67
   8   9  -2    3.63    2.21
   9  -9  -1   -1.24    4.24
  -9  -9   1    1.29    0.78
   9   9  -1    1.22    2.16
  -1  -9   9    0.50    2.50
   1  -9  -9    3.71    1.65
  10  -9   0   17.59    5.82
 -10  -9   0   18.26    2.58
  10   9   0   22.15    4.14
  11  -9   1   -2.65    5.79
  -1  -9 -11    6.19    1.75
  11   9   1   11.68    3.81
  -1  -9 -11    4.76    1.45
   1  -9  11   -0.17    3.64
 -12  -9  -2   -1.75    0.93
  -2  -9 -12   -1.97    1.35
  12   9   2   -0.65    3.69
  -2  -9 -12    0.22    1.12
 -13  -9  -3   -1.54    1.05
  -3  -9 -13   -1.02    1.59
  13   9   3    4.24    5.04
  -3  -9 -13    2.48    1.33
   6  -9  -5    7.99    1.83
   6  -9  -5    4.71    3.40
   4   9  -7    4.45    2.26
   7  -9  -4    1.79    1.49
   4  -9  -7    5.10    1.68
  -4  -9   7    4.36    1.65
   3  -9  -8    8.77    2.79
   2  -9  -9    0.91    1.56
   9   9  -2    1.96    2.31
  -2  -9   9   -0.21    2.41
  -2  -9   9    0.72    1.42
 -10  -9   1   -1.17    1.31
  10  -9  -1   -5.67    5.14
   1  -9 -10    1.65    1.49
  -1  -9  10   -0.97    2.53
 -11  -9   0   -1.22    1.07
   0  -9 -11    0.73    1.46
  11   9   0    1.84    3.03
  -1  -9 -12    3.59    1.39
  -1  -9 -12    5.28    1.68
  12   9   1    1.21    3.65
  -2  -9 -13    0.37    1.61
  13   9   2    5.77    4.94
  -2  -9 -13    1.14    1.42
 -14  -9  -3   -2.29    1.30
  -3  -9 -14    0.88    1.48
   6   9  -6   10.42    2.68
   6  -9  -6    6.67    1.84
   5  -9  -7    5.10    2.89
   8  -9  -4    5.75    1.75
   4  -9  -8    5.20    1.75
  -4  -9   8    3.98    1.65
  -4  -9   8    8.55    2.69
   8   9  -4    6.08    2.53
   9  -9  -3    9.61    4.98
  -3  -9   9    6.48    2.75
  -3  -9   9    3.75    1.61
   3  -9  -9    3.21    1.71
  10  -9  -2    4.24    1.96
  10   9  -2    4.10    2.65
  -2  -9  10    4.63    2.76
  -2  -9  10    3.78    1.70
   2  -9 -10    4.86    1.78
   1   9 -11    4.69    1.81
  11   9  -1    4.82    3.04
   1  -9 -11    1.65    1.69
  -1  -9  11    2.62    2.93
  12  -9   0    0.64    6.28
   0   9 -12    1.72    1.73
 -12  -9   0    3.43    1.36
   0  -9 -12    0.19    1.54
  13  -9   1   -5.37    5.93
  13   9   1    7.87    4.75
  -1  -9 -13    2.35    1.46
  -1  -9 -13   -0.58    1.58
  14   9   2    7.44    5.27
  -2  -9 -14   -2.06    1.60
  -2  -9 -14   -0.71    1.51
   6   9  -7    3.04    2.31
   7  -9  -6    0.55    1.53
   7   9  -6    1.88    2.19
   6  -9  -7    0.90    1.61
   8  -9  -5    4.10    1.77
   5  -9  -8    2.39    2.99
   9  -9  -4   -2.16    4.37
   9  -9  -4    4.30    1.90
  -4  -9   9    9.15    2.07
   4  -9  -9    8.33    2.18
   9   9  -4    4.84    2.61
   3   9 -10    1.54    1.49
  10  -9  -3    2.98    1.77
  10   9  -3   -1.41    2.43
  -3  -9  10    3.22    2.68
   3  -9 -10   -0.99    1.64
  -3  -9  10   -1.57    1.44
  11  -9  -2   -1.05    1.83
   2   9 -11    2.12    1.63
  -2  -9  11    0.77    2.82
  11   9  -2    3.27    2.87
   2  -9 -11    1.36    1.71
  12  -9  -1    1.72    2.06
   1  -9 -12    4.21    1.79
  12   9  -1    2.76    3.46
  -1  -9  12    1.88    3.43
  13  -9   0    0.16    2.20
   0   9 -13    2.43    2.06
   0  -9 -13    1.11    1.40
   0  -9 -13    1.71    1.63
  13   9   0    4.43    4.37
  -1   9 -14    3.12    2.18
  14  -9   1   -0.09    2.47
  14   9   1    2.48    5.28
  -1  -9 -14   -0.83    1.61
  -1  -9 -14   -0.19    1.45
   7  -9  -7    6.65    1.93
   7   9  -7    6.84    2.59
   7  -9  -7   -2.77    3.46
   8  -9  -6    0.88    1.59
   6   9  -8   -0.02    2.09
   8   9  -6    0.25    2.20
   6  -9  -8    1.57    1.57
   9  -9  -5    0.49    1.56
   5   9  -9   -0.86    1.94
   5   9  -9    1.95    1.46
   5  -9  -9   -0.11    1.62
  -5  -9   9   -2.19    1.52
   9   9  -5    1.37    2.28
  10  -9  -4    0.57    1.69
   4   9 -10    1.77    1.53
  -4  -9  10    4.14    2.93
  -4  -9  10    0.51    1.65
  10   9  -4    3.72    2.53
   4  -9 -10    0.87    1.60
  11  -9  -3    4.67    2.11
  11  -9  -3   -6.06    5.37
   3   9 -11    2.33    1.68
  -3  -9  11    0.87    2.94
   3  -9 -11    0.19    1.75
  -3  -9  11   -0.63    1.59
  12  -9  -2    1.12    1.96
   2   9 -12    2.21    1.79
  12   9  -2    5.12    3.62
  -2  -9  12   -1.32    3.00
   2  -9 -12    1.25    1.56
   1   9 -13    2.29    1.89
  13  -9  -1    1.27    2.17
  13   9  -1    2.72    4.22
   1  -9 -13   -0.06    1.70
  14  -9   0   -5.87    6.83
   0   9 -14    4.70    2.18
  14  -9   0    5.20    2.68
  14   9   0    6.32    5.07
   0  -9 -14    0.94    1.51
   0  -9 -14    0.79    1.66
   8  -9  -7    1.02    1.70
   7  -9  -8   -1.71    3.55
   8   9  -7    1.11    2.43
   7  -9  -8    9.73    2.19
   9  -9  -6    2.32    1.70
   6   9  -9    8.28    1.87
   6   9  -9    5.28    2.47
   6  -9  -9    6.34    2.09
   5   9 -10    5.64    1.74
  10  -9  -5    2.80    1.92
  10   9  -5    2.50    2.68
  -5  -9  10   -0.20    1.69
  -5  -9  10    5.72    2.62
   5  -9 -10    2.95    1.77
   4   9 -11    4.10    1.88
  11  -9  -4    4.71    2.16
  -4  -9  11    5.78    1.99
  -4  -9  11   10.83    3.32
   4  -9 -11    4.82    1.95
  11   9  -4    6.20    3.06
  12  -9  -3    2.33    2.00
   3   9 -12    3.71    1.92
  -3  -9  12    0.86    1.80
  12   9  -3    0.18    3.44
  -3  -9  12    0.10    3.23
   3  -9 -12    2.19    1.76
  13  -9  -2   -4.97    6.00
  13  -9  -2    4.03    2.26
   2   9 -13    1.92    1.89
   2  -9 -13    1.61    1.74
  14  -9  -1   -3.53    6.31
  14  -9  -1    4.80    2.51
   1   9 -14    3.64    2.17
  14   9  -1    8.79    4.82
   8   9  -8   10.82    3.00
   8  -9  -8    8.38    2.12
   9  -9  -7    5.00    1.92
   7   9  -9    0.65    2.33
   7   9  -9    3.70    1.77
   9   9  -7    0.78    2.41
   7  -9  -9    2.59    1.90
   6   9 -10   -0.23    2.16
   6   9 -10    1.81    1.59
  10  -9  -6    0.38    1.85
  10   9  -6    3.15    2.81
   6  -9 -10    0.25    1.68
  11  -9  -5    0.12    2.03
   5   9 -11    3.96    1.83
   5  -9 -11    2.74    2.01
  11   9  -5   -1.00    2.79
  -5  -9  11    1.48    1.80
   4   9 -12    5.31    1.92
  12  -9  -4    2.53    1.89
  -4  -9  12    8.82    3.60
  12   9  -4    1.21    3.52
  -4  -9  12    4.23    2.02
   4  -9 -12    2.37    1.90
  13  -9  -3    2.71    2.28
  13  -9  -3   -6.14    5.38
   3   9 -13    4.60    2.06
  -3  -9  13   -2.74    3.89
   3  -9 -13    0.94    1.81
  13   9  -3    1.10    3.77
  14  -9  -2   -0.78    2.19
   2   9 -14    3.68    2.23
   2  -9 -14    1.52    1.88
  14   9  -2    1.95    4.41
   8   9  -9    2.38    2.49
   9  -9  -8    5.29    2.00
   8   9  -9    5.87    1.92
   9   9  -8    7.67    2.83
   8  -9  -9    5.29    2.10
  10  -9  -7    0.08    1.76
   7   9 -10   -1.23    2.09
   7   9 -10    2.12    1.77
  10   9  -7   -1.19    2.65
   7  -9 -10   -0.77    1.83
   6   9 -11    8.33    2.12
  -6  -9  11    7.70    2.12
  11   9  -6    1.63    3.15
   6  -9 -11    4.95    2.14
   5   9 -12    5.77    1.98
  12  -9  -5    1.84    2.05
  -5  -9  12    5.77    2.21
  -5  -9  12    6.74    3.63
  12   9  -5    4.95    3.63
   4   9 -13    2.14    1.93
  13  -9  -4   -3.27    5.73
  -4  -9  13   -0.02    3.75
   4  -9 -13    0.32    1.85
  -4  -9  13    1.05    2.29
  14  -9  -3   -6.20    5.20
  14  -9  -3    0.57    2.54
   3   9 -14    0.97    2.01
   3  -9 -14   -0.37    1.76
  14   9  -3    3.96    3.93
   9  -9  -9    5.23    2.17
   9   9  -9    8.93    2.16
   9   9  -9    8.14    3.09
   8   9 -10   -2.57    2.34
   8   9 -10    3.16    1.80
  10  -9  -8    2.76    2.03
   8  -9 -10   -2.33    1.92
  10   9  -8    1.14    3.06
   7   9 -11    2.69    1.88
  11  -9  -7    0.13    2.00
   7   9 -11   -2.47    2.33
  11   9  -7    2.77    3.26
   7  -9 -11    2.99    1.96
   6   9 -12    5.87    1.96
  12  -9  -6    2.84    1.95
   6  -9 -12    4.03    2.01
  -6  -9  12    5.09    2.43
  12   9  -6    2.01    3.41
  13  -9  -5    4.73    2.34
   5   9 -13    6.50    2.17
  -5  -9  13    1.92    2.45
  13   9  -5    9.70    3.87
   5  -9 -13    2.48    2.13
  -5  -9  13    8.96    4.24
   4   9 -14    0.56    2.03
  14  -9  -4   -1.16    2.36
  14  -9  -4   -6.79    5.38
   4  -9 -14   -1.89    1.89
  14   9  -4    4.35    4.05
  10  -9  -9    3.82    2.11
  10  -9  -9   -4.41    3.63
   9   9 -10   -0.49    2.60
   9   9 -10    1.53    1.86
   9  -9 -10   -1.04    1.93
  10   9  -9    3.21    3.01
  10   9  -9    5.00    2.19
   8   9 -11    6.59    2.02
  11  -9  -8    2.34    2.06
   8   9 -11   -1.38    2.51
  11   9  -8    3.36    3.25
   8  -9 -11    0.00    1.98
  12  -9  -7   -0.56    1.94
   7   9 -12   -1.05    2.69
   7  -9 -12    2.89    2.10
  12   9  -7    1.87    3.27
   6   9 -13    2.91    1.97
  13  -9  -6    0.37    2.22
  13  -9  -6   -5.05    4.69
   6  -9 -13   -2.47    1.92
  -6  -9  13    7.84    4.08
  -6  -9  13   -2.06    2.41
  13   9  -6    3.11    3.59
  14  -9  -5    2.23    5.30
   5   9 -14    3.34    2.12
  14  -9  -5    2.18    2.52
  14   9  -5    4.33    4.06
  -5  -9  14    1.21    4.48
   5  -9 -14   -0.47    1.83
  -5  -9  14    0.87    2.62
  10   9 -10    6.72    2.31
  10   9 -10    5.82    3.29
  10  -9 -10    2.39    2.18
  11  -9  -9    4.69    2.40
   9   9 -11   -1.36    2.58
  11  -9  -9   -2.18    3.77
   9   9 -11    2.36    2.04
  11   9  -9    7.36    2.34
   9  -9 -11    0.14    2.14
  11   9  -9    8.48    3.46
   8   9 -12    1.72    2.89
   8  -9 -12    4.97    2.32
   7   9 -13   10.04    2.40
  13   9  -7    0.12    3.26
   7  -9 -13    4.78    2.38
  -7  -9  13    6.70    2.69
  14  -9  -6    1.09    2.42
  14  -9  -6    3.49    4.78
   6   9 -14    4.34    2.22
   6  -9 -14    0.01    2.08
  -6  -9  14   -0.04    2.60
  -6  -9  14    8.17    4.54
  14   9  -6    4.87    4.13
  10   9 -11    0.29    2.92
  11  -9 -10   -0.54    2.07
  10   9 -11    3.63    2.20
  10  -9 -11    0.16    2.20
  11   9 -10    1.82    2.20
  11   9 -10    1.88    2.96
   9   9 -12   -1.38    2.53
  12  -9  -9    1.37    2.28
  12  -9  -9    1.40    3.65
   9   9 -12    3.41    2.07
  12   9  -9    1.83    3.27
  12   9  -9    6.24    2.33
   9  -9 -12   -1.11    2.15
   8   9 -13    5.37    2.40
  13  -9  -8    0.96    2.39
  13  -9  -8   -0.41    4.02
   8   9 -13   -1.26    2.76
  13   9  -8    2.57    3.53
   8  -9 -13   -0.38    2.13
  14  -9  -7    4.23    4.48
   7   9 -14    5.83    2.30
  14  -9  -7    0.99    2.59
  -7  -9  14    1.98    2.87
   7  -9 -14   -2.44    2.21
  14   9  -7    2.68    3.92
  11  -9 -11    2.58    2.52
  11   9 -11    1.11    2.50
  11   9 -11   -1.48    2.99
  10   9 -12    6.11    3.33
  12  -9 -10    6.17    2.79
  10  -9 -12    5.90    2.86
  12   9 -10   10.03    3.61
  13  -9  -9    8.44    3.10
   9   9 -13    8.78    2.41
  13   9  -9   13.50    4.29
   9  -9 -13    5.98    2.82
   0 -10   0   -0.17    2.40
   0 -10   0    0.48    1.29
   1 -10   1   -1.46    2.75
  -1 -10  -1    4.36    2.55
  -1 -10  -1    1.03    1.18
  -2 -10  -2    6.64    2.66
   2 -10   2   -2.28    2.83
  -2 -10  -2    2.25    1.29
   3  10   3    3.15    2.21
  -3 -10  -3    3.40    1.02
   3 -10   3   -1.41    3.95
  -3 -10  -3    3.69    1.47
  -4 -10  -4    0.25    0.83
   4  10   4   -0.15    2.16
   4 -10   4   -4.98    3.68
  -4 -10  -4    0.39    1.56
   5  10   5   -1.23    2.21
  -5 -10  -5    0.33    0.77
  -5 -10  -5    2.02    1.63
   6 -10   6   -6.10    4.79
  -6 -10  -6   -1.65    1.66
  -6 -10  -6   -1.10    0.77
   6  10   6   -1.45    2.39
  -7 -10  -7   -0.10    0.81
   7  10   7   -1.43    2.69
  -8 -10  -8    0.09    0.99
   8  10   8   -2.07    2.93
  -1 -10   0    5.65    1.59
   1 -10   0    7.61    3.12
   0 -10   1    2.71    1.45
   0 -10  -1    3.82    1.29
   0 -10   1    3.58    2.82
   0 -10  -1    7.13    2.83
   2 -10   1   -0.36    3.07
  -1 -10  -2   -1.26    2.16
  -1 -10  -2    0.10    1.21
   1 -10   2   -2.77    2.88
   3 -10   2   -2.95    3.39
  -3 -10  -2    0.31    1.02
  -3 -10  -2    2.01    1.35
  -2 -10  -3    2.30    1.28
   2 -10   3   -1.51    3.23
  -4 -10  -3    3.35    0.97
   4 -10   3    0.11    3.84
   3 -10   4   -3.55    3.42
   4  10   3    5.83    2.34
  -3 -10  -4    2.21    0.93
  -3 -10  -4    3.26    1.37
  -3 -10  -4    1.71    1.47
   4  10   5   -1.62    2.22
  -5 -10  -4    3.25    0.90
   5 -10   4   -0.82    4.22
  -4 -10  -5    0.17    1.50
   5  10   4    3.19    2.45
  -4 -10  -5   -0.19    0.85
  -6 -10  -5    0.29    1.76
  -6 -10  -5    0.10    0.79
   5  10   6   -1.47    2.32
   6  10   5   -0.38    2.44
  -5 -10  -6    0.54    0.89
  -5 -10  -6   -0.22    1.57
   6  10   7    2.88    2.58
  -7 -10  -6    0.97    0.88
  -6 -10  -7    1.24    0.92
   7  10   6    1.86    2.83
  -6 -10  -7    1.32    1.95
   7  10   8   -0.07    2.79
  -7 -10  -8   -0.27    0.89
   8  10   7    0.25    3.04
  -9 -10  -8    1.62    1.11
  -8 -10  -9   -0.82    1.07
   9  10   8    5.08    3.66
  -1 -10   1    9.63    1.96
  -1 -10   1   13.56    3.47
   1 -10  -1   12.14    3.27
  -2 -10   0    5.19    1.67
  -2 -10   0    8.29    2.84
   2 -10   0    3.98    3.29
   0 -10  -2    6.31    1.60
   0 -10  -2    6.13    2.73
   0 -10   2    7.07    3.14
   0 -10   2    4.27    1.51
  -3 -10  -1   -0.21    0.74
  -3 -10  -1    1.65    1.28
   3 -10   1   -3.83    3.28
   1 -10   3   -0.97    3.00
   3  10   1   -1.12    1.86
  -1 -10  -3    0.97    2.30
  -1 -10  -3    0.73    1.19
  -4 -10  -2    1.74    1.09
   4 -10   2   -1.15    3.65
  -2 -10  -4    4.05    1.77
  -2 -10  -4    6.61    2.66
  -2 -10  -4    5.21    1.42
   4  10   2    1.83    2.11
   2 -10   4    3.57    3.65
  -5 -10  -3    0.36    0.82
  -3 -10  -5    0.55    0.89
  -3 -10  -5    1.19    1.52
  -3 -10  -5    4.50    2.70
   5  10   3    0.20    2.04
  -3 -10  -5    2.56    1.34
  -6 -10  -4   -0.20    0.79
  -6 -10  -4   -0.09    1.68
   4  10   6   -1.56    2.15
  -4 -10  -6    1.16    0.87
  -4 -10  -6    0.87    1.52
   4 -10   6   -5.49    4.05
   6  10   4    0.62    2.43
  -7 -10  -5    0.36    0.82
  -7 -10  -5   -1.29    2.04
   5  10   7   -2.95    2.26
  -5 -10  -7    0.11    0.88
  -5 -10  -7    0.88    1.67
   7  10   5   -3.22    2.58
   6  10   8    7.11    2.70
  -6 -10  -8    5.44    1.22
   8  10   6    1.90    3.12
  -6 -10  -8   11.31    3.26
   6 -10   8   -3.37    5.34
  -9 -10  -7   -1.34    0.97
  -7 -10  -9    1.86    1.12
   9  10   7   -3.23    3.51
  -2 -10   1    3.29    2.80
  -2 -10   1    3.02    1.53
   2 -10  -1    0.49    2.69
  -1 -10   2    0.17    1.31
  -1 -10   2    2.16    2.87
   1 -10  -2    0.42    2.59
  -3 -10   0   -0.35    1.43
   0 -10  -3    4.93    2.62
   3  10   0   -0.63    1.97
   0 -10   3    4.85    3.10
   1 -10   4    0.14    3.23
  -1 -10  -4    4.96    2.52
  -1 -10  -4    5.33    1.67
  -1 -10  -4    2.97    1.36
  -2 -10  -5    4.73    1.61
  -2 -10  -5    4.55    1.41
   2 -10   5    0.36    3.47
  -6 -10  -3    0.18    0.79
   6  10   3    0.58    2.24
  -3 -10  -6   -0.17    1.43
  -3 -10  -6    1.83    1.43
  -3 -10  -6   -0.38    0.85
  -7 -10  -4    0.36    0.79
  -7 -10  -4    2.72    2.04
  -4 -10  -7   -1.63    1.52
  -4 -10  -7    1.29    1.61
   7  10   4    2.12    2.77
  -4 -10  -7   -0.20    0.91
   5  10   8   -1.48    2.31
  -8 -10  -5    0.48    0.77
  -5 -10  -8    0.12    1.00
  -5 -10  -8   -1.50    1.72
   8  10   5   -0.50    3.00
  -9 -10  -6   -0.28    0.96
  -6 -10  -9    0.75    1.01
   9  10   6    4.55    3.81
 -10 -10  -7   -0.51    1.06
  10  10   7    3.76    4.21
  -7 -10 -10    0.81    1.12
  -2 -10   2   16.80    4.36
  -2 -10   2   10.95    1.98
   2 -10  -2    7.96    3.23
  -3 -10   1   29.46    2.44
  -3 -10   1   29.85    3.09
   3 -10  -1   22.66    4.96
   3  10  -1   24.82    4.04
  -1 -10  -5   11.81    2.07
  -1 -10  -5   14.50    3.12
   1 -10   5   10.29    4.01
  -1 -10  -5   13.31    2.49
   6 -10   2    1.04    4.25
  -6 -10  -2    2.67    1.01
  -2 -10  -6    5.16    2.37
   6  10   2    3.64    2.54
  -2 -10  -6    2.65    1.34
  -2 -10  -6    3.20    1.53
   2 -10   6   -2.62    3.53
  -7 -10  -3    2.34    2.01
   3 -10   7   -1.51    3.90
  -3 -10  -7    2.92    1.48
  -3 -10  -7    2.72    1.07
  -3 -10  -7    2.93    1.65
   7  10   3    2.10    2.37
  -4 -10  -8   11.02    2.11
  -4 -10  -8   15.67    2.91
  -4 -10  -8   13.31    2.42
   4 -10   8    6.42    4.99
  -9 -10  -5    0.33    0.93
  -5 -10  -9    1.96    1.83
  -5 -10  -9    3.20    1.19
   9  10   5    0.30    3.62
 -10 -10  -6    0.03    1.04
  -6 -10 -10   -0.04    1.11
  10  10   6    6.74    4.43
   3 -10  -2    1.90    3.04
  -3 -10   2    3.51    1.63
  -2 -10   3    1.10    2.88
  -2 -10   3    1.09    1.52
   4 -10  -1    6.07    3.64
  -1 -10   4    0.34    2.87
  -1 -10   4    3.55    1.55
   1 -10  -4    0.87    2.48
   5 -10   0   -0.91    3.98
   5  10   0    5.13    2.31
   0 -10  -5    7.22    2.78
   0 -10  -5    5.30    1.80
   0 -10   5   10.66    3.70
  -6 -10  -1    0.82    0.79
  -1 -10  -6    0.02    2.19
  -1 -10  -6    0.30    1.48
   6  10   1    1.32    2.25
  -1 -10  -6   -0.52    1.18
  -7 -10  -2    0.31    0.81
   7 -10   2   -6.10    4.76
  -2 -10  -7    0.40    1.40
  -2 -10  -7    0.18    1.58
  -2 -10  -7   -0.58    0.97
  -2 -10  -7    3.36    2.46
   7  10   2    3.22    2.40
  -8 -10  -3    2.33    2.35
  -8 -10  -3    0.77    0.83
  -3 -10  -8   -1.24    0.97
  -3 -10  -8    1.08    1.64
  -3 -10  -8    2.72    1.67
  -3 -10  -8    2.88    2.84
   8  10   3   -2.39    2.74
   9 -10   4   -6.59    6.05
  -9 -10  -4    1.14    0.95
  -4 -10  -9    5.22    1.25
   9  10   4    6.24    3.70
 -10 -10  -5    0.23    0.96
  -5 -10 -10    0.97    1.07
  -5 -10 -10   -0.13    2.10
  10  10   5    0.95    4.04
  -3 -10   3    5.44    2.82
  -3 -10   3    1.88    1.64
   2 -10  -4   18.15    2.63
  -2 -10   4   19.45    4.69
   2 -10  -4   14.82    3.55
  -2 -10   4   16.59    2.72
   5 -10  -1   10.48    4.26
  -5 -10   1   11.65    1.76
   5  10  -1   13.76    3.02
   1 -10  -5   19.32    4.30
  -6 -10   0    1.82    0.71
   0 -10   6   -3.98    3.16
   0 -10  -6    1.67    1.64
   6  10   0    0.09    2.02
   7 -10   1   -0.46    4.83
  -1 -10  -7   -0.72    2.35
   7  10   1    3.96    2.40
   1 -10   7   -4.78    3.40
  -8 -10  -2   10.74    2.05
   8 -10   2    6.01    5.87
  -2 -10  -8   10.13    1.96
   8  10   2   17.64    3.79
  -2 -10  -8   13.29    3.25
  -2 -10  -8   14.90    2.53
   2 -10   8    3.72    4.24
  -2 -10  -8   11.47    2.47
  -9 -10  -3    3.65    0.99
   9 -10   3   -2.13    6.15
  -3 -10  -9    2.54    1.64
  -3 -10  -9    0.92    1.16
   9  10   3    6.92    3.54
 -10 -10  -4    1.53    1.00
  -4 -10 -10    0.72    1.08
  -4 -10 -10   -1.90    1.79
  10  10   4    5.64    4.27
  -5 -10 -11    4.97    1.41
  11  10   5    3.70    5.08
   4 -10  -3   -3.14    3.03
   4  10  -3    0.94    2.14
   3 -10  -4    1.13    1.50
  -3 -10   4    0.39    1.62
  -3 -10   4    6.38    2.96
  -2 -10   5    4.38    3.25
  -2 -10   5    5.06    1.82
   5  10  -2    0.54    2.15
   2 -10  -5    2.85    1.60
   6 -10  -1    1.49    4.23
   1 -10  -6    1.83    1.58
  -1 -10   6    3.07    1.61
   6  10  -1    6.03    2.46
  -1 -10   6    0.87    3.14
  -7 -10   0    2.23    0.82
   7 -10   0   -4.23    4.57
   0 -10  -7    2.75    1.56
   7  10   0    3.47    2.51
   0 -10  -7   -3.08    2.27
  -8 -10  -1   -0.38    1.08
  -1 -10  -8   -0.58    1.51
   1 -10   8   -4.37    3.36
   8  10   1   -0.58    2.58
   9 -10   2   -6.04    5.96
  -9 -10  -2    4.82    1.10
   2 -10   9   -2.64    4.64
  -2 -10  -9    3.78    1.28
  -2 -10  -9    5.38    1.87
 -10 -10  -3   -0.04    0.93
  -3 -10 -10    1.93    1.79
  -3 -10 -10    0.45    1.18
  10  10   3   -1.78    3.51
 -11 -10  -4   -1.46    1.08
  -4 -10 -11    1.17    1.29
  11  10   4    3.89    4.86
   4 -10  -4   12.80    2.43
   4  10  -4   15.31    3.05
   4 -10  -4    7.87    3.48
   3 -10  -5   15.02    2.56
  -3 -10   5   17.58    2.81
   3 -10  -5   13.12    3.38
   2 -10  -6    5.63    1.81
  -2 -10   6    6.49    1.92
  -2 -10   6    7.10    3.55
  -1 -10   7   13.87    4.05
   1 -10  -7   13.89    2.50
  -1 -10   7   10.14    2.17
   0 -10  -8    2.86    2.58
  -9 -10  -1    1.50    1.04
   9  10   1    2.89    3.29
  -1 -10  -9    3.36    1.74
   1 -10   9   -3.99    4.06
  10 -10   2   -7.87    6.33
  -2 -10 -10    1.70    1.74
  -3 -10 -11    1.21    1.94
  -3 -10 -11    2.80    1.32
  11  10   3    5.94    4.76
   4  10  -5    4.31    2.50
   5 -10  -4    3.37    1.75
   5  10  -4   -0.20    2.23
  -4 -10   5    5.94    1.93
   4 -10  -5    6.12    1.94
   4 -10  -5   -0.29    2.81
   3 -10  -6    2.48    1.78
   6  10  -3    5.38    2.66
  -3 -10   6    4.13    1.77
  -3 -10   6    3.80    3.42
   7  10  -2   -1.95    2.29
  -2 -10   7    1.97    1.58
  -2 -10   7   -0.50    2.91
   2 -10  -7   -0.11    1.62
   8  10  -1   -0.10    2.50
  -1 -10   8    2.54    3.49
   1 -10  -8    3.84    1.77
   9  10   0    1.69    2.87
   0 -10  -9    0.78    1.69
 -10 -10  -1   -1.33    1.36
  -1 -10 -10    3.49    1.70
   1 -10  10   -5.24    4.23
  10  10   1    3.18    3.37
 -11 -10  -2   -1.58    1.09
  11  10   2    3.40    4.42
  -2 -10 -11   -0.80    1.22
  -2 -10 -11   -2.14    1.60
 -12 -10  -3   -0.72    1.27
  -3 -10 -12   -0.90    1.85
  -3 -10 -12    0.77    1.33
  12  10   3    6.17    5.09
   5 -10  -5   16.79    2.72
   5  10  -5   18.07    4.20
   5 -10  -5   13.22    3.92
  -4 -10   6    7.42    3.07
   4 -10  -6    2.96    1.74
  -4 -10   6    4.33    1.94
   7 -10  -3    4.66    1.90
  -3 -10   7    6.55    1.96
   7  10  -3    3.64    2.63
   3 -10  -7    6.22    1.92
  -3 -10   7   10.60    3.64
   2 -10  -8    8.81    2.12
  -2 -10   8    8.13    2.00
  -2 -10   8   10.96    3.71
   9 -10  -1   -4.10    5.39
   1 -10  -9    0.97    1.65
  -1 -10   9   -2.42    3.27
   0 -10 -10   -0.31    1.70
  10  10   0    0.57    3.23
  -1 -10 -11    3.78    1.52
  -1 -10 -11    2.63    1.81
  11  10   1    3.72    4.42
 -12 -10  -2   -0.65    1.90
  -2 -10 -12   -2.06    1.78
  12  10   2    8.09    4.88
  -2 -10 -12    1.02    1.33
   5  10  -6    3.12    2.60
   6 -10  -5    3.15    1.81
   5 -10  -6    2.44    1.75
   6  10  -5    4.85    2.61
   7 -10  -4    0.68    1.73
   7  10  -4    1.35    2.60
  -4 -10   7    7.48    3.00
   4 -10  -7    3.81    1.77
  -4 -10   7    3.47    1.91
   8 -10  -3    0.32    1.76
  -3 -10   8    1.89    1.71
   3 -10  -8   -0.21    1.68
  -3 -10   8    1.33    3.06
   8  10  -3    2.95    2.61
   2 -10  -9    0.31    1.68
  -2 -10   9    3.34    3.44
   9  10  -2    5.81    3.23
  -2 -10   9   -1.18    1.69
   1 -10 -10    2.04    1.74
  10  10  -1    1.06    3.43
  -1 -10  10   -3.32    3.89
   0 -10 -11   -0.67    1.71
  11  10   0   -0.55    3.70
  -1 -10 -12   -2.28    1.70
  12  10   1    3.79    4.58
  -1 -10 -12   -0.78    1.32
   6  10  -6   -0.32    2.40
   6 -10  -6   -0.60    1.64
   7 -10  -5    8.58    4.43
   8 -10  -4    7.81    2.28
   4 -10  -8    8.76    2.29
   8  10  -4   11.23    3.38
  -4 -10   8    6.87    2.10
   9 -10  -3   -0.26    1.57
   9  10  -3   -0.39    2.81
  -3 -10   9    0.87    1.78
  -3 -10   9    0.75    3.22
   3 -10  -9   -0.05    1.74
  10 -10  -2    8.03    2.30
  -2 -10  10   -1.21    3.94
  10  10  -2   10.71    4.09
  11 -10  -1   12.38    2.66
  11 -10  -1   -4.88    7.56
  12  10   0    2.15    4.06
   0 -10 -12   -1.64    1.74
   7 -10  -6    5.60    2.14
   6  10  -7    1.31    2.50
   6 -10  -7    0.59    1.75
   7  10  -6    5.56    2.86
   8 -10  -5    1.10    1.85
   5 -10  -8   -1.71    1.74
   8  10  -5    3.55    2.99
  -5 -10   8    3.49    2.51
  -5 -10   8    1.00    1.82
   9 -10  -4    0.40    1.72
  -4 -10   9    1.78    1.99
   9  10  -4   -3.23    2.95
   4 -10  -9    4.51    1.96
  -4 -10   9    5.50    3.71
  10 -10  -3    0.48    1.84
  10  10  -3    2.70    3.63
  -3 -10  10    2.56    2.02
  -3 -10  10    2.96    3.86
   3 -10 -10    0.19    1.70
  11 -10  -2    0.21    1.96
   2 -10 -11    1.08    1.81
  11  10  -2    4.31    4.00
  12 -10  -1    2.60    2.23
   1 -10 -12   -1.45    1.79
  12  10  -1   -0.53    3.98
  13 -10   0   -0.22    2.28
   0 -10 -13   -0.62    1.85
  13  10   0    1.24    5.16
   0 -10 -13    0.60    1.71
   7  10  -7    4.80    3.00
   7 -10  -7    2.97    2.03
   8 -10  -6    1.43    1.88
   6  10  -8   -1.60    2.72
   6 -10  -8    1.68    1.98
   8  10  -6    0.29    3.05
   9 -10  -5    3.92    1.85
  -5 -10   9    4.71    2.20
   9  10  -5    8.55    3.69
   5 -10  -9    5.85    2.14
  10 -10  -4    0.37    1.86
  -4 -10  10    1.38    2.07
  -4 -10  10    4.46    4.09
   4 -10 -10   -0.72    1.87
  10  10  -4   -0.15    3.49
  11 -10  -3   -0.66    2.02
  -3 -10  11   -0.80    4.17
   3 -10 -11    1.99    1.88
  11  10  -3    2.85    3.57
  -3 -10  11   -0.24    2.07
  12 -10  -2    1.63    2.11
   2 -10 -12    0.36    1.89
  12  10  -2    0.19    3.80
  13 -10  -1    9.47    3.00
  13  10  -1   18.16    5.37
   8 -10  -7    0.90    1.91
   7  10  -8   -2.74    2.83
   7 -10  -8    0.84    1.92
   8  10  -7    0.51    3.12
   9 -10  -6    5.07    2.05
   9  10  -6    7.39    3.70
  10 -10  -5   -0.61    2.06
  -5 -10  10    4.73    2.39
  10  10  -5   -2.74    3.45
   5 -10 -10    1.45    2.02
  11 -10  -4    1.43    2.07
  11  10  -4    2.36    3.62
   4 -10 -11    1.08    1.96
  -4 -10  11    4.69    4.32
  -4 -10  11    4.00    2.34
  12 -10  -3    4.59    2.46
  12  10  -3    2.64    4.01
   3 -10 -12    2.44    1.99
  13 -10  -2    1.57    2.36
  13  10  -2    2.67    4.67
   2 -10 -13   -0.67    1.92
   8 -10  -8   -0.72    1.78
   8  10  -8   -2.72    2.96
   9 -10  -7    0.20    1.88
   7 -10  -9    1.13    2.06
   9  10  -7    0.92    3.44
  10 -10  -6    0.84    2.10
  -6 -10  10    5.60    3.40
  10  10  -6    2.72    3.41
  -6 -10  10    1.49    2.27
   6 -10 -10    0.76    1.97
  11 -10  -5    0.93    2.15
  11  10  -5    1.20    3.44
   5 -10 -11   -1.21    2.00
  -5 -10  11    4.07    4.45
  -5 -10  11    0.94    2.32
  12 -10  -4   -0.18    2.08
  -4 -10  12   -2.34    3.96
   4 -10 -12   -1.21    1.89
  -4 -10  12   -2.39    2.14
  12  10  -4   -0.46    3.84
  13 -10  -3    0.30    2.30
  13  10  -3   -0.25    4.49
   3 -10 -13   -0.22    2.17
   8  10  -9   -2.95    2.83
   9 -10  -8    1.71    2.19
   8 -10  -9    1.78    2.22
   9  10  -8    0.89    3.35
  10 -10  -7    4.37    2.15
   7  10 -10   -1.87    2.73
   7 -10 -10    0.76    2.07
  10  10  -7    2.93    3.34
  11 -10  -6    0.70    2.20
  11  10  -6   -2.56    3.42
   6 -10 -11    0.79    2.14
  -6 -10  11    3.43    2.62
   5  10 -12    5.94    2.25
  12 -10  -5    1.13    2.28
  -5 -10  12    3.92    2.61
  12  10  -5   -1.63    3.98
  -5 -10  12    5.87    4.42
   5 -10 -12    2.96    2.08
   4  10 -13   -0.66    2.32
  13 -10  -4    0.35    2.40
  -4 -10  13    0.65    2.29
   4 -10 -13   -0.97    2.10
  -4 -10  13   -1.92    4.42
  13  10  -4    0.12    4.47
   9  10  -9    0.34    3.18
   9 -10  -9   -1.63    2.12
  10 -10  -8   -2.54    2.09
   8  10 -10   -3.65    2.95
  10  10  -8   -0.23    3.34
   8 -10 -10    1.80    2.10
  11 -10  -7    3.08    2.36
  11  10  -7    7.33    4.04
  -7 -10  11    4.32    2.48
   7 -10 -11    0.88    2.05
   6  10 -12    2.40    2.25
  12 -10  -6   -0.47    2.20
   6 -10 -12    3.40    2.35
  -6 -10  12    4.38    2.64
  12  10  -6    2.07    4.24
   5  10 -13    2.75    2.68
   9  10 -10   -2.92    2.89
  10 -10  -9   -2.47    2.17
   9 -10 -10    0.60    2.25
  10  10  -9   -2.33    2.98
  11 -10  -8   -0.71    2.18
   8  10 -11    1.75    3.04
   8 -10 -11    5.43    2.68
  11  10  -8    2.11    3.93
   7  10 -12    3.04    2.25
  12 -10  -7    4.89    2.75
   7 -10 -12   -0.04    2.43
  12  10  -7    4.44    4.15
  -7 -10  12   -1.75    2.50
  10 -10 -10   -1.18    2.63
  10  10 -10    0.29    3.50
  11 -10  -9    0.63    2.71
   9  10 -11    9.27    3.83
   9 -10 -11    9.67    2.96
  11  10  -9   -2.07    3.74
   0 -11   0   -2.11    3.35
  -1 -11  -1    2.91    3.60
  -1 -11  -1    2.41    1.40
   1 -11   1   -0.37    3.97
  -2 -11  -2    1.25    1.56
  -2 -11  -2    6.69    3.83
  -5 -11  -5    1.15    0.89
   5  11   5   -3.12    2.72
  -5 -11  -5    1.12    1.94
   6  11   6   -0.52    3.12
  -6 -11  -6    0.40    0.95
  -6 -11  -6   -0.16    2.13
  -7 -11  -7   -0.45    1.03
   7  11   7   -1.56    3.45
  -1 -11   0    1.86    1.48
  -1 -11   0    2.82    3.37
   1 -11   0   -4.31    3.67
   0 -11   1   -1.56    3.59
  -2 -11  -1   -1.60    1.36
  -2 -11  -1    4.98    3.53
  -1 -11  -2    0.37    3.28
  -1 -11  -2   -0.09    1.37
  -3 -11  -2    2.86    1.66
  -2 -11  -3    1.58    1.57
  -5 -11  -4    0.21    1.78
  -5 -11  -4    0.95    0.91
  -4 -11  -5    3.05    0.99
   5  11   4    0.31    2.97
  -4 -11  -5    2.80    1.86
   4 -11   5   -7.32    5.68
  -4 -11  -5    2.60    1.76
  -6 -11  -5   -2.27    2.06
  -6 -11  -5    0.63    0.94
   5  11   6   -0.57    3.09
  -5 -11  -6    3.92    2.04
  -5 -11  -6    4.45    2.11
  -5 -11  -6    0.68    0.95
   6  11   5   -3.68    2.99
   6  11   7    2.46    3.27
  -7 -11  -6    1.24    1.00
  -6 -11  -7    3.08    1.13
  -1 -11   1   -1.63    3.47
   1 -11  -1   -3.67    3.56
  -1 -11   1   -0.92    1.43
  -2 -11   0    3.01    3.20
  -2 -11   0    1.60    1.55
   0 -11  -2   -4.66    3.46
   0 -11   2   -1.83    3.82
  -3 -11  -1    1.73    1.24
  -3 -11  -1    3.88    1.72
  -1 -11  -3    1.74    1.47
   1 -11   3   -4.04    4.21
  -1 -11  -3    4.49    3.42
  -4 -11  -2    3.96    1.72
  -2 -11  -4   -1.81    3.19
  -3 -11  -5    1.86    1.82
  -3 -11  -5    1.87    1.71
  -6 -11  -4   -0.29    1.91
  -4 -11  -6    2.70    1.91
   6  11   4   -1.94    3.02
  -4 -11  -6    4.92    2.07
  -4 -11  -6    0.52    0.97
  -7 -11  -5    0.64    0.99
  -5 -11  -7    0.94    1.02
   7  11   5   -1.08    3.39
  -5 -11  -7    1.68    2.21
  -5 -11  -7    3.34    2.28
   6  11   8   -4.01    3.02
  -8 -11  -6   -0.51    0.97
   8  11   6   -3.18    3.71
  -6 -11  -8    0.61    1.05
  -2 -11   1   -0.91    1.54
  -1 -11   2    1.23    1.55
  -1 -11   2    2.05    3.96
  -3 -11   0    3.23    1.02
  -3 -11   0    3.90    1.68
   0 -11   3    4.22    4.30
  -4 -11  -1    0.29    1.09
  -4 -11  -1   -1.30    1.50
  -1 -11  -4    3.64    3.31
  -1 -11  -4    0.61    1.63
   1 -11   4   -3.17    4.31
   4  11   1   -2.71    2.55
  -5 -11  -2   -0.69    0.86
  -2 -11  -5   -0.60    1.50
   5  11   2   -1.78    2.60
  -2 -11  -5   -0.19    1.57
  -2 -11  -5    1.50    3.30
  -2 -11  -5   -0.80    0.99
  -6 -11  -3    1.63    1.96
  -6 -11  -3   -0.56    0.90
   6  11   3   -0.85    2.97
  -3 -11  -6    7.31    3.73
  -3 -11  -6    2.36    1.81
  -3 -11  -6    1.31    1.07
  -3 -11  -6   -1.20    1.82
  -7 -11  -4    0.37    0.97
  -7 -11  -4    1.08    2.25
   7  11   4    0.99    3.25
  -4 -11  -7    3.06    2.06
  -4 -11  -7    1.88    1.06
  -4 -11  -7    2.19    1.91
  -8 -11  -5   -0.53    0.96
  -5 -11  -8    0.28    2.15
  -5 -11  -8   -0.53    1.05
   8  11   5   -1.46    3.59
  -2 -11   2    5.66    3.83
  -3 -11   1    9.06    4.04
  -3 -11   1    0.39    1.71
   1 -11  -3   -1.55    3.76
  -1 -11   3    9.04    4.19
  -1 -11   3    4.71    1.94
  -4 -11   0    0.97    1.67
   0 -11   4   -3.54    4.03
   4  11   0    4.43    2.92
   0 -11  -4    2.97    1.85
  -5 -11  -1    1.68    1.16
  -1 -11  -5   -4.22    3.22
   5  11   1    2.46    2.88
  -1 -11  -5   -0.57    1.58
  -2 -11  -6    4.33    1.23
  -2 -11  -6    5.99    2.10
  -2 -11  -6    7.47    3.57
   6  11   2   -2.01    2.75
   2 -11   6   -5.23    5.24
  -2 -11  -6    7.10    1.74
  -7 -11  -3    3.13    2.35
  -3 -11  -7    6.55    2.01
   7  11   3   -1.64    3.13
  -3 -11  -7    5.55    1.99
  -3 -11  -7    5.17    1.26
   3 -11   7   -5.96    5.40
  -8 -11  -4    0.19    0.95
  -4 -11  -8    1.10    1.09
  -4 -11  -8   -1.91    2.02
   8  11   4   -1.55    3.66
  -9 -11  -5   -1.14    1.15
   9  11   5   -3.30    4.25
  -5 -11  -9   -0.61    1.21
  -3 -11   2    6.14    3.86
   2 -11  -3    1.90    3.88
  -2 -11   3    7.47    2.16
  -1 -11   4    4.84    4.19
  -1 -11   4    4.64    1.92
   1 -11  -4    6.28    2.01
   0 -11  -5    2.16    1.65
   5  11   0   -2.36    2.70
  -1 -11  -6   -0.37    1.70
   6  11   1    0.61    2.73
   1 -11   6   -5.32    4.60
  -2 -11  -7    3.72    3.58
  -2 -11  -7    4.15    1.27
  -2 -11  -7    6.40    1.97
  -8 -11  -3    0.40    1.05
  -3 -11  -8    1.39    1.20
   8  11   3    2.82    3.84
  -3 -11  -8    2.73    1.99
   3 -11   8   -7.25    5.21
  -9 -11  -4    0.67    1.12
  -4 -11  -9    1.56    2.10
   9  11   4   -1.64    4.48
  -4 -11  -9   -0.11    1.20
  -3 -11   3   24.68    5.65
  -3 -11   3   16.14    3.07
  -4 -11   2    2.27    1.83
   2 -11  -4    6.64    2.00
  -2 -11   4    9.55    4.42
  -2 -11   4    4.47    1.92
   1 -11  -5    0.34    1.61
   5  11  -1   -3.31    2.59
  -1 -11   5    2.89    4.16
   0 -11   6    3.83    4.86
   0 -11  -6    6.87    1.99
   6  11   0    4.96    3.07
   0 -11  -6   -0.12    3.53
  -1 -11  -7    0.06    3.28
   7  11   1    4.01    3.23
   1 -11   7   -2.79    5.20
  -2 -11  -8   -1.94    1.83
   8  11   2   -2.78    3.14
  -2 -11  -8    0.14    1.13
  -9 -11  -3   -0.07    1.11
  -3 -11  -9    2.48    1.29
   9  11   3    0.67    4.15
  -3 -11  -9    2.53    2.09
  -4 -11   3   19.16    3.14
  -3 -11   4   15.96    4.95
   5  11  -2   -2.22    2.74
  -2 -11   5   -0.21    1.73
  -2 -11   5    0.97    3.89
   2 -11  -5    2.24    1.80
   1 -11  -6    6.53    2.04
  -1 -11   6    8.24    4.85
   7  11   0    7.01    3.29
   0 -11   7   -1.10    5.51
   0 -11  -7   11.88    2.39
   0 -11  -7    2.03    3.44
   8  11   1    6.95    3.86
  -1 -11  -8   -0.26    1.83
  -2 -11  -9    0.88    1.95
   9  11   2    1.82    4.05
  -2 -11  -9    1.28    1.25
  -3 -11 -10    2.36    1.38
  10  11   3    5.21    4.85
  -3 -11 -10    0.34    2.11
   4 -11  -4    8.80    2.27
  -4 -11   4   10.89    2.38
   5  11  -3    5.57    3.20
  -3 -11   5   -0.51    1.98
  -3 -11   5    3.24    4.06
   3 -11  -5    0.54    1.83
  -2 -11   6   16.42    5.38
   2 -11  -6   11.70    2.44
  -2 -11   6   14.08    2.75
  -1 -11   7    2.10    4.97
   7  11  -1    0.19    3.05
   8  11   0    2.93    3.73
   0 -11  -8   -0.90    1.81
  -1 -11  -9   -0.20    1.24
  -1 -11  -9    4.28    2.14
   9  11   1    1.13    3.97
  -2 -11 -10    1.06    2.06
  -2 -11 -10    1.87    1.45
  10  11   2   -2.05    4.42
  -5 -11   4    4.19    2.10
   5 -11  -4    5.28    2.12
   5  11  -4    2.66    3.19
  -4 -11   5   10.68    4.60
   4 -11  -5    1.51    1.82
   6 -11  -3    7.29    2.28
  -3 -11   6    5.90    4.80
   6  11  -3    9.40    3.51
  -3 -11   6    3.35    2.18
   7  11  -2    1.47    3.24
  -2 -11   7    4.41    2.33
   2 -11  -7    5.97    2.07
  -2 -11   7    6.27    5.04
   8  11  -1   -0.10    3.59
  -1 -11   8   -4.69    4.52
   1 -11  -8   -0.61    1.72
   9  11   0    4.63    3.99
   0 -11  -9   -0.85    1.84
  10  11   1   14.73    4.92
  -1 -11 -10    2.10    2.16
   5  11  -5   -3.30    3.12
   5 -11  -5    1.64    1.84
  -5 -11   5    1.17    2.23
  -4 -11   6   11.05    2.76
   4 -11  -6    7.77    2.33
   7 -11  -3    9.54    2.48
  -3 -11   7    4.57    2.40
   7  11  -3   12.27    4.04
  -3 -11   7   11.63    5.27
  -2 -11   8   -0.07    2.04
   2 -11  -8    1.49    1.79
   8  11  -2    1.15    3.56
   1 -11  -9    0.43    1.92
   9  11  -1    7.73    4.03
  10  11   0    6.43    4.37
   5 -11  -6    3.13    2.11
  -5 -11   6    7.94    2.60
   7 -11  -4    1.42    1.97
  -4 -11   7    3.86    2.31
   7  11  -4   -1.25    3.28
   4 -11  -7    3.24    1.97
  -4 -11   7   10.94    5.12
   8 -11  -3    6.80    2.26
  -3 -11   8    2.41    4.59
   3 -11  -8    0.45    1.77
   8  11  -3    9.74    4.22
  -3 -11   8    1.97    2.18
   9 -11  -2    1.24    2.15
   2 -11  -9   -0.66    1.96
   9  11  -2    0.95    3.58
  -2 -11   9   -5.16    4.59
   1 -11 -10   -0.83    1.89
  10  11  -1   -0.45    3.94
   0 -11 -11    0.65    2.08
  11  11   0    3.88    5.00
   6 -11  -6    0.47    1.99
   6  11  -6   -2.10    3.41
  -5 -11   7    7.89    2.73
   5 -11  -7    4.20    2.12
   8 -11  -4    1.10    2.07
  -4 -11   8    2.83    2.37
  -4 -11   8    1.76    4.91
   4 -11  -8    2.22    2.00
   8  11  -4    3.70    3.69
   9 -11  -3    3.66    2.23
  -3 -11   9   -0.54    2.09
   9  11  -3    5.61    3.92
   3 -11  -9   -0.78    1.87
  10 -11  -2    3.28    2.20
  10  11  -2    1.74    4.14
   2 -11 -10    0.92    2.03
  11 -11  -1    1.07    2.44
   1 -11 -11    1.05    2.14
  -1 -11  11   -5.84    5.23
  11  11  -1   -0.33    4.80
   7 -11  -6    2.33    2.16
   6  11  -7   -3.97    3.24
  -6 -11   7   -0.87    2.24
   6 -11  -7   -1.53    1.96
   7  11  -6   -0.76    3.53
   8 -11  -5   -2.33    1.95
  -5 -11   8    6.49    4.80
   5 -11  -8   -0.13    1.90
   8  11  -5   -2.07    3.25
  -5 -11   8    1.48    2.28
   9 -11  -4    3.01    2.10
   4 -11  -9   -1.41    1.87
  -4 -11   9    3.08    4.56
  -4 -11   9    0.92    2.19
   9  11  -4    0.71    3.51
  10 -11  -3    0.33    2.02
  10  11  -3    1.92    3.83
  -3 -11  10   -3.34    5.09
  -3 -11  10    1.35    2.42
   3 -11 -10   -0.63    1.98
  11 -11  -2    2.90    2.56
  11  11  -2   -1.82    4.67
   2 -11 -11    1.32    2.13
   7  11  -7   -1.58    3.52
   7 -11  -7    1.60    2.17
   6 -11  -8   -0.90    2.06
   8  11  -6   -0.58    3.42
  -6 -11   8    2.67    2.29
  -6 -11   8    7.77    3.93
   9 -11  -5   -0.58    2.06
   9  11  -5   -2.68    3.72
  -5 -11   9    3.05    2.38
   5 -11  -9    3.00    2.07
  -5 -11   9   10.08    5.01
  10 -11  -4    1.80    2.29
   4 -11 -10   -0.89    2.01
  -4 -11  10    2.65    2.44
  -4 -11  10    1.22    4.71
  10  11  -4    0.87    4.04
  11 -11  -3    0.60    2.43
  11  11  -3    3.87    4.57
  -3 -11  11   -4.64    5.46
   3 -11 -11    1.22    2.04
   7  11  -8   -4.48    3.36
   8 -11  -7    1.73    2.18
   7 -11  -8   -0.19    2.10
   8  11  -7   -2.43    3.31
   9 -11  -6    1.63    2.22
   6 -11  -9   -0.85    2.13
  -6 -11   9    1.48    2.50
   9  11  -6   -1.48    3.67
  10 -11  -5    3.18    2.37
  -5 -11  10    2.11    2.61
  -5 -11  10   10.05    5.35
  10  11  -5   -1.58    4.20
   5 -11 -10   -0.32    2.15
  11  11  -4    1.13    4.48
  -4 -11  11   -2.65    5.13
   8  11  -8    5.87    3.90
   8 -11  -8    5.25    2.72
   9 -11  -7    0.86    2.46
   7  11  -9   -1.41    3.60
  -7 -11   9    4.76    2.70
   9  11  -7   -0.23    3.86
   7 -11  -9    2.41    2.50
  10 -11  -6   -1.69    2.35
  -6 -11  10   -1.31    2.82
  10  11  -6   -1.47    4.19
   6 -11 -10    0.87    2.39
   9 -11  -8   -0.64    2.41
   8  11  -9   -3.98    3.76
   9  11  -8   -0.95    3.74
   8 -11  -9    0.39    2.45
   0 -12   0    1.11    5.69
  -1 -12  -1   -5.60    5.01
  -2 -12  -2   -0.49    1.80
  -2 -12  -2    1.13    1.19
  -3 -12  -3    4.13    5.16
  -3 -12  -3    3.58    2.03
  -2 -12  -1    2.79    1.78
  -2 -12  -1   -3.25    5.13
  -3 -12  -2    0.73    2.06
  -3 -12  -2    0.28    1.14
  -3 -12  -2    6.09    5.54
  -2 -12  -3    1.14    1.14
  -2 -12  -3   -1.12    1.71
  -2 -12  -3   -0.60    4.81
  -4 -12  -3    0.61    2.04
  -4 -12  -3    1.40    1.13
  -4 -12  -3    0.41    2.05
  -3 -12  -4   -0.14    2.15
  -3 -12  -4    1.13    5.27
  -3 -12  -4   -0.98    1.94
  -3 -12  -4    0.59    1.12
  -5 -12  -4    0.82    2.31
  -5 -12  -4    3.41    2.48
  -4 -12  -5   11.49    5.87
  -4 -12  -5    5.19    2.26
  -4 -12  -5    1.65    2.30
  -1 -12   1   -6.40    5.83
  -2 -12   0    8.94    2.25
  -2 -12   0   13.27    5.91
  -3 -12  -1    5.81    5.36
  -3 -12  -1   -0.84    1.81
  -1 -12  -3   -4.69    5.08
  -4 -12  -2    3.54    2.14
  -2 -12  -4    2.63    1.29
  -2 -12  -4    2.62    2.07
  -2 -12  -4    1.92    2.08
  -2 -12  -4    2.60    5.05
  -5 -12  -3    5.05    2.42
  -5 -12  -3    1.97    1.20
  -5 -12  -3    5.83    2.33
  -3 -12  -5    0.83    2.04
  -3 -12  -5    1.34    5.19
  -3 -12  -5    4.29    2.15
  -6 -12  -4    3.11    2.63
  -6 -12  -4   -0.27    1.09
  -6 -12  -4   -3.00    2.51
  -4 -12  -6    1.13    1.18
  -4 -12  -6   -1.67    2.38
  -4 -12  -6    5.94    5.45
   6  12   4   -4.69    4.28
  -4 -12  -6    1.38    2.36
  -2 -12   1   -5.86    5.25
  -2 -12   1   -3.22    1.91
  -1 -12   2   -6.77    5.85
  -3 -12   0    0.86    5.31
  -3 -12   0   -1.07    1.94
  -4 -12  -1    2.65    2.06
  -4 -12  -1   19.04    6.10
  -5 -12  -2    0.61    2.12
  -2 -12  -5    3.57    1.33
  -2 -12  -5    5.73    2.24
  -2 -12  -5    1.30    5.51
  -6 -12  -3   -0.22    2.44
  -3 -12  -6   -0.08    1.19
  -3 -12  -6    2.39    2.19
  -3 -12  -6    2.81    2.31
   6  12   3   -3.68    4.19
  -3 -12  -6   -3.59    5.04
  -2 -12   2    3.08    2.19
  -3 -12   1    5.36    5.64
  -3 -12   1    0.74    2.15
  -1 -12   3   -1.67    5.74
  -4 -12   0    2.81    2.22
  -4 -12   0   13.24    5.96
   0 -12  -4    0.57    1.89
  -2 -12  -6    2.09    1.99
   6  12   2   -0.25    4.51
  -2 -12  -6    2.25    1.26
  -3 -12  -7   -3.14    7.23
   7  12   3    1.33    4.51
  -3 -12  -7    1.82    2.34
  -3 -12  -7   -0.30    1.23
  -3 -12   2    3.13    2.31
  -3 -12   2    6.45    6.13
  -2 -12   3    3.93    5.66
  -2 -12   3    4.81    2.41
  -4 -12   1   13.49    6.15
  -4 -12   1    5.04    2.23
  -1 -12   4   -4.44    5.63
   1 -12  -4    2.90    1.97
  -5 -12   0    0.52    2.20
   0 -12  -5    5.44    2.26
   6  12   1   -3.11    4.00
  -1 -12  -6    0.49    2.22
  -2 -12  -7    0.19    1.30
   7  12   2   -2.43    4.43
  -2 -12  -7    2.90    2.11
  -3 -12   3   -2.35    2.12
  -3 -12   3   -1.48    5.34
  -4 -12   2    8.10    5.58
  -4 -12   2    1.59    2.15
   2 -12  -4    0.74    1.92
  -2 -12   4   -0.60    2.10
  -2 -12   4   -1.25    5.50
   6  12   0   -4.67    3.91
   0 -12  -6    0.49    1.99
  -1 -12  -7    2.82    2.25
  -4 -12   3    5.59    5.40
  -4 -12   3    0.26    2.17
  -3 -12   4    6.67    6.06
   3 -12  -4    1.31    1.96
  -3 -12   4    4.32    2.35
  -5 -12   2    4.61    2.45
  -2 -12   5   11.21    2.72
   2 -12  -5    7.61    2.42
  -2 -12   5    3.01    6.21
   6  12  -1   -0.43    4.19
   1 -12  -6    2.51    1.99
  -1 -12   6   -5.64    5.76
   0 -12  -7    0.60    2.09
   8  12   1    1.93    4.44
  -1 -12  -8   -0.19    1.40
  -1 -12  -8    0.67    2.20
   4 -12  -4   -0.70    2.11
  -4 -12   4    3.71    2.26
  -4 -12   4    8.85    5.69
  -5 -12   3    2.00    2.14
  -3 -12   5    1.86    2.24
   6  12  -2   -0.48    4.06
  -2 -12   6   -5.94    5.37
   2 -12  -6    0.55    1.99
   7  12  -1   -0.72    3.95
   1 -12  -7    2.15    2.18
   0 -12  -8    2.74    2.37
   8  12   0    0.04    4.09
  -5 -12   4    7.46    2.77
  -4 -12   5    8.62    2.76
   4 -12  -5    9.28    2.52
  -4 -12   5   18.99    6.06
  -6 -12   3    2.18    2.27
   6 -12  -3    0.74    2.08
  -3 -12   6   13.64    6.17
   3 -12  -6    5.36    2.36
  -3 -12   6    5.02    2.50
   7  12  -2    3.31    4.32
   2 -12  -7    0.60    2.02
   8  12  -1    6.53    4.61
   1 -12  -8    3.41    2.36
  -5 -12   5   13.04    5.75
   5 -12  -5    3.59    2.28
  -5 -12   5    0.93    2.40
  -6 -12   4    0.66    2.38
   6 -12  -4    1.37    2.26
  -4 -12   6    1.15    2.43
   6  12  -4   -2.29    3.80
  -4 -12   6    3.62    5.51
   4 -12  -6   -1.59    2.09
   7 -12  -3    0.09    2.23
   3 -12  -7    1.43    2.10
  -3 -12   7    0.30    5.68
  -3 -12   7   -0.56    2.27
   8 -12  -2    0.50    2.42
   2 -12  -8   -1.72    2.07
  -2 -12   8   -6.22    6.20
   8  12  -2    1.34    4.14
   6 -12  -5    1.93    2.35
  -6 -12   5    2.25    2.54
  -5 -12   6    7.32    6.18
   7 -12  -4    1.21    2.33
  -4 -12   7    8.08    6.10
   7  12  -4   -4.71    4.06
  -4 -12   7    1.25    2.47
   4 -12  -7    1.63    2.04
   8 -12  -3    0.88    2.65
  -3 -12   8    4.18    2.62
  -3 -12   8   -3.44    6.07
   3 -12  -8    4.39    2.34
   8  12  -3   -5.59    4.01
   7 -12  -5   -0.21    2.51
  -5 -12   7    3.31    2.80
  -5 -12   7    9.78    6.48
   5 -12  -7    0.83    2.41
  -2 -13  -2   -8.99    7.71
  -2 -13  -1   -6.56    7.40
  -3 -13   0   -5.05    7.43
  -3 -13   0    1.61    2.32
   0 -13  -3    0.69    2.24
  -3 -13   1    6.67    2.43
  -3 -13   1    5.70    7.63
   0   0   0    0.00    0.00
;
_shelx_hkl_checksum   28681
